# Supplementary material for: Metabolomics and gut microbiota analysis reveal the differential efficacy of areca nut and charred areca nut in treating constipation
Source: Front Nutr. 2024 Sep 13;11:1455824. doi: 10.3389/fnut.2024.1455824 (PMC11427381; doi:10.3389/fnut.2024.1455824)
Supplement: Supplementary file 7 [file Table_1.XLSX]

## Sheet: con (negative ion mode)
Var ID	Log2FC	Probability	Fold change	M8.VIPpred	Std. dev. (an)	Std. dev. (con)	Average (an)	Average (con)
50.0009_18.16	-0.051518759125921	0.392473	0.96492	0.575654	111.21	108.611	1616.77	1560.05
50.0019_16.89	-0.057235543007886	0.456662	0.961104	0.50229	106.936	147.144	1478.28	1420.78
50.0023_17.46	-0.118163128868706	0.0180631	0.92136	1.40396	80.1096	68.5913	1545.65	1424.1
50.0025_14.77	-0.0773271682163878	0.0799104	0.947812	1.1055	114.716	52.6905	1924.47	1824.03
50.0027_13.36	-0.20292890036897	0.0256398	0.868785	1.345	113.26	65.2142	1064.97	925.233
50.0028_18.63	-0.0935003315278807	0.21596	0.937246	0.813021	117.31	70.4212	1175.75	1101.97
50.0029_19.12	-0.120686323689113	0.0472006	0.91975	1.22588	60.6642	61.257	992.11	912.493
50.0031_15.87	-0.012532143123747	0.845457	0.991351	0.13458	89.3683	84.6008	1162.05	1152
50.0034_16.19	-0.0544642086440283	0.354407	0.962952	0.618343	76.535	38.0798	914.765	880.875
50.0040_14.33	-0.152559439791143	0.019778	0.899653	1.38922	74.7938	65.0515	1117.19	1005.08
50.0040_18.96	-0.0100907918392011	0.91154	0.99303	0.0760558	20.7979	23.7938	210.898	209.428
50.0043_19.49	-0.1499687254652	0.1788	0.90127	0.875025	116.61	58.4463	779.87	702.873
50.0049_19.34	-0.45642097222335	0.0221059	0.728792	1.36923	19.3717	19.5881	112.194	81.766
50.0054_14.84	0.231407830810321	0.209834	1.17398	0.824645	46.179	33.0647	178.613	209.688
57.9742_1.14	-0.0728195736622351	0.723877	0.950778	0.239274	148.688	242.065	856.225	814.08
59.0083_5.12	-0.586037709091486	0.0182112	0.66617	1.40169	28.1694	12.1544	105.743	70.4425
59.0091_7.91	-0.297138587844082	0.0131984	0.813865	1.32547	94.3481	78.9582	811.24	660.24
59.0091_7.19	-0.226756434968748	0.0286565	0.854554	1.45332	40.9133	48.1257	452.86	386.993
59.0098_14.34	-0.099500637096791	0.136882	0.933356	0.960863	72.0352	75.2206	1031.85	963.088
59.0099_10.91	-0.0987388046555904	0.210961	0.933849	0.821833	40.2297	45.1542	498.86	465.86
59.0100_7.10	-0.294404214362458	0.0348948	0.815409	1.28715	56.4616	28.077	340.175	277.382
59.0101_5.40	-0.451735029233054	0.00651838	0.731163	1.54868	45.4758	27.8563	277.182	202.665
59.0104_19.84	0.0313528464844613	0.773935	1.02197	0.199145	34.4298	26.5267	238.33	243.567
59.0106_17.72	-0.0599505496218923	0.158542	0.959297	0.915417	106.877	68.9357	1943.73	1864.62
59.0107_13.99	-0.0731944161282459	0.205039	0.950531	0.492475	124.12	109.81	1854.02	1762.3
59.0107_13.08	-0.0586547624729826	0.466332	0.960159	0.83096	34.087	29.7841	351.275	337.28
59.0108_8.90	-0.0919234195999839	0.290031	0.938271	0.701417	38.1386	26.2622	342.14	321.02
59.0110_2.46	-0.268875857989354	0.0461614	0.829966	1.23178	143	119.919	1019.48	846.138
59.0111_1.48	-0.0186295430954027	0.928509	0.98717	0.0600991	89.4883	112.968	421.928	416.515
59.0115_11.75	-0.0911087162833387	0.0210191	0.938801	1.31982	63.4398	38.2078	1351.05	1268.37
59.0115_8.63	-0.373142250435594	0.0295843	0.772099	1.37938	41.2641	11.1794	194.185	149.93
59.0115_15.23	-0.0150009569048737	0.745058	0.989656	0.218182	37.1577	35.7268	680.108	673.073
59.0116_12.85	-0.00847035375530768	0.861262	0.994146	0.103321	74.7668	60.3274	1201.48	1194.45
59.0116_12.10	0.0227725986603544	0.879015	1.01591	0.119714	11.5335	14.6367	74.6573	75.8453
59.0118_9.39	-0.129666058239099	0.0629145	0.914043	1.16344	77.3471	86.394	1152.17	1053.13
59.0119_5.34	-0.384308750511158	0.0030126	0.766146	1.63589	175.463	59.3913	1257.77	963.633
59.0119_15.44	-0.0664696612712704	0.112548	0.954972	1.01751	54.2536	47.4375	1136.7	1085.52
59.0122_15.97	-0.058381322745591	0.140158	0.960341	0.955983	167.816	95.3151	3183.38	3057.13
59.0123_10.19	-0.149760644834091	0.0324557	0.9014	1.30186	128.924	131.267	1890.47	1704.07
59.0124_1.37	-0.235940951625986	0.457609	0.849131	0.499472	1038.51	1775.77	4300.97	3652.08
59.0125_12.18	-0.0773454339168486	0.298405	0.9478	0.688834	71.0672	50.4797	747.803	708.768
59.0126_1.17	0.00282491476713474	0.995517	1.00196	0.00407872	201.382	663.942	833.488	835.12
59.0126_1.90	-0.208160929285115	0.141025	0.86564	0.950711	127.42	108.174	811.8	702.727
59.0127_19.44	-0.0482734624888956	0.235063	0.967093	0.780621	189.936	64.5797	3144.75	3041.27
59.0129_13.49	-0.0606500366815792	0.306107	0.958832	0.680385	165.868	118.656	2181.28	2091.48
59.0131_15.95	-0.0703892557566477	0.476017	0.952381	0.482729	49.5203	61.435	500.952	477.097
59.0133_18.90	-0.0849732758548384	0.0604848	0.942802	1.17259	109.212	53.4265	1835.73	1730.73
59.0136_9.26	-0.166026700873706	0.0322712	0.891294	1.30304	56.714	37.0813	632.345	563.605
59.0141_11.25	-0.100397425909864	0.0527228	0.932776	1.20286	38.9796	23.4048	606.578	565.802
59.0145_18.54	0.00338635593446696	0.973041	1.00235	0.024731	21.9663	38.0638	264.4	265.022
59.0146_15.08	0.0299687359306407	0.694061	1.02099	0.270699	35.6049	38.5784	413.478	422.157
59.0150_16.62	-0.0404672228834537	0.360083	0.97234	0.614832	74.4496	62.9713	1380.43	1342.25
59.0151_9.86	-0.325740038023788	0.00210508	0.797889	1.67157	16.693	18.7974	208.788	166.59
59.0157_17.27	-0.0347380424023187	0.552653	0.976209	0.404725	108.329	82.4602	1435.43	1401.28
59.7915_12.90	-0.221078243991747	0.000221468	0.857924	1.83815	1052.17	798.382	21329	18298.7
59.7922_17.34	-0.199750714610382	0.0017537	0.870701	1.68859	1072.98	391.388	15241.2	13270.5
59.7925_6.84	-0.481259423786238	8.10128e-05	0.716352	1.88881	1530.76	932.403	16442.3	11778.5
59.7926_9.56	-0.376824224436319	9.3313e-05	0.770131	1.88251	706.537	650.027	10681	8225.77
59.7927_1.24	-0.736636216401067	2.21307e-05	0.600137	1.94106	164.033	170.047	1794.45	1076.92
59.7927_5.40	-0.562836192859927	1.99512e-06	0.67697	2.00624	167.248	169.78	2938.02	1988.95
59.7932_14.19	-0.221660199000738	0.00221093	0.857578	1.66669	327.613	489.562	6890.9	5909.48
59.7933_13.96	-0.17686860413593	0.000853271	0.884621	1.7487	1125.57	947.708	24422.3	21604.5
59.7935_9.43	-0.52203882356203	0.000342228	0.696387	1.81185	82.8321	52.659	700.92	488.112
59.7936_5.14	-0.578275262015713	0.000105608	0.669764	1.87638	681.001	546.035	6657.22	4458.77
59.7937_2.10	-0.624436704748092	5.87137e-05	0.648673	1.92873	570.758	821.697	7705.08	4998.08
59.7937_0.57	-0.686819172552869	3.14342e-05	0.621222	1.90367	614.721	827.771	7934.12	4928.85
59.7939_19.27	-0.187684151061189	0.000693326	0.878014	1.76422	4586.07	2541.41	84727	74391.5
59.7943_11.67	-0.255981889053296	0.00015593	0.837417	1.85705	909.155	565.671	15800.2	13231.3
59.7945_6.44	-0.426354024219557	0.00142686	0.74414	1.7065	366.131	183.072	2846.08	2117.88
59.7945_7.18	-0.341409181179653	8.17627e-05	0.78927	1.88801	195.932	102.81	2729.08	2153.98
59.7946_4.55	-0.595859833736076	0.000601064	0.66165	1.77434	645.036	390.017	4478.6	2963.27
59.7947_0.87	-0.72943996152244	9.96162e-06	0.603138	1.96647	291.376	482.351	4726.75	2850.88
59.7949_15.60	-0.145579788047363	0.00667805	0.904016	1.54653	821.68	580.094	14580.5	13181
59.7950_15.73	-0.188621041835228	0.00192461	0.877444	1.68016	1198.02	567.854	18406.5	16150.7
59.7951_11.01	-0.42583647310421	0.00549892	0.744407	1.56997	113.238	46.7	689.52	513.283
59.7952_10.03	-0.276703571962248	0.00162356	0.825475	1.69565	284.382	211.787	3546	2927.13
59.7952_11.21	-0.338436448713757	0.00159825	0.790898	1.69602	140.106	87.3619	1381.38	1092.53
59.7955_1.82	-0.485044563632088	0.00134601	0.714475	1.71233	191.41	163.175	1580.5	1129.23
59.7958_16.84	-0.301002810027816	0.00136789	0.811688	1.71043	173.553	128.847	2054.57	1667.67
59.7960_14.27	-0.239601895071851	0.000667886	0.846979	1.59287	415.476	313.57	6740.15	5708.77
59.7960_12.09	-0.236799214636695	0.00447232	0.848626	1.76696	76.8832	79.1987	1086.15	921.735
59.7961_6.74	-0.420433639839788	0.00132067	0.7472	1.71203	236.899	67.5469	1753.17	1309.97
59.7961_9.07	-0.347255621296612	0.00023628	0.786078	1.83408	559.796	534.57	8232.82	6471.63
59.7962_5.92	-0.477855843266818	0.000143524	0.718044	1.86144	375.528	263.423	3943.88	2831.88
59.7962_7.82	-0.380602015108074	7.63439e-05	0.768117	1.89128	494.56	337.395	6766.93	5197.8
59.7977_16.09	-0.170354988635772	0.00907666	0.888624	1.5057	233.58	158.153	3336	2964.45
59.7981_2.46	-0.426755399522234	0.00663927	0.743933	1.97794	373.866	391.197	2943.3	2189.62
59.7981_1.15	-0.681376573349953	6.60663e-06	0.62357	1.547	46.589	71.4067	789.793	492.492
59.7987_17.71	-0.171527643442817	0.0129967	0.887902	1.45494	478.446	272.77	6048.13	5370.15
59.7990_3.05	-0.492537186110967	0.00166663	0.710774	1.69342	674.429	807.408	6323.9	4494.87
59.7998_4.93	-0.553650593549795	0.00194613	0.681294	1.67864	205.824	220.893	1609.2	1096.34
59.8001_19.66	-0.171103623591761	0.00716502	0.888163	1.53562	263.854	176.277	3899.42	3463.32
59.8005_18.77	-0.21204271062759	0.0042554	0.863314	1.59941	340.496	187.285	4269.75	3686.13
59.8019_7.73	-0.202578558576622	0.253305	0.868996	0.752844	61.1126	61.7449	328.172	285.18
59.8021_13.46	-0.152437570368004	0.0235758	0.899729	1.35936	257.337	135.432	3158.77	2842.03
59.8031_14.69	-0.162494273792836	0.00316239	0.893479	1.19149	229.061	375.207	6502.63	5809.97
59.8031_10.34	-0.319448791007664	0.0557384	0.801376	1.63118	98.3875	48.8422	488.552	391.513
59.8032_11.55	-0.309268250229108	0.0119834	0.807051	1.468	83.3408	33.2061	581.405	469.223
59.8058_7.75	-0.35549393594034	0.14465	0.781602	0.944587	22.5024	24.1651	97.6687	76.338
59.8076_18.72	-0.180761828226042	0.184798	0.882237	0.865973	33.156	27.0945	211.428	186.53
59.8082_18.12	-0.189249263698622	0.0513877	0.877062	1.20702	58.3567	41.2797	525.062	460.512
59.8102_15.82	-0.131660913927864	0.298743	0.91278	0.690424	69.2336	46.9311	429.107	391.68
59.9790_7.47	-0.376738054693774	0.000348444	0.770177	1.81024	20897.3	12410	228742	176172
59.9796_13.17	-0.219122174628399	0.00021563	0.859088	1.84019	8365.52	10011.9	213158	183122
59.9798_12.26	-0.296075391730629	3.33419e-05	0.814465	1.9258	37921.5	25933.8	716738	583758
59.9800_4.00	-0.598352059546324	0.00121929	0.660508	1.64196	30052.7	22438.2	201075	132812
59.9800_2.81	-0.537614669170082	0.00286834	0.688909	1.71994	21652.1	17899.2	144500	99547.3
59.9801_0.67	-0.912341644388087	0.00011022	0.531322	1.87531	17510.1	16014.2	126843	67394.7
60.1013_9.06	-0.169218975005673	0.427429	0.889324	0.531978	20.5968	20.3825	88.4157	78.6302
60.1022_4.95	-0.27499706408473	0.0161736	0.826452	1.42083	21.1099	20.2796	198.84	164.332
60.1025_9.82	-0.184704940255982	0.719028	0.879829	0.244218	14.4672	15.7806	26.9172	23.6825
60.1027_3.76	-0.387100253867447	0.211977	0.764665	0.999796	21.8155	19.08	67.0392	51.2625
60.1027_1.37	-0.336713681722006	0.11956	0.791843	0.820758	77.9098	81.1056	375.438	297.288
60.1028_2.24	-0.228645126689512	0.26667	0.853436	0.736175	43.3048	38.3668	189.587	161.8
60.1031_14.46	0.130061038045336	0.806877	1.09434	0.168634	7.61921	7.30468	11.4657	12.5474
60.2494_5.88	0.0210532520540752	0.89672	1.0147	0.125819	106.295	53.9072	440.742	447.22
60.2494_3.50	-0.0393756068992591	0.853451	0.973076	0.0885786	193.785	147.41	699.798	680.957
60.2496_9.48	0.0613338184754473	0.806961	1.04343	0.266368	118.558	89.2051	349.97	365.168
60.2496_2.57	-0.0866666933043916	0.695533	0.941696	0.150817	229.494	220.54	897.818	845.472
60.2496_7.12	0.0440443327060212	0.826476	1.031	0.168782	159.188	61.6385	505.892	521.575
60.2496_12.68	0.4836016944521	0.0648994	1.39823	1.15587	35.7876	43.8314	120.285	168.185
60.2498_4.61	-0.00552454458893666	0.97356	0.996178	0.0219973	124.908	44.5981	481.44	479.6
60.2499_5.11	0.0230991849754759	0.894924	1.01614	0.0898712	162.285	115.756	683.015	694.04
60.2500_0.64	0.208617140037572	0.182395	1.15558	0.873051	38.8239	26.4261	176.587	204.06
60.2504_15.14	0.432617394581827	0.00935453	1.34968	1.31582	45.155	67.6762	304.767	411.337
60.2504_2.77	-0.917259266262644	0.0298973	0.529514	1.50256	7.98878	9.88929	27.9033	14.7752
60.2507_9.16	0.00614719288798877	0.976948	1.00427	0.366846	98.2518	61.4579	327.908	329.31
60.2507_8.24	0.0749437956030962	0.589261	1.05332	0.0213137	71.3021	34.4779	338.233	356.268
60.2508_1.90	-0.36815627851857	0.421916	0.774772	0.538642	44.6127	11.8636	70.0718	54.2897
60.2510_1.08	0.0423221462310482	0.84598	1.02977	0.133839	152.464	122.776	535.218	551.15
60.2514_14.31	0.197903124819498	0.30796	1.14703	1.32546	55.0602	36.3884	196.847	225.79
60.2514_13.12	0.605636557703656	0.0643243	1.52165	1.15825	25.4731	33.4942	68.4607	104.173
60.2514_11.01	0.314023594368681	0.0287672	1.24317	0.679726	698.295	779.695	4484.37	5574.83
60.2515_10.45	0.335437520671005	0.0904505	1.26176	1.07478	66.8998	89.5426	326.638	412.14
60.2520_17.64	0.468301788068303	0.00628572	1.38348	1.55332	30.0855	55.58	231.743	320.612
60.2521_19.32	0.711697530502428	0.00540384	1.63773	1.57359	35.8589	35.8534	114.743	187.918
60.2522_16.01	0.398481717481168	0.0649121	1.31812	1.15756	153.431	127.241	530.382	699.105
60.2524_11.34	0.401532172128283	0.182667	1.32091	0.870207	40.4759	34.3766	96.7375	127.782
60.2530_19.64	0.573994907036407	0.0303359	1.48864	1.31397	54.9681	53.1357	161.027	239.71
60.2556_18.55	0.515762905541201	0.0497572	1.42975	1.21511	27.7371	16.1887	68.0657	97.3168
60.2557_15.25	0.640213695570433	0.0323323	1.55856	1.30395	25.352	27.968	68.528	106.805
60.3054_2.24	0.563451033670668	0.105953	1.4778	1.03227	17.0492	37.3707	62.3645	92.1623
60.3951_1.08	-0.0134055765302749	0.965381	0.990751	0.0289777	59.0011	63.2686	169.927	168.355
60.3956_14.80	0.437046591531225	0.0683176	1.35383	0.0286884	27.2073	38.6019	111.316	150.703
60.3956_9.63	-0.0115414364761113	0.966142	0.992032	1.14658	20.1669	15.3679	56.5398	56.0893
60.3958_5.21	0.161591053127341	0.591298	1.11852	0.352963	27.943	27.6484	75.1057	84.0073
60.3958_1.90	-0.1251668442502	0.603502	0.916898	0.363176	118.59	148.176	499.987	458.437
60.3966_8.04	0.17375427783036	0.418905	1.12799	0.544463	19.6046	21.1293	77.5085	87.4288
60.3968_2.69	-0.419478209429838	0.159358	0.747695	0.91363	76.9031	88.9878	289.358	216.352
60.3969_0.64	0.0840370438705236	0.731365	1.05998	0.235249	41.3508	22.7164	113.378	120.178
60.3998_11.07	0.464281405599323	0.202978	1.37963	0.83456	10.0771	15.2286	26.7535	36.9098
60.4000_12.76	0.561829555902009	0.0162157	1.47614	1.42311	24.7213	30.8551	97.8377	144.422
60.4001_6.93	-0.209726737153477	0.451822	0.864701	0.492159	78.068	41.1517	208.477	180.27
60.4001_4.95	-0.166199907061666	0.464721	0.891187	0.504745	60.1374	37.8766	202.687	180.632
60.4002_9.06	0.0555705118527638	0.867742	1.03927	0.116507	31.3899	19.677	65.8125	68.3967
60.4009_12.74	1.2368783059737	0.0271426	2.35688	1.3345	7.44879	13.4436	11.9575	28.1824
60.4010_3.53	0.102147471390135	0.693548	1.07337	0.268887	71.2126	52.1798	199.268	213.888
60.5490_4.65	-0.531564739512052	0.109422	0.691804	1.02267	14.2573	6.93146	36.8975	25.5258
60.9861_18.62	-0.234886242549146	0.000243778	0.849752	1.83253	2777.12	1719.97	49269.5	41866.8
60.9861_19.46	-0.22578770863884	0.000920627	0.855128	1.74284	1948.19	1284.24	30516.7	26095.7
60.9862_17.97	-0.210022079891558	0.00120991	0.864524	1.72076	9008.64	3631.21	130638	112940
60.9863_15.66	-0.201327321042197	0.00126562	0.86975	1.71724	8743.41	8143.38	166065	144435
60.9864_15.15	-0.22183685028339	0.000491928	0.857473	1.92867	4782.26	6845.29	121028	103779
60.9864_13.03	-0.200813201147026	0.000652249	0.87006	1.64698	1823.52	2226.68	44030.5	38309.2
60.9864_11.45	-0.328264600936964	5.55182e-05	0.796494	1.92581	745.783	670.786	13426.5	10694.1
60.9864_10.60	-0.463447715227211	0.00270284	0.725251	1.90568	604.014	414.689	4307.02	3123.67
60.9864_10.96	-0.345258354309648	3.35146e-05	0.787167	1.76919	8727.65	5846.32	142780	112392
60.9864_7.68	-0.458911440527156	3.0803e-05	0.727535	1.78828	4539.28	2920.24	57878.3	42108.5
60.9867_3.90	-0.617492102621928	0.000230526	0.651803	1.97594	1560.19	1458.93	14002.5	9126.87
60.9867_1.24	-0.759026303634296	7.21944e-06	0.590895	1.83557	337.288	116.46	3011.17	1779.28
60.9867_3.57	-0.580812791409561	0.000160701	0.668587	1.85544	5792.15	5541.7	57808	38649.7
60.9867_2.90	-0.550211509583024	0.00023234	0.68292	1.83586	6616.28	6373.22	66064.3	45116.7
60.9869_19.51	-0.22642051366914	0.000502143	0.854753	1.78716	3780.17	1848.67	59682.3	51013.7
60.9870_17.52	-0.198420808887612	0.00223502	0.871504	1.66595	4436.78	2144.09	63785.3	55589.2
60.9874_9.15	-0.40735591785913	4.16605e-05	0.754004	1.91742	4203.14	4045.3	66854.7	50408.7
60.9876_6.47	-0.582974394744003	3.85734e-05	0.667586	1.92002	6743.52	4491.32	69346.2	46294.5
61.7919_13.09	-0.302370279254199	0.000195149	0.810919	1.84592	59.3555	80	1228.47	996.187
61.7932_17.01	-0.314176437682083	3.85146e-05	0.80431	1.91991	170.334	114.962	2988.23	2403.47
61.7938_10.76	-0.28778106417586	0.144329	0.819161	0.946627	98.5241	68.9511	429.96	352.207
61.7941_16.70	-0.372753647218151	3.89641e-05	0.772307	1.44885	85.0504	57.1236	1278.65	987.51
61.7941_19.34	-0.371989823915188	0.0315302	0.772716	1.92069	95.6525	57.7706	501.48	387.502
61.7941_16.24	-0.197158284867602	0.0136138	0.872267	1.30741	193.942	205.047	2695.6	2351.28
61.7945_15.03	-0.273252470424282	0.0119835	0.827452	1.46877	34.5953	63.6381	524.927	434.352
61.7952_17.26	-0.200398721740115	0.0300971	0.87031	1.80432	66.1824	24.5713	561.263	488.473
61.7952_11.34	-0.351908279496162	0.000380423	0.783547	1.3167	44.1618	39.991	588.482	461.103
61.7953_12.59	-0.354062291745912	0.00213329	0.782378	1.67217	115.049	110.412	1227.45	960.33
61.7955_13.51	-0.230812226181566	0.00957459	0.852155	1.497	159.439	84.1604	1590.52	1355.37
61.7955_18.95	-0.218986155047628	0.00871778	0.859169	1.51134	85.9274	63.3412	1005.78	864.138
61.7956_17.49	-0.301356556186831	0.124897	0.811489	0.988507	41.0016	20.2886	165.932	134.652
61.7957_7.69	-0.509672221602192	2.62877e-05	0.702382	1.93558	127.682	165.606	2091.38	1468.95
61.7958_3.35	-0.771832708317629	0.0371504	0.585673	1.27712	15.6574	4.52708	38.5847	22.598
61.7958_9.76	-0.61668886525452	8.43819e-06	0.652166	1.97062	83.7243	94.4367	1230.75	802.653
61.7964_11.73	-0.291321867586773	0.000401941	0.817153	1.80053	142.024	114.638	2118.62	1731.23
61.7965_17.85	-0.257202141471386	0.000405596	0.836709	1.79994	262.155	182.522	4147	3469.83
61.7968_9.97	-0.558635510482241	4.49887e-06	0.678944	1.98712	96.5766	107.236	1636.27	1110.93
61.7973_14.13	-0.237409656812373	0.00205823	0.848267	1.67599	38.5569	76.1059	947.05	803.352
61.7973_19.86	-0.281900137836064	0.001182	0.822507	1.72303	183.314	117.325	2241.87	1843.95
61.7976_6.71	-0.582987361177009	1.89934e-05	0.66758	1.94599	81.6255	33.5957	820.848	547.982
61.7984_18.62	-0.21339192932739	0.0389042	0.862507	1.26678	28.8905	31.0467	299.142	258.012
61.7988_13.91	-0.412523630584422	1.6586e-07	0.751308	2.04695	43.0465	33.0379	1135.02	852.747
61.7990_12.86	-0.295188222849882	0.00904668	0.814966	1.50739	21.3731	28.011	250.963	204.527
61.7990_16.12	-0.191440312463089	0.0275985	0.875731	1.33197	146.328	138.296	1703.97	1492.22
61.7992_11.30	-0.0878575625053913	0.66669	0.940919	0.291794	15.0485	25.1724	89.9213	84.6087
61.7993_8.59	-0.523394342664051	6.15535e-05	0.695733	1.90199	78.9615	126.46	1318.23	917.138
61.9816_8.64	-0.526788722959194	0.000206666	0.694098	2.00948	5803.11	6018.77	63265.8	43912.7
61.9816_7.93	-0.515665912807359	1.71008e-06	0.69947	1.84315	6918.98	6194.88	125155	87542.2
61.9817_5.59	-0.644724322154389	1.16666e-05	0.639615	1.84716	2998.71	2170.95	33585.3	21481.7
61.9817_2.09	-0.588560737534896	0.000190378	0.665006	1.80451	3423.59	5180.62	43360	28834.7
61.9817_2.64	-0.598024463684694	0.000390183	0.660658	1.822	5392.76	5268.94	47342.7	31277.3
61.9817_3.26	-0.568411269601985	0.000295809	0.674359	1.9617	5156.76	8210.04	65796.3	44370.3
61.9818_4.42	-0.666660998471751	2.2778e-05	0.629963	1.94577	5547.3	4839.57	60215.7	37933.7
61.9818_0.67	-0.881148605496401	1.9426e-05	0.542935	1.94025	3480.59	3396.34	32805.3	17811.2
61.9825_6.25	-0.584295408517929	1.35759e-05	0.666975	1.95667	9837.65	7291.22	118148	78802
61.9826_3.84	-0.536517739325609	0.000442152	0.689433	1.79584	3760.54	6389	50024.2	34488.3
61.9826_4.96	-0.641272923913703	2.22936e-05	0.641147	1.94064	5018.67	7972.21	79655.7	51071
61.9827_1.48	-0.774320333090533	8.01238e-06	0.584664	1.97303	9243.92	10650	115848	67732.3
61.9865_11.28	-0.477683062289492	1.16835e-06	0.71813	2.01667	7847.9	11424.9	207590	149077
61.9865_19.68	-0.266765418892436	0.00201878	0.831181	2.00831	12252.4	7656.7	144573	120167
61.9865_14.24	-0.317068994586808	1.79325e-06	0.802699	1.67536	10105.1	11440.2	311707	250207
61.9868_1.09	-0.835339850576022	3.79182e-05	0.560451	1.92162	3270.51	3432.58	30750.8	17234.3
61.9868_9.81	-0.532413751186548	5.47068e-07	0.691397	2.03016	7507.48	21264.1	334788	231472
61.9868_12.12	-0.376458974988297	1.2953e-05	0.770326	1.95797	10846.4	13098.4	239208	184268
61.9868_16.24	-0.270047919851995	2.21804e-05	0.829292	1.94097	9050.83	4794.17	182163	151067
61.9869_15.54	-0.213959078065743	0.000979385	0.862168	1.73943	6095.96	5823.96	114882	99047.3
61.9871_17.06	-0.28844166021442	7.63796e-06	0.818786	1.97368	26175.7	9694.73	528408	432653
61.9872_8.19	-0.544996637370597	4.19666e-06	0.685393	1.98946	19888.1	24328.4	366410	251135
61.9872_18.72	-0.255062211492397	8.93341e-05	0.837951	1.8843	10769.6	3275.09	178598	149657
61.9875_15.12	-0.276083266510008	0.000650736	0.82583	1.76879	5274.34	9190.01	120977	99906.2
61.9876_11.48	-0.424544375176683	3.74673e-06	0.745074	1.99202	3608.75	5503.59	95907.5	71458.2
61.9876_19.22	-0.268359687711983	5.41281e-05	0.830263	1.90665	25058.6	13318.7	456813	379275
61.9877_13.17	-0.304212809864374	4.45631e-05	0.809884	1.91486	6097.69	7871.6	146472	118625
61.9878_17.83	-0.29974851035203	8.64584e-05	0.812394	1.96989	11275.2	7781.67	188507	153142
61.9878_13.65	-0.322406066788124	5.63867e-06	0.799735	1.98181	11119	7744.44	240165	192068
61.9878_9.75	-0.638512347856932	8.6893e-06	0.642375	1.88599	3078.53	3599.99	44779.2	28765
61.9879_12.34	-0.288566767127903	1.6602e-06	0.818715	2.0101	18743.8	21607.2	641110	524887
62.9836_12.64	-0.332496580774059	0.013941	0.794161	1.44549	32.9401	43.5874	322.298	255.957
62.9839_17.06	-0.238845809310838	0.128775	0.847423	0.975371	20.8561	54.123	256.963	217.757
62.9841_10.20	-0.705582161596826	0.0238729	0.613195	1.3565	12.8858	6.14119	40.0843	24.5795
62.9864_15.44	-0.330044401653585	0.111479	0.795512	1.02194	31.3165	27.0447	144.198	114.712
62.9865_18.26	-0.221145510028094	0.0465798	0.857884	1.22703	78.5774	53.2193	618.823	530.878
62.9882_16.18	-0.315832978272806	0.0370006	0.803387	1.2777	68.6929	48.5639	420.098	337.502
63.9545_4.59	-0.867236293540926	0.0001132	0.548196	1.87334	26.2378	6.72367	149.698	82.064
63.9545_7.03	-0.49620147872279	0.00811986	0.708971	1.52073	80.3255	29.1952	394.703	279.833
63.9551_13.35	-0.305508440259427	0.0286451	0.809157	1.32375	48.1267	38.4329	336.55	272.322
63.9552_11.63	-0.31399887179366	0.000715486	0.804409	1.76242	73.9634	35.4109	822.865	661.92
63.9553_6.93	-0.589869507325557	0.000750024	0.664403	1.75914	23.5785	8.63523	145.893	96.932
63.9554_3.94	-0.706031607005016	0.0122137	0.613004	1.46402	35.8034	11.3582	120.927	74.1288
63.9555_1.97	-0.697249301947127	0.00143198	0.616747	1.38077	110.317	29.0733	529.255	326.417
63.9555_0.57	-0.8715455752274	0.0209673	0.546561	1.70589	29.1116	17.4362	83.5978	45.6913
63.9557_19.04	-0.384097863767365	7.39661e-06	0.766258	1.97498	21.4662	11.7673	360.575	276.293
63.9557_19.54	-0.279609451129663	0.00169916	0.823814	1.69029	91.6009	20.9552	924.592	761.692
63.9559_14.94	-0.221525622063972	0.0295989	0.857658	1.31902	139.306	68.9465	1130.25	969.367
63.9561_11.28	-0.470828724768688	0.000559852	0.72155	1.3626	44.311	12.9522	336.542	242.832
63.9561_10.72	-0.420705908571472	0.0235859	0.747059	1.7796	12.4215	15.2308	84.6225	63.218
63.9562_6.23	-0.633306824748102	0.00186892	0.644697	1.68254	139.44	41.6825	700.05	451.32
63.9563_3.65	-0.615695947517477	0.00118779	0.652615	1.72193	127.352	41.4978	704.445	459.732
63.9563_5.75	-0.75936816003284	0.0162083	0.590755	1.43967	41.4383	13.2861	125.297	74.0197
63.9563_5.10	-0.602781899860824	0.0143739	0.658483	1.42077	78.2933	35.4411	303.733	200.003
63.9564_4.45	-0.715864949735244	0.00254032	0.60884	1.6531	33.3453	18.9881	159.98	97.4022
63.9568_13.51	-0.269620024307954	0.0273735	0.829538	1.33345	51.2767	42.572	411.95	341.728
63.9569_14.38	-0.472615329376986	0.0337393	0.720657	1.29664	41.7506	12.6252	156.745	112.959
63.9571_9.67	-0.401651947031116	0.00121839	0.756991	1.72052	127.985	52.1994	1035.36	783.762
63.9572_8.22	-0.392805587125488	0.0363304	0.761647	1.64875	60.6584	40.551	301.892	229.935
63.9572_6.03	-0.574863001161641	0.00266172	0.67135	1.28002	98.2762	42.1283	526.735	353.623
63.9574_1.58	-0.782836300847445	0.000922864	0.581223	1.74272	294.786	134.016	1464.55	851.23
63.9576_17.28	-0.248238086977813	0.0432219	0.841924	1.69303	165.215	70.7362	1073.98	904.207
63.9576_16.64	-0.265459015619034	0.00166946	0.831934	1.24617	111.347	68.1767	1350.27	1123.33
63.9580_11.35	-0.480212551205008	0.00394088	0.716872	1.42857	51.0084	21.7135	297.787	213.475
63.9580_7.35	-0.402553685674965	0.0154897	0.756518	1.60801	41.1794	23.9608	232.687	176.032
63.9581_2.94	-0.546595154258309	0.00223366	0.684634	1.66606	123.602	60.4581	725.77	496.887
63.9582_2.07	-0.682455116610446	0.000997603	0.623104	1.76728	97.2319	22.944	496.53	309.39
63.9582_2.50	-0.542956311798252	0.00262505	0.686363	1.73567	205.032	72.239	1124.57	771.865
63.9582_1.09	-0.768992843729538	0.000667203	0.586827	1.65017	169.452	100.988	946.133	555.217
63.9587_11.48	-0.332576514616643	0.00140675	0.794117	1.7079	55.9357	30.1405	550.15	436.883
63.9588_14.11	-0.249954390249887	0.00818858	0.840923	1.7946	320.07	116.206	2872.62	2415.65
63.9588_14.80	-0.263395124685752	0.00592701	0.833125	1.52008	80.3468	24.5575	715.157	595.815
63.9588_10.62	-0.363126242460782	0.000456761	0.777478	1.56077	63.4953	37.4669	691.287	537.46
63.9589_10.09	-0.375242144241084	0.000227124	0.770976	1.6873	102.843	26.5955	1060.72	817.793
63.9589_8.25	-0.387798502579707	0.0017898	0.764295	1.83655	103.048	62.1199	878.123	671.145
63.9590_5.24	-0.548779918754385	0.00740984	0.683598	1.53241	126.476	43.0309	576.845	394.33
63.9591_1.70	-0.685725760055981	0.0340193	0.621693	1.29269	36.3642	22.6147	113.408	70.5048
63.9591_3.55	-0.53819906194867	0.00592025	0.68863	1.56071	98.6316	54.8221	514.892	354.57
63.9592_2.18	-0.749169366076245	9.83822e-05	0.594946	1.62885	8.82383	7.0975	71.0317	42.26
63.9592_1.52	-0.715284519429953	0.00321265	0.609085	1.88003	215.192	43.9528	883.068	537.863
63.9596_15.59	-0.205335439660104	0.0102653	0.867337	1.48958	114.129	59.1597	1247.65	1082.13
63.9597_12.83	-0.231064504647791	0.0571932	0.852006	1.1859	152.761	34.1463	927.788	790.482
63.9599_8.45	-0.387647501247338	0.0027155	0.764375	1.72201	89.7699	54.5582	719.547	550.003
63.9599_6.51	-0.486966138068371	0.0011933	0.713524	1.64794	54.8103	29.2484	395.943	282.515
63.9600_7.97	-0.339593406324607	0.00767994	0.790264	1.84543	40.6133	21.5449	297.565	235.155
63.9600_4.27	-0.684252936959701	0.000193738	0.622328	1.52802	59.5876	27.4365	405.4	252.292
63.9601_15.21	-0.243577859358069	0.0335307	0.844648	1.29621	72.2361	31.4622	509.875	430.665
63.9602_19.91	-0.291916968516685	0.00050993	0.816816	1.785	96.5836	47.2596	1206.7	985.652
63.9606_18.82	-0.332651002410871	0.000100506	0.794076	1.87934	83.7995	50.9575	1206.92	958.383
63.9608_18.26	-0.300229847709173	0.00116099	0.812123	1.72459	110.157	46.5452	1166.75	947.545
63.9613_16.59	-0.266017518731023	0.00237358	0.831612	1.6598	189.303	87.2067	2039.83	1696.35
63.9616_16.97	-0.278723596322195	0.00877516	0.82432	1.51088	139.878	42.6168	1103.1	909.308
63.9627_13.43	-0.270905832567422	0.0148466	0.828799	1.43629	89.6048	55.3997	737.965	611.625
63.9631_11.10	-0.847808791386461	0.00779469	0.555628	1.52526	5.99756	15.9329	51.8698	28.8203
63.9634_19.73	-0.248606551406197	0.0873502	0.841709	1.08154	32.3543	31.198	219.658	184.888
63.9643_17.70	-0.225160240172674	0.0425124	0.8555	1.24961	228.44	28.6899	1511.42	1293.02
63.9884_10.19	-0.530486985160635	5.71189e-06	0.692321	1.98136	71.0913	130.887	1715.83	1187.91
63.9892_11.52	-0.357026778904424	0.000213137	0.780772	1.83958	72.0526	41.9352	876.788	684.572
63.9894_7.70	-0.491035950880703	2.87996e-05	0.711514	1.93185	69.9422	63.718	965.83	687.202
63.9906_4.42	-0.672659844057335	2.16882e-05	0.627349	1.94112	36.1974	37.555	426.078	267.3
63.9908_13.04	-0.267381730071997	0.0141918	0.830826	1.44261	119.375	126.98	1246.57	1035.68
63.9909_10.76	-0.421225485811466	6.02562e-05	0.74679	1.90207	98.4257	90.366	1423.33	1062.93
63.9910_14.49	-0.302293780563145	2.99211e-05	0.810962	1.92919	130.304	147.798	3055.73	2478.08
63.9910_16.34	-0.295781379127791	0.0488604	0.814631	1.21998	45.6145	25.3969	257.757	209.977
63.9910_18.94	-0.214431035446613	0.00561322	0.861886	1.56915	82.1884	72.453	1137.38	980.295
63.9911_8.93	-0.564646637612651	0.00031001	0.676121	1.9042	93.4313	94.6756	902.067	609.907
63.9911_6.52	-0.57903799196174	5.74194e-05	0.66941	1.81876	82.746	57.9699	829.118	555.02
63.9912_11.81	-0.430855040823397	9.05621e-05	0.741822	1.88326	164.525	128.295	2074.22	1538.7
63.9914_11.96	-0.504241401116339	0.0227302	0.705031	1.36411	127.814	45.3203	504.742	355.858
63.9916_7.90	-0.597563771385234	0.0119548	0.660869	1.46963	38.2448	32.0567	184.088	121.658
63.9917_15.69	-0.180403748701075	0.00395796	0.882456	1.60741	95.5178	116.439	1947.22	1718.33
63.9918_14.09	-0.390413330550769	8.53047e-05	0.762911	1.88705	35.0281	56.9509	729.178	556.298
63.9918_17.46	-0.323223495084392	1.23857e-05	0.799282	1.95874	103.05	122.839	2593.93	2073.28
63.9924_13.49	-0.298685164369055	0.000256125	0.812993	1.82813	81.3672	53.4103	1171.95	952.787
63.9925_16.91	-0.346231882884421	0.000137725	0.786636	0.611934	20.4989	35.6006	469.167	369.063
63.9925_15.27	-0.154356604995124	0.360839	0.898533	1.86298	31.0477	28.847	163.288	146.72
63.9927_17.83	-0.22951935668147	0.000465988	0.852919	1.791	197.474	153.359	3537.4	3017.12
63.9930_9.78	-0.615066053424824	4.43784e-05	0.6529	1.91461	100.795	60.5714	947.96	618.923
63.9939_16.00	-0.244032270332474	0.0010225	0.844382	1.73389	111.403	114.297	1914.52	1616.58
63.9941_19.89	-0.172484989353329	0.0118817	0.887313	1.46774	26.8728	55.9269	689.655	611.94
63.9946_19.51	-0.335613645936999	0.0174557	0.792447	1.41	68.0278	48.7424	468.002	370.867
65.9954_19.17	-0.227082302720011	0.0215947	0.854361	1.37538	284.344	82.5924	2256.83	1928.15
65.9962_15.83	-0.0896940705865633	0.602344	0.939722	0.351376	19.4454	63.47	241.878	227.298
65.9972_13.49	-0.267868020457623	0.00453014	0.830546	1.59092	49.456	43.5965	578.3	480.305
65.9981_17.18	-0.127811092026692	0.134875	0.915219	0.96382	59.1155	32.7908	529.5	484.608
65.9982_16.07	-0.2769587609205	0.0488026	0.825329	1.21853	37.2065	67.1216	402.223	331.967
65.9991_18.18	-0.251471786281106	0.0310351	0.840039	1.31134	87.3586	52.195	651.293	547.112
68.9876_12.45	-0.915029571837547	0.00166487	0.530333	1.69309	1229.89	461.341	4863.23	2579.13
68.9882_15.23	-0.662282058297271	0.00482024	0.631878	1.58483	671.917	331.585	2994.3	1892.03
68.9884_9.49	-1.08081706831291	0.000522702	0.472761	1.78436	1180.93	425.821	4878.43	2306.33
68.9884_10.26	-1.07659064433172	0.000320902	0.474148	1.816	1478.31	498.245	6486.65	3075.63
68.9885_3.42	-1.29340137552169	0.00176114	0.407988	1.68817	1584.93	366.841	4738.42	1933.22
68.9885_13.50	-0.845608627315863	0.00193341	0.556476	1.73164	1514.82	699.927	6397.32	3559.95
68.9885_6.51	-1.25343268808394	0.00113525	0.419449	1.72015	4094.43	1087.75	13419.3	5628.72
68.9885_6.20	-1.26632981967841	0.00121958	0.415716	1.72611	4177.76	1092.44	13451.3	5591.92
68.9885_5.47	-1.42264030212842	0.00105954	0.373029	1.67956	3127.5	754.742	9530.23	3555.05
68.9886_1.62	-1.31225486596218	0.0014129	0.402691	1.70752	3590.13	599.375	10855.8	4371.53
68.9887_0.60	-1.3123516003616	0.00117594	0.402664	1.72309	1584.43	352.865	4972.02	2002.05
68.9892_19.46	-0.637629988199302	0.00251191	0.642768	1.65429	292.48	57.6019	1363.22	876.232
68.9894_15.85	-0.599177931193737	0.0029254	0.66013	1.72545	724.753	218.325	3552.68	2345.23
68.9894_18.27	-0.580866738091684	0.00387456	0.668562	1.63942	596.343	209.223	2907.93	1944.13
68.9894_3.02	-1.27895813733801	0.0011423	0.412093	1.60949	4507.62	798.587	14306.4	5895.57
68.9912_10.84	-1.04874046683897	0.00050626	0.48339	1.78641	970.211	328.74	4080.38	1972.42
68.9914_7.60	-1.22044609650511	0.000771208	0.42915	1.69518	2443.9	815.923	8766.6	3762.18
68.9914_5.47	-1.37539933848022	0.00162422	0.385446	1.75636	1006.1	260.436	2951.37	1137.59
68.9921_19.29	-0.642238573487797	0.00148373	0.640718	1.70329	430.043	137.128	2222.12	1423.75
68.9923_14.52	-0.651928518798922	0.00115349	0.636429	1.72476	134.42	96.0121	833.607	530.532
68.9924_8.73	-1.19425189809839	0.00155645	0.437013	1.73821	335.034	109.412	1099.49	480.493
68.9924_4.19	-1.39130050092445	0.000976789	0.381221	1.69919	1111.87	273.87	3476.98	1325.5
68.9924_14.94	-0.560753474946321	0.00912706	0.677948	1.50489	183.721	93.6676	842.567	571.217
68.9930_18.05	-0.569785391367036	0.00206471	0.673717	1.67328	496.413	152.305	2679.17	1805
68.9931_19.68	-0.631439481001644	0.00454919	0.645532	1.59144	259.584	45.0536	1104.02	712.677
68.9932_3.44	-1.27642920679742	0.00158968	0.412816	1.69748	437.08	105.85	1340.92	553.555
68.9935_2.31	-1.30510020005009	0.00148922	0.404693	1.70314	2497.58	504.92	7566.65	3062.17
68.9935_11.59	-1.0201707294391	0.00207695	0.493058	1.67272	397.343	155.594	1415.83	698.087
68.9936_4.27	-1.47632564356021	0.000882893	0.359403	1.74611	1792.47	400.893	5464.67	1964.02
68.9936_7.22	-1.08132372904019	0.00550424	0.472595	1.56998	82.0327	24.8078	233.76	110.474
68.9937_1.56	-1.26329988614626	0.000344707	0.41659	1.81108	419.56	86.6584	1590.6	662.628
68.9937_6.63	-1.31685153705404	0.00220787	0.40141	1.66715	1232.52	254.33	3503.48	1406.33
68.9938_8.90	-1.20323946398527	0.00112601	0.434299	1.72658	1210.24	399.133	4147.45	1801.23
68.9939_16.12	-0.733308193144274	0.00111115	0.601523	1.72879	160.799	63.6317	800.527	481.535
68.9941_12.92	-0.901971286842045	0.00167335	0.535155	1.69259	969.09	423.865	3953.68	2115.83
68.9942_9.27	-1.16171458739009	0.00206022	0.446981	1.67347	715.112	206.203	2266.4	1013.04
68.9944_17.99	-0.587012583582777	0.00148659	0.66572	1.70298	270.498	94.6231	1515.87	1009.14
68.9948_16.75	-0.491983170168028	0.00984123	0.711047	1.4947	264.777	79.6177	1241.72	882.922
68.9955_16.63	-0.544493650016952	0.0143058	0.685632	1.44013	45.8676	28.6823	207.897	142.541
68.9956_13.63	-0.812921465932992	0.00247013	0.569228	1.65628	669.414	350.687	2873.37	1635.6
68.9963_1.20	-1.47733756240058	0.00057064	0.359151	1.7779	72.3296	5.83645	229.252	82.336
68.9967_14.13	-0.740171937516408	0.00384553	0.598668	1.61045	658.844	376.755	2887.55	1728.68
68.9968_16.07	-0.615545632014244	0.00261757	0.652683	1.65075	522.151	196.301	2607.08	1701.6
68.9977_11.89	-1.00237663254292	0.00428014	0.499177	1.59911	237.562	61.987	735.533	367.162
68.9979_13.48	-0.869348473516034	0.00185654	0.547394	1.68383	108.45	36.4807	432.488	236.742
68.9981_18.65	-0.638040790825921	0.00640757	0.642585	1.55066	133.715	73.0408	597.433	383.902
69.0383_6.22	-0.988790638579697	0.0252485	0.5039	1.34892	42.6272	12.0637	95.8073	48.2773
71.0059_0.91	-0.69859965253742	0.00831214	0.61617	1.51729	144.111	78.1082	571.563	352.18
71.0069_0.96	-0.697665739776623	0.00644645	0.616569	1.54993	138.149	80.5473	583.887	360.007
71.0098_0.93	-0.701822662949988	0.00582198	0.614795	1.56234	134.931	80.3239	580.833	357.093
71.0126_0.93	-0.172039557560728	0.687535	0.887587	0.273585	250.521	337.521	632.15	561.088
72.9863_0.93	-0.285319266282261	0.436895	0.82056	0.523123	83.4498	120.546	270.122	221.651
72.9905_0.93	-0.213325023825712	0.564483	0.862547	0.39053	63.7328	94.3029	201.448	173.759
73.0286_1.34	-0.891302931950346	0.0240923	0.539127	1.35699	364.431	167.305	943.198	508.503
73.0287_2.20	0.186158225590281	0.624829	1.13773	0.332783	869.351	1460.17	2541.32	2891.33
73.0290_2.32	1.93957639356399	0.0302094	3.83593	1.31563	321.395	1439.83	535.905	2055.7
74.0220_0.97	0.0240643123408851	0.932544	1.01682	0.0584042	78.4229	142.109	341.975	347.727
74.0254_1.01	0.177139642952266	0.64165	1.13064	0.317113	45.8272	80.5061	138.91	157.058
75.0072_0.97	0.442141997108748	0.516635	1.35862	0.438939	15.5876	190.377	146.187	198.612
76.9688_0.94	-1.02898736353754	0.00793217	0.490054	1.52571	59.6753	28.5988	175.145	85.8305
78.0322_1.08	-0.955021226733495	0.00193307	0.515834	1.6799	79.5914	38.8754	311.085	160.468
78.0331_1.33	-0.998653151712095	0.000268201	0.500467	1.82744	23.306	13.098	119.792	59.9522
78.9092_7.53	-1.09691235507285	0.0045373	0.467516	1.59061	8.69404	5.8798	29.29	13.6935
78.9101_11.47	-0.170843749652798	0.0985063	0.888323	1.05302	48.9171	33.2708	393.965	349.968
78.9101_12.63	-0.142936253467341	0.276147	0.905674	0.722509	103.614	67.9561	617.772	559.5
78.9103_6.86	-0.487350355782242	0.00193958	0.713334	1.67936	41.7837	25.0545	288.838	206.038
78.9103_8.37	-0.346600565168687	0.0289967	0.786435	1.32417	45.4191	40.6649	296.857	233.458
78.9104_4.63	-0.594467198270676	0.00672947	0.662289	1.50302	80.5185	27.1469	349.623	231.552
78.9104_3.69	-0.48502235218552	0.00924055	0.714486	1.54484	14.1878	11.7401	84.677	60.5005
78.9105_1.84	-0.665514101025805	0.0371116	0.630464	1.27588	33.2394	31.347	121.303	76.4773
78.9105_2.62	1.73546585476912	0.0973123	3.32987	1.62756	0.670466	0.528965	0.273717	0.911442
78.9105_2.24	-0.438541882235168	0.00328619	0.73788	1.05637	31.3186	15.7739	209.51	154.593
78.9109_17.87	-0.156882836977814	0.0438052	0.896961	1.24255	135.186	46.0588	1304.85	1170.4
78.9112_10.21	-0.112685300117222	0.264618	0.924865	0.738261	69.7151	40.98	519.29	480.273
78.9117_19.60	-0.225597077798527	0.0593164	0.855241	1.1767	63.7543	32.4407	429.103	366.987
78.9118_16.64	-0.0711089793683036	0.638323	0.951906	0.318424	49.8943	48.8078	287.18	273.368
78.9123_9.99	-0.154571772999075	0.0370353	0.898399	1.27671	67.944	49.7137	813.378	730.738
78.9124_5.95	-0.255642539006204	0.0330141	0.837614	1.29724	41.7955	16.4228	279.037	233.725
78.9125_4.49	-0.567316334125615	0.000321345	0.674871	1.81569	70.7665	35.8843	533.507	360.048
78.9126_2.89	-0.515185417618224	0.00161627	0.699703	1.6954	43.1251	22.3379	282.465	197.642
78.9131_15.69	-0.0580103088486031	0.509061	0.960588	0.445515	98.7915	40.4129	757.083	727.245
78.9132_12.23	-0.179720537586596	0.164463	0.882874	0.90723	19.2477	8.25613	109.514	96.6867
78.9133_9.07	-0.194370748477693	0.0101791	0.873954	1.49036	160.002	82.1612	1840.2	1608.25
78.9135_7.36	-0.30652151748774	0.0245107	0.808589	1.63826	75.9328	33.9567	469.295	379.467
78.9135_4.89	-0.488657461928103	0.0029431	0.712688	1.35097	152.882	89.9238	983.837	701.168
78.9136_3.41	-0.438713949149427	0.00428603	0.737792	1.59792	307.789	197.835	2093.18	1544.33
78.9136_4.07	-0.506104724121534	0.000606112	0.704121	1.77373	109.122	52.244	821.068	578.132
78.9137_19.23	-0.27302757139127	0.0178687	0.827581	1.76485	127.342	72.0677	980.278	811.26
78.9137_0.88	-0.654315227981236	0.000685925	0.635377	1.406	96.9415	98.7228	749.12	475.973
78.9139_17.75	-0.338834162289573	0.185149	0.79068	0.667215	18.1637	8.02756	55.1182	43.5808
78.9139_17.56	-0.0705225669308315	0.315632	0.952293	0.865042	79.1378	43.21	815.108	776.222
78.9140_15.17	-0.126922310879762	0.0317274	0.915783	1.30687	58.1199	68.3092	1084.68	993.335
78.9140_14.58	-0.0963631742035675	0.0316747	0.935388	1.30584	127.021	141.025	2992.98	2799.6
78.9144_8.01	-0.240595285481028	0.0239326	0.846396	1.35705	240.855	85.9284	1807.35	1529.73
78.9145_6.49	-0.403057226849261	0.00953321	0.756254	1.51842	127.924	50.7175	736.957	557.327
78.9145_6.15	-0.357111779297509	0.0082313	0.780726	1.4988	150.208	65.5101	1001.99	782.277
78.9146_5.39	-0.41772726508864	0.0253329	0.748603	1.49844	24.2651	24.7521	147.817	110.656
78.9146_2.05	-0.43031059971153	0.00957835	0.742102	1.34569	142.883	100.777	884.212	656.175
78.9147_5.31	-0.366654354111582	0.0212938	0.775579	1.6306	22.055	8.77314	117.758	91.3307
78.9147_0.57	-0.761663135818397	0.00318875	0.589816	1.37704	55.6123	47.5483	280.695	165.558
78.9153_11.79	-0.119375592238829	0.0744598	0.920586	1.03153	146.327	35.0285	1540.23	1417.92
78.9153_10.26	-0.141727709380188	0.106575	0.906433	1.12435	46.6799	46.9418	512.22	464.293
78.9154_14.41	-0.0717987356842321	0.381387	0.951451	0.585922	66.1206	15.2935	522.56	497.19
78.9155_5.53	-0.361716668581874	0.00337288	0.778238	1.49356	194.712	88.3034	1503.57	1170.13
78.9155_3.68	-0.389524815521338	0.00995364	0.763381	1.62358	40.7392	66.9823	429.058	327.535
78.9158_16.52	0.0225737707878113	0.853999	1.01577	0.125164	10.5241	16.8034	96.9212	98.4497
78.9162_14.32	-0.0366960500916816	0.622362	0.974885	0.335362	38.6672	19.6169	358.158	349.163
78.9166_13.32	-0.0749925854312719	0.200823	0.949347	0.838481	140.839	102.949	1925.53	1828
78.9169_18.19	-0.158279626358738	0.00235898	0.896093	1.66105	85.1822	44.3486	1524.6	1366.18
78.9171_20.00	-0.0695003246308595	0.172309	0.952968	0.897669	65.8251	45.3912	1020.27	972.288
78.9171_16.07	-0.0890325355658643	0.167329	0.940153	0.888249	121	59.9355	1371.55	1289.47
78.9172_14.72	-0.0962382493179295	0.234183	0.935469	1.13782	33.2337	43.994	441.622	413.123
78.9172_9.15	-0.210905131452411	0.0698841	0.863995	0.783926	74.6421	36.9303	507.285	438.292
78.9173_16.97	-0.116024222751874	0.472068	0.922727	0.483536	58.8231	33.82	267.902	247.2
78.9177_18.55	-0.268752446949777	0.143433	0.830037	0.945553	39.008	35.6545	201.543	167.288
78.9179_10.84	-0.201949485232486	0.0097445	0.869375	1.49636	223.82	105.794	2463.92	2142.07
78.9180_19.46	-0.105448396044934	0.175989	0.929516	0.879457	36.734	31.3303	407.233	378.53
78.9181_12.25	-0.136124966136442	0.141467	0.90996	0.951473	136.497	73.5792	1122.45	1021.39
78.9183_18.81	-0.188129509227707	0.0714174	0.877743	1.22117	70.6689	23.2596	500.925	439.683
78.9183_16.87	-0.10198363256268	0.0484155	0.931751	1.1325	245.707	177.8	4076.77	3798.53
78.9197_19.76	-0.0181751051603687	0.901044	0.987481	0.0844267	34.3981	20.1886	165.877	163.8
78.9204_18.02	-0.170821012910177	0.0504159	0.888337	1.21464	28.78	22.3346	296.113	263.048
78.9208_2.56	-0.412748316684213	0.00585127	0.751191	1.56174	163.834	79.7114	1042.47	783.092
78.9210_19.11	-0.16402096698137	0.000758568	0.892534	1.75746	160.502	147.294	3946.35	3522.25
78.9569_2.90	-0.755522066842837	0.00401888	0.592332	1.60493	352.482	242.007	1589.97	941.788
78.9570_4.34	-0.685414834399413	0.00345518	0.621827	1.62164	429.192	251.719	2044	1271.02
78.9571_2.07	-0.927913412708703	0.00338283	0.525618	1.62397	230.963	161.558	926.195	486.825
78.9578_0.56	-1.08859219203598	0.0154443	0.47022	1.42857	393.204	286.984	1093.31	514.098
78.9579_2.43	-0.764130821790805	0.0036679	0.588808	1.61489	386.839	281.878	1791.07	1054.59
78.9580_1.16	-0.945971192703136	0.00371591	0.51908	1.61351	165.236	215.613	867.285	450.19
78.9585_5.04	-0.630679817371617	0.00990042	0.645872	1.49345	380.676	241.961	1651.08	1066.39
78.9591_3.52	-0.710571552763127	0.00104071	0.611078	1.73313	85.9517	82.5223	570.453	348.592
78.9597_1.56	-0.952643093725198	0.00422836	0.516685	1.59898	214.748	234.717	989.588	511.305
78.9601_3.90	-0.670159971312726	0.00483434	0.628437	1.58445	175.583	98.5151	796.728	500.693
78.9611_7.14	-0.604483069876472	0.00220757	0.657707	1.66639	163.605	73.4859	873.16	574.283
78.9617_6.09	-0.598111815307902	0.00193332	0.660618	1.67883	163.404	78.3707	907.965	599.818
79.9496_11.38	-0.345425145902645	0.0496681	0.787076	1.2152	30.6012	23.914	166.208	130.819
79.9499_4.37	-0.78290580331756	0.0729127	0.581195	1.1305	12.8996	8.54631	30.2263	17.5674
79.9509_6.69	-0.464659668566624	0.00880416	0.724642	1.51005	70.7872	31.5055	372.697	270.072
79.9521_2.81	-0.489890788266247	0.0212788	0.712079	1.37756	82.5555	39.4688	353.905	252.008
79.9530_9.75	-0.397381594147751	0.000794026	0.759235	1.75428	134.134	74.6798	1233.48	936.503
79.9547_6.42	-0.483672134819336	0.0137	0.715155	1.44674	100.131	74.5882	534.092	381.958
79.9553_8.09	-0.446057620521268	0.00318623	0.734046	1.63121	112.732	88.7735	849.1	623.278
79.9554_11.38	-0.254038167207952	0.0452485	0.838546	1.2356	143.286	88.1511	972.825	815.758
79.9557_16.16	-0.347228091943108	0.0073133	0.786093	1.53378	76.0583	37.9224	544.062	427.683
79.9558_12.40	-0.354892324727066	0.000570215	0.781928	1.77832	106.821	57.4511	1126.2	880.605
79.9559_11.27	-0.304795432244297	0.0177482	0.809557	1.40472	115.558	87.2792	879.59	712.078
79.9559_7.18	-0.469689494589994	0.0179158	0.72212	1.40758	171.746	98.2211	821.99	593.575
79.9560_14.41	-0.282917829222174	0.0213919	0.821927	1.37601	31.1668	10.9113	206.263	169.533
79.9561_1.14	-0.783196260585954	0.0125015	0.581078	1.46208	42.6485	18.508	137.65	79.9852
79.9572_13.59	-0.49157946106588	0.00351466	0.711246	1.62029	105.9	34.6973	597.92	425.268
79.9575_19.33	-0.417472899346382	0.000294871	0.748735	1.52669	37.2793	11.2327	342.587	256.507
79.9575_16.74	-0.445147926534917	0.00785135	0.734509	1.82112	78.9448	43.1972	458.327	336.645
79.9578_9.92	-0.372622890826642	0.00377803	0.772377	1.61317	66.1213	49.5906	556.028	429.463
79.9586_12.93	-0.268151186435723	0.0529541	0.830383	1.20274	83.5418	46.7448	505.58	419.825
79.9612_11.29	-0.535929843601513	0.144406	0.689714	0.94611	30.2188	11.0959	67.0662	46.2565
80.9070_9.73	-0.152317314581498	0.250789	0.899804	0.756534	25.8106	15.4	149.29	134.332
80.9072_7.03	-0.217984035742312	0.226752	0.859766	1.74342	47.1522	24.8997	199.94	171.902
80.9072_0.68	-0.83725372632506	0.000921052	0.559708	0.795603	8.52131	14.8093	73.5193	41.1493
80.9073_1.46	-0.527173300003821	0.0117023	0.693913	1.47036	133.714	85.8068	652.015	452.442
80.9077_14.99	-0.201461685790882	0.046682	0.869669	1.22809	35.6735	45.4805	410.75	357.217
80.9080_5.93	-0.396465990451191	0.0390752	0.759717	1.26578	23.6279	7.75991	100.27	76.1767
80.9081_6.62	-0.294917399743229	0.0189013	0.815119	1.397	45.8002	20.9957	311.147	253.622
80.9082_2.64	-0.33353243046423	0.0691235	0.793591	1.14199	52.8531	40.6602	268.512	213.088
80.9084_0.55	-0.598085609265598	0.260295	0.66063	0.744489	4.95966	9.42713	15.2911	10.1017
80.9085_18.56	-0.550805255165912	0.0172558	0.682639	1.41192	32.0534	21.1603	140.802	96.1167
80.9086_16.76	-0.354030944303573	0.0824468	0.782395	1.09884	52.1313	18.1377	199.85	156.362
80.9087_16.16	-0.0387071033830486	0.615236	0.973527	0.341981	63.0631	40.5002	599.55	583.678
80.9088_14.27	-0.248017053483129	0.0239896	0.842053	1.35612	40.1412	60.7835	500.398	421.362
80.9090_11.94	-0.235307354344756	0.0957606	0.849504	1.25466	76.2428	44.7653	441.052	374.675
80.9090_10.94	-0.225111336084912	0.0414939	0.855529	1.05898	41.0069	16.0883	291.003	248.962
80.9091_8.49	-0.180537813731064	0.0602369	0.882374	1.17348	133.031	64.7458	1087.53	959.61
80.9092_4.57	-0.718822846053719	0.0165966	0.607593	1.41868	18.6676	7.06899	59.654	36.2453
80.9092_5.57	-0.590282135292761	0.00128821	0.664213	1.71554	43.4057	24.3336	267.585	177.733
80.9097_17.14	-0.0815511737932767	0.125652	0.945041	0.486276	108.564	83.8472	1702.8	1609.22
80.9097_13.71	0.164940706456786	0.472797	1.12112	0.984194	8.65376	10.4312	34.0842	38.2123
80.9098_15.27	-0.174903123660455	0.0562986	0.885827	1.18731	72.9887	74.8759	806.862	714.74
80.9101_8.69	-0.20827093055907	0.0101082	0.865574	1.49118	98.1796	42.8454	1028.98	890.66
80.9103_0.75	-0.556860178322978	0.000820155	0.67978	1.75128	236.492	184.767	1804.78	1226.85
80.9109_12.72	-0.434244916168538	0.16	0.740081	0.912103	72.3409	37.8556	194.657	144.062
80.9109_13.22	-0.0938220793800413	0.0639315	0.937037	1.15925	136.828	72.4232	2090.38	1958.77
80.9112_7.93	-0.234414335887064	0.0178773	0.85003	1.40655	121.44	88.7598	1158.47	984.732
80.9113_3.96	-0.357980548687173	0.0155347	0.780256	1.49553	60.5752	51.7837	431.01	336.298
80.9113_5.84	-0.350002018816479	0.0219552	0.784583	1.42805	138.651	38.2232	738.498	579.413
80.9113_3.37	-0.42054563068581	0.00978588	0.747142	1.37088	136.866	121.061	938.74	701.372
80.9114_4.58	-0.487684101568697	0.00084432	0.713169	1.38388	137.17	116.317	1202.55	857.622
80.9114_2.18	-0.32727053602503	0.0204498	0.797043	1.74904	135.703	97.4813	924.53	736.89
80.9116_19.12	-0.312324729044468	0.00587214	0.805343	1.56125	77.0108	31.3811	607.805	489.492
80.9118_15.82	-0.0746613351992492	0.098598	0.949565	1.0515	106.336	55.0307	1764.98	1675.97
80.9121_10.53	-0.23562666618332	0.000660589	0.849316	1.01302	102.673	55.561	1537.43	1305.77
80.9121_11.33	-0.160119400211273	0.0618395	0.894951	1.7676	192.632	67.0891	1666.52	1491.45
80.9121_9.45	-0.216709312262335	0.113007	0.860526	1.16684	35.4089	16.0821	197.743	170.163
80.9122_10.37	-0.219669741166776	0.00173855	0.858762	1.18858	119.788	43.4839	1558.83	1338.67
80.9122_6.19	-0.294692637471513	0.0559734	0.815246	1.29597	101.113	22.1405	494.37	403.033
80.9122_7.10	-0.256995246372256	0.0334135	0.836829	1.68889	130.479	69.8761	912.68	763.757
80.9123_2.96	-0.305909662177742	0.0128771	0.808932	1.45662	40.2083	39.9653	365.917	296.002
80.9124_2.35	-0.317815069100135	0.0165064	0.802284	1.41874	117.374	65.1055	796.987	639.41
80.9126_0.84	-0.666809864382738	0.000553054	0.629898	1.78017	60.1812	81.3199	555.788	350.09
80.9129_13.50	-0.0842129566016093	0.17855	0.943299	0.876351	136.755	95.0344	1734.82	1636.45
80.9130_13.08	-0.0841166067140462	0.322838	0.943362	0.661289	12.6799	11.0228	125.947	118.813
80.9135_4.45	-0.468327596728445	0.00131697	0.722802	1.7138	7.03782	7.21724	65.4543	47.3105
80.9135_4.75	-0.414181754067232	0.0218136	0.750445	1.3732	54.3067	51.2369	331.39	248.69
80.9143_8.47	-0.18108728351431	0.0524071	0.882038	1.2054	108.01	64.0848	956.392	843.573
80.9143_19.52	-0.181180517903916	0.049485	0.881981	1.21798	107.391	31.9017	865.835	763.65
80.9144_2.55	-0.353774658413017	0.00718612	0.782534	1.5368	90.4494	61.3307	690.268	540.158
80.9147_17.83	-0.0978862766901204	0.0580111	0.934401	1.18137	168.214	116.33	2724.12	2545.42
80.9148_19.90	-0.195105527190688	0.0151238	0.873509	1.43284	112.006	51.4299	1164.23	1016.97
80.9149_16.60	-0.0617940149804675	0.141242	0.958072	0.949508	120.818	104.629	2486.03	2381.8
80.9150_1.88	-0.508325424181415	0.00510969	0.703038	1.57777	75.1163	39.145	415.525	292.13
80.9154_14.83	-0.160819194407114	0.00016733	0.894517	1.85275	20.4098	48.7125	1190.55	1064.97
80.9155_18.64	-0.264176317950171	0.0566539	0.832674	1.18653	78.2456	29.9677	440.397	366.707
80.9158_12.54	-0.164383086797843	0.00410454	0.89231	1.60396	48.0209	54.3059	1016.98	907.463
80.9161_16.87	-0.232058809677391	0.0226834	0.851419	1.36719	32.6089	43.9229	404.393	344.308
80.9163_19.71	-0.0788440088765	0.540199	0.946816	0.414374	44.8013	15.6518	231.02	218.733
80.9169_14.45	-0.1777968633524	0.00606248	0.884052	1.55651	53.8582	34.409	779.935	689.503
80.9170_10.73	-0.20685488864308	0.0182703	0.866424	1.40251	90.2898	35.7471	835.917	724.258
80.9173_12.33	-0.0875999939668073	0.206939	0.941087	0.828171	46.7897	40.3438	577.747	543.71
80.9177_13.82	-0.0184600253903379	0.827247	0.987286	0.147329	49.5707	43.0828	472.462	466.455
80.9179_18.21	-0.143317019193505	0.0129979	0.905435	1.45542	248.943	134.321	3682.28	3334.07
80.9182_17.46	-0.0512317198967637	0.572949	0.965112	0.380392	17.1816	31.7626	246.265	237.673
80.9196_7.67	-0.278448846765877	0.0722191	0.824477	1.1304	19.4129	18.1845	124.331	102.508
80.9205_17.15	-0.0826935191350394	0.125348	0.944293	0.985882	42.9798	44.5971	759.215	716.922
80.9639_1.00	-0.677351891448688	0.0203643	0.625312	1.38596	148.48	114.724	562.887	351.98
85.0244_0.98	-0.312279944628114	0.340258	0.805368	0.6368	82.0419	135.1	331.993	267.377
85.0648_6.19	-1.04248948683349	0.0238299	0.485489	1.35895	129.57	45.3306	289.912	140.749
86.9919_0.81	-0.515259646766317	0.0923682	0.699667	1.07069	71.7142	28.2321	194.963	136.41
86.9987_0.93	-0.3644146100911	0.147871	0.776784	0.936767	108.337	83.719	392.728	305.065
87.0007_0.94	-0.480099856376816	0.0903291	0.716928	1.07532	125.5	175.482	583.257	418.153
87.0029_0.94	-0.485492904116288	0.0906049	0.714253	1.07437	122.821	168.069	556.95	397.803
87.0435_1.88	-1.04513666718545	0.0110026	0.484599	1.48168	168.099	107.247	491.688	238.272
88.0385_2.69	0.00178783362279521	0.996106	1.00124	0.00408872	49.256	35.8941	100.487	100.611
88.0394_0.92	-0.779308487895732	0.0123005	0.582646	1.46368	417.369	316.89	1562.25	910.238
88.0479_4.99	-0.960923387057509	0.0859666	0.513728	1.08853	57.0441	71.1594	145.832	74.9178
89.0217_1.76	-0.188210049921587	0.136692	0.877694	0.960424	121.45	81.4533	789.88	693.273
89.0221_1.05	-0.613707744593881	0.0234673	0.653515	1.36075	1113.26	1136.51	5006.08	3271.55
92.0232_0.99	-0.955424025092501	0.00434709	0.51569	1.59709	294.759	177.643	1063.46	548.415
92.9296_0.89	0.333709954347277	0.678699	1.26025	0.284629	40.6058	213.968	145.746	183.677
93.0242_5.06	0.0694684572229335	0.6631	1.04933	0.295587	85.8399	107.763	511.772	537.018
93.0244_0.74	-0.241650766534257	0.0935931	0.845777	1.06649	124.285	125.377	865.923	732.378
93.0250_10.66	0.0642896523361348	0.398567	1.04557	0.565372	130.544	113.813	1368.32	1430.67
93.0251_7.71	-0.198425775121355	0.100204	0.871501	1.04677	168.001	118.855	1184.2	1032.03
93.0253_3.77	0.0472731374257521	0.691055	1.03331	0.270802	27.2394	23.1242	179.17	185.138
93.0254_2.06	-0.0608441480386658	0.657834	0.958703	0.300901	74.2885	61.1855	434.248	416.315
93.0254_4.48	-0.0268722139337784	0.791213	0.981546	0.180499	207.112	242.668	1919.13	1883.72
93.0255_19.50	0.150104700999506	0.0296129	1.10965	1.31972	97.6297	78.9342	1185.02	1314.95
93.0258_16.01	0.0301806756764182	0.716107	1.02114	0.24765	58.8449	59.5561	605.07	617.858
93.0263_8.66	0.12788416139608	0.0768511	1.09269	1.11461	60.0228	40.6504	629.752	688.122
93.0266_1.61	-0.206838237595609	0.0731632	0.866434	1.12817	235.79	194.181	1868.98	1619.35
93.0267_18.94	0.087965151126287	0.174685	1.06287	0.884803	134.898	65.5656	1423	1512.47
93.0268_18.08	-0.111321034642042	0.568553	0.92574	1.84329	127.046	101.499	527.07	487.93
93.0268_16.63	0.170091703237786	0.000201333	1.12513	0.388573	149.087	39.4636	2862.55	3220.73
93.0269_15.79	0.0492822485682037	0.396346	1.03475	0.568944	78.6581	41.645	926.62	958.818
93.0270_15.11	0.180007786878898	0.00122418	1.13289	1.72007	278.031	66.496	3913.17	4433.18
93.0273_9.90	0.108531147522264	0.104736	1.07813	1.0353	330.793	237.081	3793.68	4090.1
93.0275_3.16	-0.117552583568269	0.210383	0.92175	0.822391	227.212	228.084	2248.13	2072.22
93.0278_1.00	-0.118999525598909	0.299549	0.920826	0.688622	51.7647	47.511	396.403	365.018
93.0278_19.91	0.168205567127098	0.027462	1.12366	1.33356	101.904	48.4846	960.823	1079.64
93.0279_18.06	0.155321800098635	0.00205032	1.11367	1.67434	208.542	93.4798	3388.43	3773.58
93.0282_13.28	0.212967698012447	0.000649872	1.15907	1.76976	163.487	152.369	2794.33	3238.82
93.0282_14.74	0.236731389524796	0.00146378	1.17832	1.70498	141.522	71.5551	1576.07	1857.12
93.0283_12.26	0.220998516960466	0.000402015	1.16554	1.80267	422.649	236.538	6209.53	7237.48
93.0285_9.68	0.0883994402964617	0.195075	1.06319	0.94477	85.8786	86.324	1092.43	1161.47
93.0285_8.72	0.0989045969142138	0.144299	1.07096	0.952134	258.098	181.069	2872.92	3076.78
93.0285_9.46	0.0778308970159476	0.17379	1.05543	0.886383	150.332	89.2842	1886	1990.53
93.0285_8.74	0.105530582943925	0.141279	1.07589	0.847061	184.114	122.109	1898.42	2042.48
93.0286_6.37	0.0255249678958883	0.819864	1.01785	0.245699	19.6089	9.93327	117.555	119.653
93.0286_4.57	-0.121419033323553	0.179603	0.919283	0.873989	45.8519	55.0003	522.607	480.423
93.0286_3.51	-0.0342179313191976	0.719137	0.976561	0.156855	135.531	126.176	1193.15	1165.18
93.0287_6.95	-0.0850161226678525	0.348463	0.942774	0.627268	253.359	231.037	2406.25	2268.55
93.0291_16.96	0.195927079935285	0.000361471	1.14546	1.80899	181.767	72.5444	2896.05	3317.32
93.0294_12.18	0.264944711464788	0.000492519	1.20159	1.78952	36.3996	28.7708	475.37	571.2
93.0295_11.25	0.160765328881791	0.0378959	1.11788	1.27225	139.117	68.5497	1284.17	1435.55
93.0296_9.20	0.0740669438893333	0.511285	1.05268	0.0928773	129.228	36.8639	709.248	746.613
93.0296_8.00	-0.0710059232273471	0.423485	0.951974	0.537207	288.548	242.988	2675.98	2547.47
93.0296_6.79	-0.012772284601355	0.890851	0.991186	0.446825	136.406	84.9597	1047.82	1038.58
93.0298_5.14	0.0363696958335325	0.774943	1.02553	0.417534	114.24	199.73	1080.94	1108.54
93.0298_2.42	0.0651448852037153	0.538013	1.04619	0.141255	91.2218	61.2329	619.282	647.883
93.0298_3.00	-0.0218468462290991	0.836536	0.984971	0.194969	80.7316	68.4327	608.817	599.667
93.0299_2.32	0.0402612230644346	0.707153	1.0283	0.717262	219.692	116.991	1387.87	1427.15
93.0299_0.90	-0.117123790837584	0.279032	0.922024	0.25639	361.336	241.301	2603.8	2400.77
93.0300_18.31	0.132076665561977	0.0178849	1.09587	1.40647	191.228	48.6438	2376.95	2604.83
93.0302_16.25	0.190298791626595	0.000515805	1.141	1.78493	111.205	80.5666	1999.1	2280.97
93.0302_17.31	0.202574442561799	0.0434909	1.15075	1.24496	84.4648	42.1088	590.462	679.475
93.0303_15.49	0.160468468754148	0.287515	1.11765	1.54639	9.90242	20.4433	88.5505	98.9683
93.0303_14.18	0.210538487978376	0.00667548	1.15712	0.707484	14.8798	26.6907	270.632	313.153
93.0304_13.29	0.197362184149163	0.0116566	1.1466	1.86515	58.9107	73.7066	809.092	927.705
93.0304_12.83	0.239495806659916	0.000134252	1.18058	1.47116	136.152	117.903	2438.18	2878.47
93.0305_10.61	0.11948898519966	0.0950336	1.08635	1.06096	177.639	140.288	1972.88	2143.25
93.0306_10.13	0.0508568858119831	0.843866	1.03588	0.135363	23.2775	9.67455	57.9792	60.0593
93.0307_9.67	0.107112015314904	0.188504	1.07707	0.48173	50.8657	64.3243	613.095	660.343
93.0307_6.12	-0.110951735524998	0.473959	0.925977	0.857788	50.556	18.3756	220.742	204.402
93.0308_7.36	-0.108164008386473	0.276738	0.927768	0.721	77.9306	114.484	900.48	835.437
93.0309_4.23	-0.143485926543672	0.0809375	0.905329	1.1046	82.1629	88.8901	1013.21	917.287
93.0319_15.93	0.104725799479055	0.0467853	1.07529	1.22928	84.4745	44.0106	1171.03	1259.2
93.0323_0.59	-0.387655050938606	0.0433989	0.764371	1.24576	29.0099	34.2793	179.845	137.468
93.0326_19.04	0.14576874148524	0.0656702	1.10632	1.15411	150.762	64.28	1300.45	1438.72
93.0329_18.00	0.162944734082149	0.000539643	1.11957	1.78215	70.5105	40.4162	1386.68	1552.48
93.0337_6.02	-0.0520271979121134	0.725631	0.96458	0.240098	278.093	227.528	1494.93	1441.98
93.0344_16.59	0.235053032114452	0.000554933	1.17695	1.78066	68.0063	42.637	921.872	1085
93.0353_0.98	-0.171105247951088	0.51114	0.888162	0.445358	41.8782	56.1738	174.258	154.77
93.0356_14.40	0.220874732540027	0.00992142	1.16544	1.49398	46.4825	60.3262	596.485	695.165
93.0361_19.92	0.128570561904259	0.060873	1.09321	1.17297	115.311	77.7297	1286.22	1406.1
93.0363_16.18	0.171975376690099	0.148456	1.1266	0.935959	22.3341	31.3578	194.397	219.007
93.0374_14.78	0.202273523229721	0.0381725	1.15051	1.27024	64.1715	45.5311	509.39	586.057
93.0427_0.98	-0.112821017624492	0.760512	0.924778	0.208069	73.5457	65.8362	167.822	155.198
94.0271_8.55	0.214597334956136	0.511609	1.16038	0.444268	25.9593	90.3966	162.923	189.053
94.0279_5.30	0.55802267352524	0.232531	1.47225	0.787023	48.4536	86.3081	108.745	160.1
94.0288_0.99	-0.240378828260645	0.285741	0.846523	0.708729	86.7812	204.553	666.58	564.275
94.9253_0.88	0.524966331816112	0.36251	1.4389	0.612509	21.0321	115.251	103.974	149.608
94.9269_0.87	0.565733640552432	0.296925	1.48014	0.696887	18.7477	48.1226	48.3228	71.5247
94.9792_0.94	-0.807136730932958	0.00374593	0.571515	1.61508	31.1958	18.8724	130.481	74.5718
95.0119_0.94	0.0564309275512803	0.880458	1.03989	0.102409	22.0742	26.3353	54.2618	56.4262
95.9316_0.98	-0.911003625475868	0.0547296	0.531815	1.1966	49.9921	19.1357	101.509	53.9842
96.9269_0.85	0.492242891926268	0.479334	1.40663	0.479083	17.1431	39.9924	32.1003	45.1532
96.9499_6.62	-0.595923068184941	0.00109301	0.661621	1.72876	807.086	219.672	4570.52	3023.95
96.9501_4.46	-0.689510963714628	0.000363629	0.620064	1.80814	1992.1	867.682	12300.6	7627.17
96.9507_11.48	-0.455601662782623	4.71558e-05	0.729206	1.91176	83.5419	51.2285	1005.28	733.053
96.9512_6.96	-0.610182115071006	0.0011737	0.655114	1.72313	1004.75	340.551	5629.68	3688.08
96.9525_1.89	-0.658631300458962	0.00186769	0.633479	1.68264	404.226	247.969	2211.47	1400.92
96.9546_5.84	-0.584172120383188	0.000429558	0.667032	1.79703	449.817	117.681	2937.62	1959.48
96.9548_0.60	-0.98736553967286	0.000190513	0.504398	1.84643	445.966	342.061	2652.5	1337.92
96.9558_3.24	-0.626767188743329	0.000491636	0.647626	1.78831	748.23	357.998	4863.07	3149.45
96.9574_17.11	-0.408950643211431	0.00191274	0.753171	1.68118	2008.94	692.835	14662.7	11043.5
96.9576_8.54	-0.496474182976194	0.000691176	0.708837	1.76468	767.149	194.582	5360.52	3799.73
96.9577_12.04	-0.471980861423214	0.000326568	0.720974	1.81487	96.061	49.1005	843.458	608.112
96.9579_2.93	-0.687992436353753	0.00060354	0.620717	1.77428	2886.5	1240.69	16643.3	10330.8
96.9579_15.52	-0.440725525165949	0.00359682	0.736764	1.61805	640.502	225.562	3981.78	2933.63
96.9580_9.84	-0.503578556758169	0.000487041	0.705355	1.8097	920.989	279.958	6757.9	4766.72
96.9580_4.92	-0.784935261720562	0.000353729	0.580378	1.78948	579.758	275.176	3301.38	1916.05
96.9580_19.39	-0.447937768856927	0.000953791	0.73309	1.78735	646.993	186.796	4756.42	3486.88
96.9580_16.07	-0.41994136939745	0.000500602	0.747455	1.74008	654.776	302.625	5886.42	4399.83
96.9581_13.59	-0.403246100109407	0.00468629	0.756155	1.58859	1024	296.595	6461.97	4886.25
96.9582_9.25	-0.474853204728479	0.000747033	0.71954	1.75934	422.661	150.285	3120.47	2245.3
96.9584_18.41	-0.519743151489208	0.00145074	0.697496	1.78068	423.465	60.2072	2509.17	1750.13
96.9584_8.09	-0.546757421638486	0.000550159	0.684557	1.70617	963.871	327.551	6566.48	4495.13
96.9585_12.17	-0.437222732769804	0.000208765	0.738555	1.84147	1089.36	434.323	10369.8	7658.7
96.9587_18.16	-0.528171599847203	0.00112301	0.693433	1.72733	1008.87	292.486	6310.7	4376.05
96.9588_9.45	-0.508752321401772	0.000458891	0.70283	1.7934	1235.78	377.165	9066.07	6371.9
96.9589_7.74	-0.514657676014056	0.000536979	0.699959	1.78256	139.895	53.634	1019.37	713.518
96.9589_14.82	-0.468229797246784	0.000232317	0.722851	1.83559	840.688	280.719	7292.28	5271.23
96.9589_18.68	-0.495263688211535	0.000521999	0.709432	1.78495	794.01	178.61	5739.78	4071.98
96.9590_19.20	-0.501136436381048	0.000615692	0.70655	1.77292	427.973	83.2805	2977.05	2103.43
96.9591_13.81	-0.433689451377522	0.000692482	0.740366	1.88305	584.578	210.511	4718.12	3493.13
96.9591_5.53	-0.651253152810722	9.23856e-05	0.636727	1.76459	229.86	154.068	1950.42	1241.88
96.9592_19.29	-0.484640772553389	0.000681897	0.714675	1.7655	594.75	161.592	4267.7	3050.02
96.9595_11.46	-0.465731174500276	0.00011784	0.724104	1.87162	470.876	105.513	4345.72	3146.75
96.9611_12.08	-0.429142689087675	0.00502616	0.742703	1.58023	44.6294	46.3947	365.498	271.457
96.9629_10.76	-0.426869821631361	0.000492752	0.743874	1.78914	327.623	156.808	2928.83	2178.68
96.9632_15.13	-0.36230444185477	0.00438502	0.777921	1.59592	281.889	140.471	2119.37	1648.7
96.9633_7.47	-0.569466358606949	0.00091256	0.673866	1.74345	692.472	203.182	4197.72	2828.7
96.9637_1.14	-0.753825438458082	0.000571635	0.593029	1.77819	2634.27	1463.85	14989	8888.92
96.9641_12.93	-0.433420566308314	0.000932538	0.740504	1.74216	514.591	236.811	4128.45	3057.13
97.0639_5.65	-0.746678701933583	0.0694114	0.595974	1.14065	112.01	54.5976	256.023	152.583
98.0223_0.98	-0.166512378290997	0.496201	0.890994	0.459945	58.5641	86.1067	275.413	245.392
99.0071_0.93	-0.415179852212405	0.158554	0.749926	0.915231	58.9498	106.213	302.17	226.605
99.9226_10.72	-0.238772605830526	0.0633518	0.847466	1.1608	477.114	617.022	4358.6	3693.77
99.9227_19.46	-0.295648561757115	0.0644396	0.814706	1.15755	252.648	98.561	1241.47	1011.43
99.9228_17.94	-0.163862568138743	0.299111	0.892632	0.689607	488.601	344.637	2489.88	2222.55
99.9230_17.64	-0.0284516638966995	0.848454	0.980472	0.132478	97.1098	56.9181	461.467	452.455
99.9233_16.88	-0.185999279360956	0.135255	0.87904	0.964085	147.895	104.82	994.102	873.855
99.9235_18.69	-0.28717710374923	0.145515	0.819504	0.94204	562.57	200.958	2132.92	1747.93
99.9236_12.11	-0.283260145401252	0.127635	0.821732	0.979819	475.057	1025	4298.12	3531.9
99.9237_18.51	-0.0315965903617363	0.827766	0.978337	1.03066	27.8657	9.66251	124.137	121.448
99.9237_12.96	-0.314371964799644	0.106479	0.804201	0.148868	258.642	938.472	3600.47	2895.5
99.9238_11.76	-0.270797912858221	0.0811825	0.828861	1.10137	1361.61	2295.71	12347.5	10234.3
99.9239_12.26	-0.333312477373628	0.0581937	0.793712	1.18047	158.737	244.919	1235.13	980.333
99.9239_19.23	-0.709570877597721	0.00379597	0.611502	1.61199	26.9154	9.96985	113.048	69.1288
99.9241_8.44	-0.268455260868368	0.0873997	0.830208	1.0833	97.9036	135.551	761.697	632.367
99.9242_8.89	-0.309100224371038	0.0409558	0.807145	1.25614	189.594	189.879	1332.26	1075.33
99.9242_10.32	-0.131123626760361	0.363621	0.91312	0.606405	85.7383	144.912	753.087	687.658
99.9244_13.92	-0.103466183884265	0.416034	0.930794	0.545506	393.753	1072.13	5716.5	5320.88
99.9245_11.16	-0.374224538834286	0.0469266	0.77152	1.22667	49.4022	43.9751	267.733	206.562
99.9246_14.98	-0.00427381602570931	0.971511	0.997042	0.0233793	117.174	289.346	1577.83	1573.17
99.9248_15.84	-0.148269744968954	0.173559	0.902332	0.885474	84.703	76.7492	700.092	631.715
99.9249_13.47	-0.158772365478325	0.334357	0.895787	0.643314	278.521	1151.46	4707.18	4216.63
99.9252_9.65	-0.306873050281831	0.0302795	0.808392	1.31413	275.015	293.635	2161.88	1747.65
99.9277_15.59	-0.0882071933756911	0.410298	0.940691	0.552086	610.681	577.063	4969.7	4674.95
99.9293_19.09	-0.344935823073576	0.152416	0.787343	0.928631	306.898	119.828	979.74	771.392
100.0338_0.97	-0.390600555635858	0.247869	0.762812	0.763403	22.4082	54.5406	124.544	95.0035
101.0149_0.96	-0.383267796739284	0.222613	0.766699	0.803139	59.7666	102.725	270.453	207.356
101.0238_0.93	-0.16847131712891	0.633555	0.889785	0.324994	48.691	71.0975	156.942	139.644
101.0506_7.40	0.0580809343133155	0.836877	1.04108	0.140959	589.664	1151.77	2717.6	2829.23
101.0590_7.28	0.257481379103567	0.424447	1.19539	0.537245	420.264	766.387	1520.78	1817.92
101.0602_7.00	-0.233676230386636	0.424322	0.850465	0.536911	304	402.924	1147.8	976.168
102.0534_0.94	-1.05880652886112	0.0149824	0.480029	1.4355	263.152	93.5929	643.013	308.665
102.0627_7.32	0.403736726526179	0.32292	1.32293	0.65821	8.78428	32.798	44.6323	59.0457
102.9545_0.89	0.049784089484939	0.804843	1.03511	0.169648	18.0954	33.6827	112.808	116.769
102.9863_0.85	0.0673220601232039	0.848978	1.04777	0.131376	16.8739	24.2585	49.3508	51.7083
103.0383_1.89	-0.491135308716668	0.0985994	0.711465	1.05342	118.547	83.7015	373.923	266.033
103.0398_1.31	-0.750093555645531	0.04378	0.594565	1.24457	90.4004	47.0123	236.632	140.693
103.9164_3.46	-0.659136975362583	0.00198892	0.633257	1.67677	254.628	133.271	1326.78	840.19
103.9201_0.68	-0.877605577553032	0.00167782	0.54427	1.69258	92.0744	54.8936	408.538	222.355
104.0342_0.93	0.493688319047609	0.111856	1.40804	1.01763	15.3689	11.4063	33.3858	47.0085
104.9583_0.86	0.122288390657053	0.818888	1.08846	0.158003	210.471	281.486	381.303	415.035
105.0189_0.95	0.67927064720719	0.393089	1.60133	0.573176	19.5602	138.242	84.5993	135.472
106.9551_0.86	0.254968877371673	0.687777	1.19331	0.275412	107.691	141.764	155.567	185.64
107.0476_8.65	1.14351097167089	0.0256496	2.20918	1.34563	166.001	395.869	379.545	838.485
107.0484_6.02	-0.581507779055389	0.0518158	0.668265	1.20813	224.33	154.49	739.822	494.397
107.0506_7.95	0.0795795025803564	0.777878	1.05671	0.191653	17.6125	25.3277	64.3608	68.0108
108.0156_4.70	-0.582021680842367	0.000493037	0.668027	1.78849	147.7	85.9942	1063.2	710.247
108.0156_6.95	-0.377204556741766	0.014816	0.769928	1.43509	94.2544	49.0828	554.16	426.663
108.0166_8.51	-0.273215856564608	0.0124966	0.827473	1.46074	133.525	63.0334	1061.6	878.447
108.0179_5.18	-0.521082022082135	0.0121928	0.696849	1.4646	86.3816	55.0199	421.05	293.408
108.0187_12.32	-0.119489998621147	0.186901	0.920513	0.863465	28.4001	17.1074	241.277	222.098
108.0188_15.12	-0.202218343176174	0.036507	0.869213	1.27924	78.8839	47.5933	693.878	603.128
108.0194_13.56	-0.199838534843076	0.0602308	0.870648	1.1734	78.7853	61.0999	666.448	580.242
108.0195_19.00	-0.212649452127373	0.0429785	0.862951	1.24684	125.57	114.459	1172.79	1012.07
108.0196_1.30	-0.716834433595334	0.00572712	0.608431	1.56475	883.32	450.228	3617.8	2201.18
108.0197_10.39	-0.314176437682083	0.015198	0.80431	1.48323	207.612	146.175	1548.82	1245.73
108.0197_9.72	-0.258663320463595	0.0106754	0.835862	1.43201	100.438	72.5163	964.665	806.327
108.0198_17.69	-0.427985427804749	0.000139258	0.743299	1.86328	53.2133	21.6548	544.602	404.802
108.0200_16.25	-0.281303893719741	0.00219761	0.822847	1.66785	111.484	32.3832	1092.81	899.212
108.0203_14.09	-0.308058543390082	0.00172128	0.807728	1.69156	60.5432	14.9236	561.133	453.243
108.0214_8.81	-0.254803980534514	0.13581	0.838101	0.963626	24.101	12.3338	110.753	92.8218
108.0215_7.47	-0.368960925663282	0.00315727	0.77434	1.63157	117.578	114.048	1144.05	885.883
108.0230_18.36	-0.250179152532127	0.0484532	0.840792	1.22071	53.8458	29.8763	354.757	298.277
108.0248_3.21	-0.418685393170553	0.00612404	0.748106	1.55758	7.5579	15.9209	98.8247	73.9313
108.0429_5.69	-0.473342208099332	0.223512	0.720294	1.01606	122.42	94.8126	293.292	211.256
108.0429_1.48	-0.397704663578003	0.113098	0.759065	0.799997	254.784	259.849	1070.87	812.858
108.0434_5.80	-0.458150173034599	0.235503	0.727919	0.78107	125.68	96.5342	300.145	218.481
109.0268_3.70	-0.762468097190947	0.00785342	0.589487	1.526	16.4767	6.36407	58.1763	34.2942
109.0277_5.01	-1.24107603892449	0.0915615	0.423057	1.07199	586.962	188.588	814.177	344.443
109.0284_3.97	-0.0526106278427063	0.90726	0.96419	0.0794897	81.0052	249.596	357.442	344.642
109.0312_3.67	-0.278630840621536	0.449248	0.824373	0.509866	48.9923	104.55	211.357	174.237
109.0312_5.89	-0.396473586431477	0.0853203	0.759713	1.08969	113.095	141.506	587.59	446.4
110.0700_0.96	0.980698035348249	0.131203	1.97342	0.972234	11.1568	47.6384	33.7348	66.573
110.9251_0.85	1.16124275834251	0.297528	2.2365	0.693491	17.2773	61.0218	23.0119	51.4661
110.9548_1.11	-0.873093202719828	0.0776214	0.545975	1.11503	160.899	114.747	349.407	190.767
110.9567_1.00	-0.74505772056472	0.0838504	0.596644	1.09576	640.328	368.129	1435.1	856.245
110.9738_0.99	-0.228836160736919	0.510671	0.853323	0.444902	106.435	189.367	412.403	351.913
111.0181_0.99	-0.712473331491912	0.00705576	0.610273	1.53874	797.521	517.165	3360.98	2051.12
111.0800_6.82	-0.86859226323598	0.0462295	0.547681	1.23204	492.258	220.297	1107.05	606.308
111.9338_9.63	-0.657640964600346	0.0101802	0.633914	1.49055	34.6424	27.9047	156.695	99.3312
111.9353_3.53	-0.702594910145312	0.00987156	0.614466	1.49281	27.8392	9.72566	99.2032	60.957
111.9360_11.61	-0.483666082878086	0.000183525	0.715158	1.84754	102.863	88.7043	1120.65	801.442
111.9362_14.50	-0.896071378619865	0.00377577	0.537348	1.61316	11.4794	9.0654	48.419	26.0178
111.9363_8.18	-0.483833529285109	0.0511055	0.715075	1.20915	83.5926	30.1819	282.092	201.717
111.9364_6.79	-0.656599000315556	0.0157708	0.634372	1.42649	15.2387	5.89201	52.9458	33.5873
111.9364_7.29	-0.739056612095031	0.0104174	0.599131	1.48757	10.7339	2.74096	35.485	21.2602
111.9366_2.38	-0.777939848981562	0.00385581	0.583199	1.60995	133.985	26.7608	500.318	291.785
111.9367_7.03	-0.545270302470925	0.0774523	0.685263	1.11441	20.4722	6.74849	55.0147	37.6995
111.9368_19.10	0.253977168108439	0.628985	1.19249	0.328176	10.3961	17.6933	21.6918	25.8673
111.9369_18.66	-0.72714070831289	0.0375885	0.6041	1.276	5.95307	9.2173	27.1073	16.3755
111.9374_10.73	-0.428789198754211	0.0169917	0.742885	1.41403	80.5606	64.0488	467.172	347.055
111.9375_10.35	-0.58608968577117	0.0220968	0.666146	1.3707	30.395	16.1184	113.83	75.8275
111.9379_1.35	-0.867315247118736	0.00017624	0.548166	1.85103	246.078	147.414	1499.68	822.075
111.9388_9.14	-0.411744221898658	0.132136	0.751714	0.970729	9.05835	4.32799	27.0642	20.3445
111.9403_5.13	-0.702841459056854	0.00444244	0.614361	1.59404	111.77	50.5687	474.373	291.437
111.9412_7.34	-0.592007764080011	0.00119984	0.663419	1.72155	197.187	117.157	1243.21	824.767
111.9415_4.96	-0.717560194993613	0.00201887	0.608125	1.67528	167.954	61.7988	771.453	469.14
111.9417_1.56	-0.698812734875421	0.00130468	0.616079	1.71444	319.883	96.0994	1568	966.012
111.9426_5.88	-0.615883863923162	0.000415311	0.65253	1.79967	117.035	53.3596	782.26	510.448
111.9427_3.87	-0.722096164876581	0.00327119	0.606216	1.62748	144.703	76.552	651.52	394.962
111.9441_16.90	-0.561736960877326	4.42361e-06	0.677486	1.98811	29.3901	20.1274	402.815	272.902
111.9443_13.79	-0.700813965704652	0.010437	0.615225	1.48711	70.6548	27.4431	252.853	155.562
111.9444_16.37	-0.527150430393845	3.06744e-05	0.693924	1.92958	191.341	39.6252	1866.15	1294.97
111.9445_8.09	-0.524919268697596	0.00760896	0.694998	1.52973	131.963	80.4113	688.93	478.805
111.9449_9.68	-0.59712068490013	0.0492477	0.661072	1.81639	20.9284	13.9994	67.8477	44.8522
111.9449_9.53	-0.563411706339882	0.00032022	0.6767	1.21985	107.629	84.228	924.575	625.66
111.9450_10.61	-0.485282853389333	0.0493652	0.714357	1.2185	16.1377	30.4327	110.067	78.6272
111.9451_15.00	-0.425309420864801	0.00390429	0.744679	1.6092	166.157	46.907	1029.97	766.998
111.9453_9.14	-0.419292987068525	0.0117832	0.747791	1.4707	87.7296	66.5365	547.675	409.547
111.9454_16.16	-0.520107234391246	0.0033684	0.69732	1.62598	36.8547	36.7363	268.177	187.005
111.9455_17.57	-0.50291192799505	0.00169793	0.705681	1.69173	51.3118	25.7028	338.068	238.568
111.9456_18.21	-0.435922353060993	0.00162142	0.739221	1.88043	162.824	56.2821	1153.25	852.507
111.9456_11.99	-0.452893734083269	9.7093e-05	0.730576	1.69574	49.3611	35.6824	575.313	420.31
111.9458_8.23	-0.45565706034753	0.00933088	0.729178	1.50285	199.691	109.177	1101.3	803.042
111.9458_19.16	-0.615852911301972	8.59167e-05	0.652544	1.887	88.7337	26.5684	688.692	449.402
111.9460_13.11	-0.383762767892477	0.0022629	0.766436	1.66495	158.088	45.6272	1169.53	896.37
111.9462_11.44	-0.403809050929951	0.0119577	0.75586	1.4668	102.418	160.954	977.532	738.877
111.9463_10.23	-0.539785865981865	0.00084403	0.687873	1.74969	160.488	107.465	1186.85	816.402
111.9466_13.59	-0.412982642027862	0.00271474	0.751069	1.64709	236.779	85.8922	1633.12	1226.58
111.9466_19.39	-0.417573098679042	0.00400206	0.748683	1.60582	101.717	39.013	657.602	492.335
111.9487_12.83	-0.352300516105837	0.000833886	0.783334	1.75061	63.048	14.2846	573.233	449.033
112.0249_0.97	-1.08468256323332	0.00852794	0.471496	1.51515	23.6221	13.6247	68.7383	32.4098
112.0461_0.94	-0.368601386638026	0.163168	0.774533	0.906851	20.308	34.3606	108.786	84.2583
112.9212_0.85	0.91581916074255	0.342499	1.88664	0.635289	11.4536	39.9567	19.0722	35.9824
112.9740_5.47	-1.22546381986933	0.00133683	0.42766	1.6759	350.614	94.1292	1139.15	487.17
112.9740_3.37	-1.11176369484099	0.00201146	0.462728	1.71234	466.435	122.805	1517.36	702.123
112.9752_4.83	-1.25963020253279	0.0019018	0.417651	1.68129	566.932	121.14	1696.9	708.713
112.9753_1.52	-1.1079711991592	0.00167812	0.463946	1.69232	437.702	113.168	1464.78	679.578
112.9788_7.97	-1.15282726798287	0.00118533	0.449743	1.7222	190.878	55.6349	660.333	296.98
112.9789_5.47	-1.2337423899543	0.00179706	0.425213	1.68617	321.422	89.1544	997.638	424.208
112.9800_3.73	-1.30893757968077	0.00133801	0.403618	1.71258	289.393	60.175	890.005	359.222
112.9822_11.20	-1.08899724175724	0.000968358	0.470088	1.73896	184.149	36.5679	666.485	313.307
112.9825_13.46	-0.717185409859444	0.00565584	0.608283	1.56523	78.2002	36.8805	316.053	192.25
112.9830_2.39	-1.11263382440238	0.00222874	0.462449	1.66595	104.15	27.5054	333.453	154.205
112.9837_9.95	-1.09014857202619	0.00108499	0.469713	1.72985	277.264	61.7439	991.473	465.708
112.9841_7.48	-1.11702678242424	0.00181827	0.461043	1.68528	280.243	87.3572	934.682	430.928
112.9846_12.36	-0.913430888071271	0.00248669	0.530921	1.65548	140.676	35.566	506.13	268.715
112.9855_11.78	-0.83597838553147	0.00232568	0.560203	1.66228	55.2857	19.5018	220.367	123.45
112.9857_6.53	-1.24198342865297	0.00146147	0.422791	1.70469	273.453	69.1419	866.232	366.235
112.9861_7.99	-0.982505620540728	0.00532199	0.5061	1.57343	91.6947	19.676	274.718	139.035
112.9878_0.85	-1.00756509507666	0.00241912	0.497385	1.6586	248.251	79.6422	852.338	423.94
112.9883_8.89	-1.12335536522686	0.00161932	0.459025	1.69562	153.31	29.9806	504.192	231.437
113.0648_6.51	-2.08125351844015	0.00241132	0.236309	1.65759	82.6216	17.0094	181.589	42.9112
114.9869_0.81	-0.45654569054663	0.0203456	0.728729	1.38441	937.353	564	4533.67	3303.82
115.0039_0.99	0.627877609845629	0.180673	1.54529	0.87334	35.1857	96.9783	111.154	171.765
115.0732_6.49	-0.939390870373637	0.00303325	0.521453	1.63614	46.2384	22.3241	170.182	88.7417
115.0795_5.63	-0.616693289579778	0.0746758	0.652164	1.12324	272.306	143.629	718.893	468.837
115.9172_16.54	-0.439917035453701	0.016419	0.737177	1.42007	22.4338	13.4019	116.855	86.1427
115.9183_10.11	-0.226634886573604	0.227701	0.854626	0.793063	289.057	387.954	1746.07	1492.23
115.9184_15.51	-0.183554298373197	0.216405	0.880531	0.810454	144.422	184.67	1057.1	930.808
115.9185_13.47	-0.36338790703351	0.122141	0.777337	0.992533	588.058	1390.79	4675.6	3634.52
115.9187_11.26	-0.291009405452587	0.12264	0.81733	0.991127	479.068	481.756	2560.45	2092.73
115.9187_11.72	-0.300462581291175	0.142494	0.811992	0.946975	930.486	919.344	4521.52	3671.43
115.9190_19.22	-0.488758680529426	0.0153211	0.712638	1.43035	337.742	126.731	1496.06	1066.15
115.9191_17.85	-0.357017540033016	0.0326848	0.780777	1.3	346.66	137.968	1721.38	1344.02
115.9193_12.28	-0.327250625510864	0.125669	0.797054	0.984252	1323.48	1853.28	7655.15	6101.57
115.9194_13.25	-0.394987435097143	0.0714983	0.760496	1.13212	142.211	316.237	1191.33	906.003
115.9197_19.48	-0.488930768451144	0.0162721	0.712553	1.42093	265.536	106.976	1172.61	835.548
115.9205_18.50	-0.140566295882666	0.51115	0.907163	0.592847	59.6464	56.0823	245.287	222.515
115.9205_14.55	-0.122238477070918	0.375138	0.918761	0.444398	230.381	516.009	2636.05	2421.9
115.9222_16.37	-0.411849782165184	0.022244	0.751659	1.36968	159.169	122.891	893.14	671.337
115.9223_19.66	-0.508547066586821	0.013623	0.70293	1.44749	184.327	68.1433	806.925	567.212
115.9231_15.07	-0.168683735818956	0.193383	0.889654	0.849893	200.754	326.268	1976.35	1758.27
115.9233_18.95	-0.429127149231006	0.0316992	0.742711	1.30671	721.779	278.159	3062.7	2274.7
115.9252_19.90	-0.0677346881415229	0.798981	0.954135	0.17469	15.3526	4.83052	37.4688	35.7503
115.9255_17.04	-0.319789082608047	0.0662198	0.801187	1.15121	566.827	433.112	3019.75	2419.38
115.9902_0.84	-0.455124935955862	0.0404814	0.729447	1.25838	159.714	80.7971	635.317	463.43
116.0352_1.00	0.260519521289346	0.422781	1.19791	0.539368	76.6714	156.087	299.83	359.168
116.0475_10.16	-0.903446668316526	0.088408	0.534608	0.286741	936.099	315.653	1635.79	874.503
116.0475_5.06	0.224102032101585	0.674207	1.16805	1.07958	184.293	193.357	280.972	328.19
116.0480_9.02	0.158944485882546	0.709786	1.11647	0.254805	38.7034	53.1196	88.22	98.4947
116.0487_4.90	-0.0155010601444698	0.976803	0.989313	0.0193505	123.802	107.598	186.795	184.798
116.0498_4.99	0.042266105637076	0.934257	1.02973	0.0565579	215.437	200.149	341.617	351.772
116.0501_7.55	-0.217158691468656	0.471395	0.860258	0.483663	50.724	62.4435	175.92	151.337
116.0532_4.37	-0.5424750474197	0.391025	0.686592	0.576684	83.5938	44.4062	110.547	75.9003
116.0611_5.92	0.233323630288097	0.564132	1.17554	0.39144	70.7856	128.564	203.578	239.315
116.0697_1.28	-0.0388108419375573	0.890902	0.973457	0.0934236	141.113	283.499	685.303	667.113
116.0742_7.08	-0.75911908521888	0.119996	0.590857	0.998063	29.6959	19.1275	59.9127	35.3998
116.0770_8.95	-0.236603723702847	0.582237	0.848741	0.373221	58.5469	202.49	323.422	274.501
116.9249_8.77	-0.413301539287948	0.0309267	0.750903	1.31029	507.752	424.749	2722.9	2044.63
116.9253_13.53	-0.291890475124154	0.193819	0.816831	0.849252	2217.2	5546.78	18545.7	15148.7
116.9255_16.17	-0.36214310484172	0.0729581	0.778008	1.12849	718.038	499.775	3223.38	2507.82
116.9256_11.77	-0.386304285210176	0.092169	0.765087	1.06912	2434.49	3365.86	13444	10285.9
116.9258_12.54	-0.371607130585362	0.129182	0.772921	0.976334	2257.71	4242.7	14289	11044.3
116.9259_9.51	-0.483426043015719	0.0265773	0.715277	1.33807	499.356	497.538	2626	1878.32
116.9260_8.51	-0.391440530742074	0.0543269	0.762368	1.19564	285.983	224.734	1361.65	1038.08
116.9263_16.94	-0.418633325598316	0.0724322	0.748133	1.13069	341.889	219.57	1322.39	989.327
116.9264_11.50	-0.403351040383744	0.0605285	0.7561	1.17155	2018.09	2513.15	11410.5	8627.52
116.9265_9.70	-0.430096768332471	0.0441122	0.742212	1.24034	929.044	941.025	4820.57	3577.88
116.9266_15.75	-0.293892980125611	0.0959209	0.815698	1.06005	304.216	361.796	1924.47	1569.78
116.9267_14.50	-0.266614419410741	0.136757	0.831268	0.95968	778.056	1246.67	5752.5	4781.87
116.9267_19.31	-0.528096703392394	0.0266646	0.693469	1.33783	234.517	108.919	894.08	620.017
116.9269_7.59	-0.446370153194624	0.00758734	0.733887	1.52938	266.622	184.155	1656.57	1215.73
116.9270_8.92	-0.464426751216421	0.033278	0.724759	1.29672	451.236	467.277	2376.88	1722.67
116.9270_19.75	-0.529889043341723	0.0130992	0.692608	1.45375	73.2983	58.8746	375.937	260.377
116.9273_15.79	-0.367045038983594	0.0294168	0.775369	1.32039	328.543	324.213	2129.87	1651.43
116.9274_17.76	-0.295119184680976	0.243282	0.815005	1.04333	497.125	364.751	1687.25	1375.12
116.9274_15.58	-0.29755167364003	0.10189	0.813632	0.769523	557.69	613.429	3270.68	2661.13
116.9279_14.92	-0.325143475171804	0.07878	0.798219	1.48896	1194.97	1180.38	6651.77	5309.57
116.9279_1.15	-0.793306770122737	0.0102149	0.57702	1.10976	96.0431	63.8953	351.467	202.803
116.9282_13.63	-0.322878783412972	0.0918831	0.799473	1.07024	1051.29	2161.28	9121.47	7292.37
116.9292_10.69	-0.401242252076132	0.0596864	0.757206	1.17473	968.481	1290.59	5760.92	4362.2
116.9314_19.00	-0.493489454068966	0.0814912	0.710305	1.10238	872.559	497.53	2741.73	1947.47
116.9845_0.82	-0.452781178497624	0.0185973	0.730633	1.39898	152.214	83.094	737.538	538.87
117.0334_9.26	0.482104806786612	0.454732	1.39678	0.505654	23.9629	89.995	74.5242	104.094
117.0526_3.76	-0.410299782091829	0.180497	0.752467	0.874602	288.669	164.25	788.65	593.433
117.0546_1.82	-0.0241732126884016	0.943928	0.983384	0.0494066	24.9155	128.941	232.712	228.845
117.0725_0.99	-0.0875141480050348	0.765998	0.941143	0.20369	29.4572	66.0667	153.455	144.423
117.9273_14.30	-0.141075293557286	0.39183	0.906843	0.573619	33.7077	68.5377	299.567	271.66
117.9322_11.75	-0.394173832302198	0.12422	0.760925	0.987911	207.554	319.695	1092.35	831.197
118.0490_0.93	0.141537425034425	0.609111	1.10308	0.346077	73.9472	130.597	313.742	346.083
119.0291_0.93	-0.352134769316833	0.167702	0.783424	0.898408	74.8163	136.773	437.152	342.475
119.0470_0.98	-0.287340834801721	0.218417	0.819411	0.809231	58.1947	114.064	380.173	311.518
119.0486_6.87	0.0185914480856249	0.964467	1.01297	0.0311429	427.199	1340.25	2022.68	2048.92
119.0489_9.70	-0.0863511321500391	0.785194	0.941902	0.185463	110.538	174.316	406.098	382.505
119.0492_1.31	-0.203860791851489	0.397367	0.868224	0.568096	44.0043	90.5399	275.747	239.41
119.0493_5.45	0.0283711216397311	0.930364	1.01986	0.0611702	80.6082	75.078	202.912	206.942
119.0511_2.22	0.0245608175049171	0.926759	1.01717	0.0627395	47.5624	124.387	298.513	303.638
119.0521_9.08	-0.1006526487482	0.771611	0.932611	0.196455	50.6442	88.0857	183.59	171.218
119.9114_9.17	-0.787986057783181	0.000131337	0.579152	1.86563	199.934	99.1262	1299.82	752.79
119.9130_3.18	-0.751455448775912	0.00101413	0.594004	1.73488	539.114	303.142	2847.03	1691.15
119.9133_4.28	-0.641907613773224	0.00563823	0.640865	1.56584	235.089	157.622	1129.11	723.605
119.9135_7.49	-0.73580709441848	0.00165277	0.600482	1.69342	224.944	110.951	1092.84	656.232
119.9137_0.57	-1.00797413201833	0.00220658	0.497244	1.66702	148.123	75.6327	551.308	274.135
119.9148_5.28	-0.598568313571846	0.0560349	0.660409	1.18789	73.5347	83.2935	288.622	190.608
119.9153_5.85	-0.598183884378832	0.0173057	0.660585	1.41029	225.459	155.933	939.09	620.348
119.9156_7.65	-0.779174784202128	0.000415684	0.5827	1.79918	268.428	149.917	1556.77	907.128
119.9164_10.03	-0.81837836330177	4.064e-05	0.567079	1.91803	248.758	130.332	1834.18	1040.13
119.9926_17.76	0.121559211069592	0.171932	1.08791	0.890435	22.5881	44.3262	339.933	369.818
119.9938_18.60	0.0315928121981622	0.818948	1.02214	0.15363	18.9789	25.4824	137.685	140.733
119.9945_15.46	-0.124183771732556	0.214809	0.917523	0.814735	29.0142	31.6119	281.312	258.11
120.0429_5.46	-0.0666237629135117	0.844023	0.95487	0.132788	54.4818	59.2544	147.035	140.399
120.0446_1.33	-0.550131235339544	0.0203963	0.682958	1.38521	55.1449	61.939	293.915	200.732
120.0507_6.21	-0.133533500684355	0.628315	0.911596	0.328087	60.8482	153.421	380.62	346.972
120.0515_6.94	-0.143009531111704	0.626466	0.905628	0.329484	68.1057	114.971	290.252	262.86
120.9389_0.86	0.238627909852169	0.679957	1.17987	0.281394	12.7795	21.9679	24.5059	28.9137
120.9528_0.86	0.302476985602762	0.667157	1.23326	0.293986	62.2658	106.35	95.5595	117.85
121.0163_11.28	-0.174347863611735	0.0538426	0.886168	1.19787	108.35	188.596	1703.97	1510
121.0188_12.44	-0.235526449007333	0.0239246	0.849375	1.3577	111.168	78.6415	981.513	833.673
121.0190_9.88	-0.190025873967641	0.0380644	0.87659	1.26995	404.981	439.744	4723.28	4140.38
121.0215_9.88	-0.19298806793197	0.0706846	0.874792	1.13574	251.847	259.053	2382.57	2084.25
121.0216_6.97	-0.155889172227499	0.279813	0.897579	0.716409	229.483	355.972	1928.97	1731.4
121.0216_8.89	-0.167335165075733	0.0942717	0.890486	1.0641	189.625	268.532	2265.32	2017.23
121.0228_9.87	-0.152995688415807	0.0722897	0.899381	1.12958	304.373	362.908	3860.95	3472.47
121.0232_0.77	-0.441898934579617	0.00696697	0.736165	1.54016	92.8149	52.6845	558.683	411.283
121.0239_11.56	-0.129939141523499	0.0806854	0.91387	1.10304	162.752	211.074	2454.63	2243.22
121.0240_9.87	-0.179344745972792	0.0940899	0.883104	1.06396	154.62	195.463	1609.98	1421.78
121.0244_3.81	-0.209850206423726	0.0623346	0.864627	1.16565	125.121	138.146	1179	1019.4
121.0251_15.28	-0.130245435142356	0.0251038	0.913676	1.34861	438.514	224.465	6130.38	5601.18
121.0258_2.86	-0.285224327497908	0.00395367	0.820614	1.60746	331.57	213.366	3341.02	2741.68
121.0261_16.11	-0.0505039128870004	0.443052	0.965599	0.514953	137.144	54.2258	1397.72	1349.63
121.0265_17.47	-0.294068088409662	0.0867157	0.815599	1.08791	86.8637	76.7895	487.525	397.625
121.0268_15.66	-0.0912393452774403	0.170864	0.938716	0.889912	138.015	80.3059	1569.47	1473.28
121.0270_9.68	-0.030292123729391	0.839339	0.979222	0.138006	212.78	581.891	2533.15	2480.52
121.0272_19.66	-0.0820153333889682	0.109591	0.944737	1.02278	70.598	81.186	1395.75	1318.62
121.0274_6.28	-0.1983612154161	0.215811	0.87154	1.01146	530.588	695.074	3672.08	3200.37
121.0274_6.25	-0.305085940471488	0.114358	0.809394	0.812351	1814.92	2121.62	10344	8372.42
121.0275_12.19	-0.250687141331804	0.025531	0.840496	1.34694	21.1356	53.6789	387.085	325.343
121.0277_17.98	-0.0775981331692624	0.493773	0.947634	0.460844	70.6046	15.0616	399.747	378.813
121.0278_13.57	-0.107007539353894	0.171587	0.928512	0.890337	157.197	155.321	1858.58	1725.72
121.0278_18.82	-0.145942096787523	0.0365123	0.903789	0.987236	157.908	102.001	1924.58	1739.42
121.0278_14.99	-0.111254023984579	0.124689	0.925783	1.28109	531.234	327.03	5750.92	5324.1
121.0279_17.30	-0.138954594577561	0.045993	0.908177	1.52871	216.239	95.6548	2394.1	2174.27
121.0279_5.95	-0.380087473764464	0.00768485	0.768391	1.23301	342.925	180.247	2270.42	1744.57
121.0281_11.29	-0.0697546816853355	0.481382	0.9528	1.54061	74.3155	59.4708	602.043	573.627
121.0281_1.41	-0.328001985346795	0.00699979	0.796639	0.474398	106.747	92.5376	958.655	763.702
121.0282_12.74	-0.111462858158144	0.11462	0.925649	1.01125	118.281	100.062	1470.28	1360.97
121.0286_1.95	-0.360753016203635	0.00653981	0.778758	1.5492	92.1608	50.7919	664.218	517.265
121.0286_16.75	-0.166803863241388	0.00645968	0.890814	1.55199	81.9219	64.9383	1339.92	1193.62
121.0287_10.72	-0.188073626490516	0.0161428	0.877777	1.4211	101.754	110.713	1450.9	1273.57
121.0288_14.04	-0.11232033015957	0.151708	0.925099	0.92791	223.928	99.0148	2071.18	1916.05
121.0291_14.40	-0.162097113779429	0.0241501	0.893725	1.35658	44.258	20.6985	498.11	445.173
121.0300_9.39	-0.133946619346822	0.206709	0.911335	0.828133	200.339	259.09	2036.13	1855.6
121.0304_9.89	-0.128008147809382	0.240874	0.915094	0.772921	148.009	133.508	1194.97	1093.51
121.0305_3.03	-0.256474691631312	0.0207541	0.837131	1.38201	56.1784	36.5377	460.637	385.613
121.0315_19.49	-0.112980150962569	0.129595	0.924676	0.975069	50.0699	49.9156	632.928	585.253
121.0318_9.24	-0.132247417426999	0.415956	0.912409	0.545928	40.1149	75.2094	337.137	307.607
121.0325_7.74	-0.208761038154627	0.160404	0.86528	0.911249	453.724	589.095	3416.58	2956.3
121.0376_0.96	-0.958075789134162	0.0614719	0.514743	1.17066	54.2278	18.875	101.726	52.3625
121.0624_19.79	0.0575958340697115	0.841524	1.04073	0.138151	102.567	136.96	351.977	366.312
121.0630_18.95	0.198167231449871	0.474122	1.14724	0.483556	124.003	182.005	454.18	521.053
121.0638_18.58	0.158698948264425	0.558794	1.11628	0.396732	42.4607	76.967	186.642	208.345
121.0639_6.96	0.0574017482914274	0.915574	1.04059	0.0737327	795.43	1219.75	1592.38	1657.02
121.0640_9.08	-0.263682610043729	0.427826	0.832959	0.481114	205.147	209.471	592.21	493.287
121.0640_7.92	0.437419517234692	0.47655	1.35418	0.531348	93.0016	463.463	402.982	545.708
121.0642_10.08	0.22324953972793	0.488579	1.16736	0.467873	191.615	299.329	623.387	727.715
121.0643_17.89	0.149129269909933	0.598452	1.1089	0.358141	25.8953	44.9737	105.81	117.333
121.0645_15.57	0.0319738521955254	0.916817	1.02241	0.0728243	79.2701	86.1688	228.428	233.548
121.0648_14.25	0.0832610317225626	0.808743	1.05941	0.165982	63.4242	74.859	167.581	177.537
121.0648_17.83	0.139796896615349	0.622812	1.10175	0.334752	187.702	293.602	709.557	781.755
121.0675_19.65	-0.126931763117467	0.635185	0.915777	0.321894	45.9002	51.8648	164.265	150.43
121.0676_7.03	0.260784452517445	0.622738	1.19813	0.335251	174.703	491.342	545.437	653.502
121.0681_16.55	0.178682775665257	0.603115	1.13185	0.354538	125.442	188.34	376.153	425.748
121.0693_17.62	0.123242396339618	0.726525	1.08918	0.238811	76.5947	102.837	211.16	229.992
121.0698_14.56	0.142936177148771	0.654975	1.10415	0.304451	63.6368	81.3444	186.44	205.858
121.0703_16.03	0.0647311261550812	0.812485	1.04589	0.163168	122.162	162.241	440.05	460.245
122.0233_1.29	-0.566581140804884	0.00263641	0.675215	1.65058	97.8444	86.4621	651.852	440.14
122.0299_6.24	-0.356515034561742	0.116602	0.781049	1.00597	127.995	141.575	611.272	477.433
122.0346_9.69	-0.0801855176715875	0.739183	0.945936	0.226805	10.8228	31.8667	86.9988	82.2953
122.9504_0.87	0.327204469091746	0.641756	1.25458	0.317963	32.7664	48.8206	45.2301	56.7448
123.0425_6.02	-0.432758309603589	0.0430834	0.740844	1.24623	61.6036	85.2181	383.598	284.187
123.0435_4.77	-0.625250944596018	0.0334489	0.648307	1.29524	117.174	60.8309	377.612	244.808
123.0480_8.62	0.547893970670948	0.150801	1.46195	0.931017	23.1584	43.8107	68.1358	99.6115
123.0803_7.82	-0.602048122464289	0.090115	0.658818	1.0775	32.7582	21.5117	87.9722	57.9577
124.0106_0.94	-0.0132497754923052	0.983424	0.990858	0.0135021	158.923	274.503	301.707	298.948
124.0376_6.55	-0.556007267104386	0.0884996	0.680182	1.0804	38.1855	41.0584	135.06	91.8655
124.0377_1.12	-0.459367600465251	0.039864	0.727305	1.26191	100.376	92.1012	481.575	350.252
124.0378_8.79	-0.198023565567097	0.513103	0.871744	0.442034	42.3098	100.823	236	205.732
124.0379_7.26	-1.03058976252919	0.0167511	0.48951	1.41676	87.6233	29.9315	212.309	103.928
124.0380_2.51	-0.643441474562925	0.0828023	0.640184	1.09708	237.894	232.551	727.473	465.717
124.0421_3.42	-0.31493537457398	0.252305	0.803887	0.757242	162.022	144.249	548.637	441.042
124.0454_6.58	-0.835898553204835	0.0263075	0.560234	1.34038	29.2551	28.9737	99.5362	55.7635
125.0326_1.42	-0.583423965775032	0.00106127	0.667378	1.73257	246.652	291.608	2132.05	1422.88
125.0330_1.96	-0.0748117559234789	0.734756	0.949466	0.232718	58.8628	100.788	328.523	311.922
125.9998_5.45	-0.184657388440018	0.525356	0.879858	0.428	11.2351	24.5638	60.4005	53.1438
126.0974_7.80	-0.565609294543467	0.138067	0.67567	0.958693	155.009	86.0639	359.727	243.057
126.8898_2.77	-1.05508759465978	0.000143717	0.481268	1.861	129.759	73.6918	697.255	335.567
126.8906_11.06	-1.00883900318996	3.32223e-07	0.496946	2.03758	103.776	72.4549	1215.82	604.195
126.8911_4.80	-1.11866428216628	2.2927e-05	0.46052	1.93957	3.14697	3.76323	27.5023	12.6654
126.8912_0.78	-1.47610086906259	7.46548e-06	0.359459	1.97428	78.3214	26.9386	444.715	159.857
126.8912_2.01	-1.15842936260448	9.92101e-05	0.448	1.87919	142.199	73.596	736.22	329.827
126.8913_4.54	-1.22772243345426	3.18637e-06	0.426991	1.99574	50.1772	30.2082	386.597	165.073
126.8915_16.94	-0.80358683894674	0.00141386	0.572923	1.70705	20.687	14.5319	105.445	60.412
126.8916_15.93	-0.974044208495033	1.68798e-06	0.509077	2.00978	123.461	90.613	1265.22	644.093
126.8916_16.47	-1.03545793721365	9.61297e-06	0.487861	1.9674	102.978	59.4352	775.952	378.557
126.8921_9.10	-0.896729315168193	2.65457e-06	0.537103	1.99998	103.52	26.4885	890.878	478.493
126.8923_3.67	-1.4545850995276	0.0265285	0.36486	1.33837	31.85	2.05698	53.3218	19.455
126.8930_11.78	-1.00893480940868	8.59013e-05	0.496913	1.88691	43.5107	38.8025	299.38	148.766
126.8931_13.67	-1.41740160790464	0.00234856	0.374386	1.6606	19.0795	6.83172	53.4712	20.0188
126.8935_5.89	-1.10993781781423	1.57127e-05	0.463314	1.95264	36.3976	13.0367	227.622	105.46
126.8936_7.33	-1.03860781775285	0.000199822	0.486797	1.84381	59.2261	8.19612	270.845	131.847
126.8945_10.68	-0.962252318115943	2.60221e-06	0.513255	2.00067	459.387	227.133	4072.18	2090.07
126.8947_6.68	-0.97163453677562	0.000618595	0.509928	1.77386	39.3461	41.3777	233.302	118.967
126.8950_4.28	-1.15946022727206	0.000117621	0.44768	1.88438	618.758	278.1	3052.43	1366.51
126.8950_1.43	-1.23166744261418	9.01231e-05	0.425825	1.87122	97.093	27.3083	451.152	192.112
126.8951_1.21	-1.32020150116768	8.42518e-05	0.400479	1.88721	535.826	157.057	2411.85	965.895
126.8959_8.90	-0.941866407474968	1.16646e-05	0.520559	1.96159	485.657	238.656	3690.17	1920.95
126.8974_7.63	-0.9955115516291	2.41508e-05	0.501558	1.93789	126.909	84.2351	918.668	460.765
126.8975_5.55	-1.28142136939046	3.69764e-05	0.41139	1.92241	41.9453	41.0901	285.243	117.346
126.8977_2.86	-1.15579112915027	0.000254074	0.44882	1.82947	378.257	113.665	1615.23	724.948
126.8979_1.09	-1.34165048221949	5.37904e-05	0.394569	1.90679	241.972	88.5522	1163.73	459.172
126.8982_13.99	-0.91812321183727	2.27755e-06	0.529197	2.00337	255.85	151.52	2478.88	1311.82
126.8986_5.94	-1.04036929968656	3.7676e-05	0.486203	1.92107	413.709	136.064	2418.32	1175.79
126.8987_7.83	-1.05822058841242	7.90612e-06	0.480224	1.97272	205.071	75.8468	1437.43	690.29
126.8988_2.97	-1.12913424668971	0.000484768	0.45719	1.78875	61.64	18.1119	244.983	112.004
126.8993_15.11	-0.91021984611471	3.78674e-05	0.532104	1.92143	489.815	345.842	3653.95	1944.28
126.9005_19.53	-0.859645382213366	0.0026406	0.551088	1.64907	67.3889	54.6624	313.328	172.672
126.9010_5.25	-1.1786261129105	6.08703e-05	0.441772	1.9016	219.613	111.431	1188.46	525.027
126.9012_18.06	-0.986879382241842	9.46461e-06	0.504568	1.96759	214.166	104.868	1611.57	813.145
126.9013_12.99	-0.873648217581101	1.3812e-05	0.545765	1.95655	477.285	242.338	3779.1	2062.5
126.9015_19.05	-1.02972059367149	9.03641e-06	0.489805	1.96894	184.92	121.084	1458.2	714.233
126.9016_12.19	-0.992586316441777	1.28544e-06	0.502576	1.95166	65.0742	43.9877	659.732	331.565
126.9016_8.23	-0.986416255199817	1.60062e-05	0.50473	2.01522	161.618	115.049	1262.97	637.457
126.9021_14.68	-1.18251426550643	4.69603e-05	0.440583	1.91349	158.88	51.152	829.23	365.345
126.9022_9.93	-1.02396196979979	7.90966e-07	0.491764	2.02389	204.37	103.357	1984.28	975.8
126.9024_16.75	-0.932300713230295	6.62402e-05	0.524022	1.89816	150.037	111.273	1046.49	548.382
126.9025_4.53	-1.2042197555504	4.14427e-05	0.434004	1.91742	291.516	153.139	1641.2	712.287
126.9027_16.02	-0.928737075660629	7.24821e-06	0.525318	1.9641	130.597	97.3873	1184.3	622.133
126.9027_10.59	-0.92004646178022	1.08543e-05	0.528492	1.97544	142.776	106.39	1244.83	657.885
126.9029_5.38	-1.10246215816011	5.15567e-05	0.465721	1.90853	687.707	234.285	3737.22	1740.5
126.9033_16.61	-0.891517026527813	0.000274098	0.539047	1.82544	111.457	77.5283	657.417	354.378
126.9036_10.97	-0.958563549773318	1.09353e-05	0.514569	1.96327	241.92	102.732	1783.3	917.632
126.9037_9.30	-0.907703242085674	7.09229e-06	0.533033	1.97583	221.147	61.6754	1700.75	906.557
126.9040_14.96	-0.900971474794214	4.15057e-05	0.535526	1.9179	391.797	241.919	2796.1	1497.38
126.9044_1.41	-1.22252515538607	0.000205346	0.428532	1.8419	609.207	178.422	2573.4	1102.78
126.9044_18.97	-0.946001765666074	2.4278e-05	0.519069	1.93725	936.774	570.164	6850.67	3555.97
126.9046_17.29	-0.878995212006707	1.33118e-05	0.543746	1.95793	201.486	168.888	1855.73	1009.05
126.9053_18.34	-1.03220574533721	8.51513e-06	0.488962	1.97031	154.448	78.0009	1147.29	560.982
126.9073_0.63	-1.38218246604243	5.99061e-05	0.383638	1.90276	145.726	33.6364	654.94	251.26
126.9075_11.75	-0.867038928498047	3.14106e-05	0.548271	1.9283	356.895	172.44	2557.77	1402.35
126.9076_8.55	-0.888891211624601	7.29649e-05	0.540029	1.89417	82.7212	57.941	578.66	312.493
126.9083_3.61	-1.12412873947356	0.000616291	0.458779	1.77228	145.564	53.5176	574.097	263.383
126.9087_13.79	-0.946988786574091	4.68962e-06	0.518714	1.98685	137.199	84.0371	1211.28	628.305
126.9090_18.69	-0.978079713791975	6.53517e-06	0.507655	1.97775	545.911	287.911	4376.43	2221.72
126.9092_12.47	-0.905788256833089	2.38315e-05	0.533741	1.93851	243.9	129.32	1782.67	951.482
126.9515_13.06	-0.191532570822735	0.148831	0.875675	0.937271	110.326	84.7386	714.553	625.717
126.9518_9.91	-0.265406992176213	0.0262157	0.831964	1.34148	572	270.924	4007.38	3334
126.9519_7.48	-0.403870129990333	0.0154534	0.755828	1.43626	478.172	163.005	2461.52	1860.48
126.9519_8.99	-0.280262811124866	0.00366838	0.823441	1.42864	132.943	85.8883	1379.28	1135.76
126.9519_5.30	-0.449408587773777	0.0147197	0.732343	1.6168	480.046	217.029	2364.53	1731.65
126.9520_3.99	-0.474610617208933	0.0156027	0.719661	1.42774	648.536	356.122	3133.88	2255.33
126.9522_0.78	-0.798245710183888	0.00112888	0.575048	1.72705	267.021	176.314	1385.8	796.902
126.9522_1.40	-0.575445483157176	0.020579	0.671079	1.3832	260.656	110.766	965.673	648.043
126.9528_13.93	-0.227664995879511	0.0258508	0.854016	1.11876	209.86	154.191	1903.87	1625.93
126.9528_13.25	-0.187718657297052	0.0762538	0.877993	1.34329	407.468	183.365	2955.83	2595.2
126.9531_8.51	-0.351934057032182	0.0296134	0.783533	1.31915	310.482	132.507	1613.95	1264.58
126.9533_6.45	-0.360180689050737	0.0416639	0.779067	1.25218	551.269	154.314	2470.43	1924.63
126.9539_15.20	-0.167899077367853	0.0482886	0.890138	1.22234	521.353	210.6	4698.48	4182.3
126.9543_11.16	-0.265107026918128	0.0236642	0.832137	1.35929	212.963	90.5199	1500.23	1248.4
126.9544_8.90	-0.276567256632317	0.0109009	0.825553	1.48142	282.687	129.812	2270.22	1874.18
126.9544_10.55	-0.26360293968843	0.0240973	0.833005	1.3565	1208.26	488.238	8459.05	7046.43
126.9545_6.36	-0.38929237956131	0.0136765	0.763504	1.44756	760.818	296.512	4208.38	3213.12
126.9557_9.15	-0.271393312478087	0.0112998	0.828519	1.4756	314.784	117.208	2476.95	2052.2
126.9558_5.18	-0.451512080392186	0.00743315	0.731276	1.53217	670.513	347.808	3838.02	2806.65
126.9561_2.19	-0.503644009315473	0.00834365	0.705323	1.51718	225.514	100.649	1120.87	790.573
126.9561_2.58	-0.519401907195044	0.0143092	0.697661	1.44095	346.925	132.199	1483.45	1034.95
126.9562_0.91	-0.804347514944244	0.000920539	0.572621	1.74331	270.418	183.615	1449.08	829.775
126.9563_0.80	-0.807553306264953	0.000909756	0.57135	1.74433	258.14	174.156	1378.7	787.72
126.9565_14.72	-0.18013565601001	0.05248	0.88262	1.20407	728.55	341.449	6155.23	5432.73
126.9568_12.08	-0.193016104372639	0.0582725	0.874775	1.18139	1019.47	487.347	7874.52	6888.43
126.9571_8.66	-0.308833925598891	0.0365189	0.807294	1.2792	351.108	199.257	2063.42	1665.78
126.9572_3.99	-0.490569668783862	0.00601625	0.711744	1.55903	507.783	278.882	2847.47	2026.67
126.9572_5.71	-0.35572098942048	0.0193742	0.781479	1.39294	346.948	158.614	1982.95	1549.63
126.9573_3.60	-0.44729045380272	0.0115413	0.733419	1.4394	1183.59	561.797	6189.8	4539.72
126.9573_3.59	-0.451452896221681	0.0346632	0.731306	1.28924	372.397	214.77	1595.77	1166.99
126.9573_1.79	-0.510639981734499	0.0144389	0.701911	1.4726	1050.25	393.265	4536.85	3184.47
126.9579_14.00	-0.190585555764102	0.0506408	0.87625	1.21122	441.712	243.751	3695.88	3238.52
126.9581_9.60	-0.252610881575361	0.0279217	0.839376	1.33011	721.077	310.892	5127.92	4304.25
126.9582_11.26	-0.217796110980201	0.0390081	0.859878	1.44476	309.711	139.214	2348.67	2019.57
126.9582_10.71	-0.294763424960684	0.0138878	0.815206	1.26654	290.888	109.067	2042.9	1665.38
126.9583_10.88	-0.27106772726933	0.0232921	0.828706	1.36122	83.1631	41.3958	592.248	490.8
126.9584_7.56	-0.332496580774059	0.0213367	0.794161	1.37695	1253.99	417.074	7145.13	5674.38
126.9586_6.53	-0.401726276258316	0.0237533	0.756952	1.35754	204.821	70.7691	969.527	733.885
126.9587_3.25	-0.439494373754275	0.0167464	0.737393	1.41661	301.3	214.266	1648.02	1215.24
126.9592_12.66	-0.122662509989477	0.312617	0.918491	0.673018	375.963	188.183	2239.22	2056.7
126.9595_9.05	-0.237057643305367	0.0460212	0.848474	1.23128	106.648	29.9423	679.555	576.585
126.9597_6.83	-0.344906505627284	0.0575164	0.787359	1.18339	312.43	90.6754	1339.93	1055.01
126.9619_4.54	-0.513641904666159	0.000214897	0.700452	1.83945	67.1073	71.8235	755.793	529.397
126.9620_18.97	-0.13989056086052	0.0482391	0.907588	1.22135	132.49	116.025	1749.95	1588.23
126.9622_15.74	-0.215013663843401	0.0478955	0.861538	1.22362	185.776	80.5024	1345.25	1158.98
126.9624_16.45	-0.153343819627861	0.0366575	0.899164	1.27865	144.496	188.046	2314.32	2080.95
126.9625_5.81	-0.397356891815842	0.0247223	0.759248	1.35107	253.599	102.443	1224.55	929.735
126.9626_18.63	-0.161019197968341	0.0299592	0.894393	1.3155	458.425	176.736	4801.93	4294.82
126.9629_16.98	-0.0862240080831803	0.234817	0.941985	0.78183	371.01	93.3111	3403.43	3205.98
126.9635_15.57	-0.185275684332668	0.0282291	0.879481	1.32786	418.488	213.113	4077.23	3585.85
126.9643_15.32	-0.139532946883374	0.111309	0.907813	1.01957	389.542	160.447	3258.42	2958.03
126.9646_17.09	-0.0255264874873754	0.763878	0.982462	0.203038	192.254	102.078	1564.18	1536.75
126.9649_1.12	-0.578258029839307	0.0230646	0.669772	1.36272	92.1398	42.6655	336.505	225.382
126.9658_7.04	-0.312792361388687	0.0931195	0.805082	1.06718	313.928	94.3163	1274.25	1025.88
126.9660_12.62	-0.00555930253187292	0.963421	0.996154	0.0309174	215.177	134.039	1265.35	1260.48
126.9662_19.82	-0.0792173718360962	0.119389	0.946571	0.997433	97.858	105.738	1874.77	1774.6
126.9674_18.06	-0.111275841066219	0.104416	0.925769	1.03588	459.99	178.45	4846.12	4486.38
126.9696_13.46	-0.14512024971865	0.176707	0.904304	0.880385	203.16	137.564	1521.48	1375.88
127.0480_0.99	-0.353348845125121	0.294621	0.782765	0.697371	11.1553	14.3877	37.8407	29.6203
127.0741_6.45	-0.628394302830977	0.0436689	0.646896	1.2422	62.823	29.829	185.563	120.04
128.0329_1.01	-0.741589620691654	0.0526443	0.59808	1.20468	1349.18	660.986	3353.82	2005.85
128.0489_8.06	-0.763072725201191	0.168683	0.58924	0.894065	94.4571	64.6012	168.76	99.4402
128.0502_6.26	-0.0251785071169646	0.964624	0.982699	0.029621	106.23	106.148	161.15	158.362
128.0682_0.98	-0.584388422328906	0.0312923	0.666932	1.30982	46.2309	48.1331	204.743	136.55
128.8905_0.86	1.16989294119629	0.147358	2.24995	0.939831	10.2777	28.973	15.7695	35.4806
128.8914_0.85	1.65325725604325	0.105309	3.14543	1.03616	9.7046	41.1862	14.3379	45.0987
129.0181_1.30	-1.21056286395972	0.00707191	0.4321	1.54	401.469	103.068	1005.38	434.423
129.0364_0.99	-0.875108132869087	0.0233158	0.545213	1.36321	118.894	51.6036	311.157	169.647
129.0534_4.81	-0.836995990831378	0.147	0.559808	0.938336	35.7051	34.0026	71.8887	40.2438
129.0536_5.65	-0.447485208028612	0.0394769	0.73332	1.26281	36.0388	19.6841	148.799	109.117
129.0549_8.98	-0.543572312219989	0.0681511	0.68607	1.14477	41.5439	49.4435	171.688	117.79
129.0601_5.14	-0.401253683845744	0.0904256	0.7572	1.07449	39.1234	18.0575	135.767	102.803
129.0886_10.34	0.260122033204232	0.698421	1.19758	0.263415	300.742	837.269	733.092	877.935
129.0907_6.82	-0.572898054109877	0.114672	0.672265	1.01091	146.267	97.2578	378.105	254.187
129.0912_10.36	0.0468402542029724	0.942961	1.033	0.0485483	224.57	465.535	469.168	484.65
130.0546_1.32	-0.0349420007648222	0.889028	0.976071	0.0946439	38.0693	64.3835	182.653	178.283
130.0636_11.41	3.40535253227983	0.0627108	10.5953	1.16419	10.3011	159.143	14.2078	150.536
130.0642_8.08	-0.878838678644141	0.0982829	0.543805	1.05181	482.341	306.864	932.675	507.193
130.0832_5.44	0.2706007015929	0.40308	1.20631	0.561422	41.2151	328.827	572.567	690.693
130.0847_8.33	-0.508637375107737	0.136596	0.702886	0.959611	170.426	151.046	506.483	356
130.0856_1.37	0.395589314547012	0.290897	1.31548	0.701488	2924.73	7652.54	11821.5	15550.9
130.0860_1.54	2.68963239578554	0.035228	6.45149	1.28648	259.918	6153.31	1122.45	7241.49
130.0873_2.49	0.351944873222604	0.411455	1.27628	0.551516	171.115	678.187	885.852	1130.59
130.0882_6.53	-0.451040647196547	0.18091	0.731515	0.872785	195.374	119.61	500.99	366.482
130.0900_7.37	-0.041142480382548	0.863258	0.971885	0.117995	52.9252	71.4811	228.227	221.81
130.8872_0.86	1.24996710486723	0.149133	2.37836	0.936762	14.2592	36.2848	18.0472	42.9228
130.9625_0.80	0.362486721263088	0.376527	1.28564	0.59224	95.127	191.896	283.297	364.217
130.9805_0.84	-0.208344269401581	0.280895	0.86553	0.714202	300.263	270.433	1398.45	1210.4
131.0317_2.23	-0.542571707729015	0.075643	0.686546	1.12091	38.3559	60.4042	184.69	126.798
131.0328_1.87	-2.00189405866801	0.000973501	0.249672	1.74048	216.926	99.4856	597.877	149.273
131.0342_0.94	-0.207726006394436	0.538418	0.865901	0.416624	50.6033	95.1779	209.05	181.017
131.0346_6.35	-0.230321340852581	0.678276	0.852445	0.281887	92.0432	80.8134	144.778	123.415
131.0373_10.10	0.499322914988159	0.229571	1.41355	0.791858	31.9509	40.7034	65.3658	92.3978
131.0682_8.03	-0.492015634098495	0.189606	0.711031	0.856519	44.99	37.8994	116.97	83.1697
131.0690_6.23	-0.860142869587044	0.0182902	0.550898	1.40308	1596.06	815.55	4587.9	2527.47
131.0702_3.87	-0.752242582735523	0.0740683	0.59368	1.12621	485.845	320.984	1166.89	692.762
131.0740_4.16	1.30094370390955	0.0865482	2.4639	1.08692	48.4724	181.085	99.3562	244.804
131.0797_0.95	-0.395446593016383	0.0491716	0.760254	1.2197	283.22	382.153	1812.72	1378.13
131.0816_0.97	-0.418785676752732	0.079484	0.748054	1.10778	89.5877	113.728	457.922	342.55
131.0880_1.37	-0.561055687141978	0.033571	0.677806	1.29545	146.578	187.582	742.592	503.333
131.9121_13.88	-0.219454720935	0.156898	0.85889	0.917385	73.3389	175.522	842.297	723.44
131.9125_11.78	-0.279898434472588	0.0731747	0.823649	1.12688	330.489	427.273	2503.15	2061.72
131.9132_15.58	-0.0649280403866306	0.618497	0.955993	0.337967	68.5156	80.3614	503.438	481.283
131.9135_13.54	-0.178622847213697	0.316097	0.883546	1.47692	43.8602	213.138	805.068	711.315
131.9135_10.03	-0.385569064627275	0.0111944	0.765477	0.666574	75.2198	78.2195	586.162	448.693
131.9136_12.55	-0.24218306274954	0.203049	0.845465	0.833572	240.053	541.564	2131.67	1802.25
131.9137_12.68	-0.236046295039689	0.26277	0.849069	0.74047	120.542	226.351	823.17	698.928
131.9151_13.43	-0.143027054578104	0.367646	0.905617	0.601647	244.56	660.864	2875.87	2604.43
131.9171_14.64	-0.128935459476685	0.302311	0.914506	0.684183	155.985	246.37	1514.33	1384.87
131.9184_12.34	-0.346031990093408	0.0537966	0.786745	1.19801	101.361	155.411	776.083	610.58
131.9193_15.53	-0.0945689957106347	0.435391	0.936552	0.523824	100.007	111.944	784.818	735.023
131.9195_10.36	-0.315915585872723	0.040566	0.803341	1.25727	173.246	206.57	1315.83	1057.06
131.9814_0.82	-0.333321565680124	0.163217	0.793707	0.905607	61.8332	43.2741	224.793	178.42
132.0439_6.75	0.0123541304078741	0.963657	1.0086	0.0324985	111.578	115.285	355.647	358.707
132.0451_10.09	0.31773241340623	0.422951	1.24637	0.539466	40.6279	57.3007	97.2463	121.205
132.0475_5.54	-0.125528783619871	0.767286	0.916668	0.200803	139.522	131.746	285.883	262.06
132.0637_0.97	-0.189461473722721	0.563131	0.876933	0.390958	82.7697	100.991	259.032	227.153
132.0721_6.21	-0.937991607670284	0.0174991	0.521959	1.41028	128.467	53.8998	338.088	176.468
132.9211_11.98	-0.559409185212808	0.0106638	0.67858	1.48299	85.7203	76.881	457.983	310.778
132.9216_12.30	-0.452893734083269	0.0573493	0.730576	1.18366	293.988	570.243	2087.23	1524.88
132.9216_14.27	-0.32980866035421	0.0369968	0.795642	1.27576	101.205	224.705	1184.05	942.08
132.9220_15.62	-0.193837649014854	0.193055	0.874277	0.850921	107.042	79.9363	605.417	529.302
132.9227_13.54	-0.380729739927976	0.0571541	0.768049	1.18433	183.469	539.074	2153.9	1654.3
132.9229_11.74	-0.324677243248145	0.105976	0.798477	1.03182	350.245	369.274	1831.97	1462.78
132.9240_14.44	-0.270559473737582	0.0690144	0.828998	1.14098	138.635	278.275	1511.78	1253.27
132.9841_0.81	-0.283416409015782	0.200158	0.821643	0.837856	53.5552	41.7816	213.262	175.225
133.0054_1.01	0.214037743542454	0.473066	1.15993	0.484046	143.104	232.149	519.05	602.062
133.0276_7.13	1.72453240680921	0.104015	3.30473	1.03867	25.0011	155.215	49.8012	164.579
133.0278_7.10	1.55026534505231	0.100011	2.92871	1.0492	27.8855	196.232	76.0363	222.688
133.0502_1.07	0.299232933286498	0.533682	1.23049	0.421683	22.2199	67.0954	80.6975	99.2977
134.0054_9.40	-0.0865487327558396	0.708999	0.941773	0.253211	89.4104	80.9897	324.82	305.907
134.0335_1.32	-0.742364148231311	0.00884885	0.597759	1.50925	116.532	71.4194	449.635	268.773
134.0429_4.68	1.03286255434371	0.252191	2.04608	0.757203	3.23183	11.391	5.61557	11.4899
134.0456_0.97	0.553321178914116	0.430174	1.46746	0.532024	270.705	1287.83	944.847	1386.53
134.0581_5.40	0.146577025147122	0.780399	1.10694	0.19096	169.788	251.505	331.805	367.288
134.0586_3.74	0.772265740878836	0.33876	1.70795	0.639051	34.2427	183.07	107.899	184.287
134.0602_2.09	1.00504780499872	0.361628	2.00701	0.610847	97.4649	465.839	184.447	370.187
134.8941_13.18	-0.258002415138369	0.426719	0.836245	0.533359	80.5811	201.59	448.413	374.983
135.0291_1.62	1.09659920721425	0.0539956	2.1385	1.19711	76.4482	418.031	332.617	711.3
135.0419_6.18	-0.349516655984894	0.0247808	0.784847	1.35143	47.972	30.2673	284.023	222.915
135.0426_9.68	-0.0117072342379929	0.970813	0.991918	0.0241972	96.3488	180.357	387.497	384.365
135.0472_4.74	-0.828252583549804	0.00195443	0.563211	1.67861	105.039	45.9235	445.543	250.935
135.0490_5.33	-0.141972839369764	0.476258	0.906279	0.479383	62.1514	92.2964	358.723	325.103
136.0130_6.75	0.150936547672614	0.615736	1.11029	0.341578	15.8975	106.123	205.737	228.428
136.9307_0.88	0.900544187714138	0.215119	1.86677	0.814556	22.3525	58.5432	39.0644	72.9243
137.0214_5.28	-0.0311984924463011	0.888521	0.978607	0.0957234	81.4721	169.029	514.885	503.87
137.0215_4.45	-0.583246714313054	0.000626834	0.66746	1.77168	67.2046	54.1248	518.66	346.185
137.0226_7.13	0.324188469040895	0.446117	1.25196	0.513671	46.6746	193.62	255.947	320.435
137.0231_8.06	-0.411183922165683	0.0229356	0.752006	1.36389	77.3078	92.7747	533.575	401.252
137.0254_9.69	-0.160695012600377	0.308052	0.894594	0.676512	54.5673	73.3608	380.325	340.237
137.0333_0.99	-0.319011391143508	0.157861	0.801619	0.915971	21.0737	27.0726	107.778	86.3965
137.0586_10.08	-0.0760324149903232	0.782856	0.948663	0.187346	44.1589	59.9186	167.587	158.983
137.0599_4.97	1.39016138794405	0.178559	2.62108	0.877719	64.8119	579.445	212.443	556.831
137.0599_6.95	-0.0336965308866588	0.935985	0.976914	0.0544159	46.7848	91.7482	149.995	146.532
137.0646_9.06	-0.447076057836477	0.13233	0.733528	0.968577	59.8333	64.7245	221.28	162.315
138.0227_1.10	-0.33473822360984	0.00160656	0.792928	1.69646	44.0641	108.845	991.3	786.03
138.0242_5.92	-0.361735206668037	0.0767165	0.778228	1.11737	60.9673	49.8801	286.15	222.69
138.0546_1.44	-0.698740142852156	0.0280926	0.61611	1.32966	723.137	682.474	2713.13	1671.59
138.0555_1.06	-1.27724022026556	0.00175728	0.412584	1.68947	221.012	91.7676	702.705	289.925
138.0590_5.25	0.354361883524895	0.362314	1.27842	0.610645	17.4933	100.673	143.02	182.839
138.9194_0.86	1.06763183377192	0.288933	2.09599	0.705151	157.221	462.811	203.898	427.37
139.0512_0.95	-1.37631664639662	0.0480735	0.385201	1.22523	185.346	44.5274	284.965	109.769
139.0574_1.44	-0.996605008215443	0.0052145	0.501178	1.57701	43.7596	45.3414	183.398	91.9152
139.1103_8.76	-0.543425120969451	0.0760335	0.68614	1.11926	423.397	341.966	1400.78	961.133
139.1165_8.64	-0.569573408715324	0.0811405	0.673816	1.10335	72.3156	51.6054	215.663	145.318
139.9829_0.96	0.797950943593254	0.141775	1.73863	0.949734	4.75949	28.4687	25.4472	44.2432
140.0340_0.97	-0.290379391039548	0.258171	0.817687	0.747014	41.0766	70.4748	219.01	179.082
140.9154_0.86	1.13650640813297	0.264118	2.19848	0.740176	117.44	369.839	156.388	343.816
141.0918_7.81	-0.518663854762028	0.200275	0.698018	0.840674	71.661	36.2701	148.893	103.93
142.0503_0.99	0.0491707046541324	0.84707	1.03467	0.131807	191.149	248.096	729.895	755.202
142.9123_0.86	1.28588155788238	0.251519	2.43831	0.7586	28.107	95.3676	34.346	83.7462
143.0340_0.92	0.176527033583872	0.619534	1.13016	0.33674	34.8649	56.1099	106.156	119.973
143.1038_11.54	-0.409105806623913	0.243329	0.75309	0.769777	34.0601	19.1532	80.1073	60.328
143.1053_7.80	-0.458919372511222	0.139723	0.727531	0.954737	133.669	91.4578	389.328	283.248
144.0329_3.76	0.35267944013785	0.42905	1.27693	0.532001	114.081	386.491	489.632	625.223
144.0369_6.36	-0.221719080358307	0.480066	0.857543	0.476091	431.577	501.086	1390.22	1192.18
144.0421_5.01	0.0777488791056985	0.891864	1.05537	0.0935963	2600.83	3034.72	4109.28	4336.82
144.0433_4.91	0.00342953466799204	0.995661	1.00238	0.00425849	1675.8	1854.82	2390.98	2396.67
144.0437_4.69	-0.0887210591576812	0.871566	0.940356	0.109995	1060.65	1234.08	1847.46	1737.27
144.0437_6.87	-0.266326349296454	0.132848	0.831434	0.96885	88.798	134.674	639.225	531.473
144.0441_3.86	-0.254466628391046	0.740126	0.838297	0.225331	686.727	661.162	820.8	688.074
144.0441_7.69	-0.11946022074415	0.725459	0.920532	0.238549	199.413	420.272	863.198	794.602
144.0630_1.01	-0.171348922564778	0.541577	0.888012	0.412901	203.826	240.192	725.765	644.488
145.0282_9.22	0.29917430930934	0.534785	1.23044	0.42186	32.1249	102.661	122.508	150.739
145.0389_1.31	-0.468740822818585	0.190355	0.722595	0.856114	46.2155	28.9576	112.758	81.4782
145.0465_4.88	0.156681373517149	0.785207	1.11472	0.187006	155.189	171.103	230.137	256.539
145.0598_0.90	-0.367584730178315	0.0412941	0.775079	1.25704	44.9784	54.7508	301.032	233.323
145.0898_7.76	0.331602040339447	0.4582	1.25841	0.50001	12.4707	75.0236	92.7077	116.664
145.0966_0.89	-0.631828404827276	0.00743162	0.645358	1.53291	148.641	159.442	839.283	541.638
145.9977_0.91	-0.455065603391269	0.0737048	0.729477	1.12603	8.75773	10.9351	42.23	30.8058
146.0236_6.29	-0.0222965817193191	0.952154	0.984664	0.0402976	6.23812	17.2474	30.0378	29.5772
146.0246_3.85	0.411263526583383	0.470172	1.32985	0.488001	121.132	378.792	369.465	491.333
146.0440_0.93	-0.487876293262662	0.0572389	0.713074	1.1865	463.457	252.166	1612.68	1149.96
146.0584_6.48	-0.602008706182416	0.491346	0.658836	0.463169	58.3854	33.7806	57.6608	37.989
146.0591_7.67	0.0452891869309745	0.885819	1.03189	0.0996675	88.208	159.451	343.645	354.603
146.0797_3.13	4.46045425804606	0.0538696	22.0156	1.19925	6.40103	381.728	16.1984	356.618
146.0799_2.65	-2.52052107652164	4.66103e-05	0.17428	1.91302	296.55	160.564	1136.06	197.993
146.9591_0.88	0.318843202440735	0.35188	1.24733	0.622206	209.59	445.917	794.125	990.535
147.0299_5.54	-0.210128885371145	0.701888	0.86446	0.260011	244.25	201.616	375.805	324.868
147.0306_2.31	0.277794358484935	0.371976	1.21234	0.597331	276.656	833.567	1578.27	1913.4
147.0424_9.72	-0.0338072942514441	0.921173	0.976839	0.065837	31.4673	41.7397	93.5068	91.3412
147.0429_6.86	-0.662336855803365	0.0264476	0.631854	1.3394	281.251	313.613	1215.02	767.717
147.0632_1.92	-0.85260732827558	0.0227593	0.553783	1.36607	264.783	145.033	742.592	411.235
148.0291_1.01	-0.467784793534048	0.0989494	0.723074	1.05255	149.804	248.691	778.507	562.918
148.0412_0.99	-0.516959714483038	0.0873883	0.698843	1.08498	127.153	240.528	698.783	488.34
148.0448_2.11	0.0824437256375628	0.781316	1.05881	0.189592	47.8006	91.0531	203.595	215.568
148.0516_6.88	-0.97553563298235	0.0156588	0.508551	1.42659	35.5923	16.8649	95.094	48.3602
149.0063_19.95	-0.559247614456915	0.0706848	0.678656	1.13796	603.658	107.585	1575.52	1069.24
149.0068_18.01	-0.537842952152606	0.000136391	0.6888	1.86558	318.551	132.343	2704.32	1862.73
149.0073_15.46	-0.14335685405074	0.227386	0.90541	0.792622	41.7386	51.4209	367.623	332.85
149.0073_17.74	-0.293645388523317	0.000319441	0.815838	1.81807	312.911	197.291	4394.58	3585.27
149.0074_16.48	-0.333781508746311	0.110663	0.793454	1.02033	104.65	12.3481	364.512	289.223
149.0074_17.23	0.0356942833821531	0.619255	1.02505	0.339018	143.554	62.398	1307.95	1340.72
149.0075_19.32	-0.656203342063899	0.0388758	0.634546	1.26721	2323.8	243.478	6201.7	3935.27
149.0083_14.47	0.198217531993463	0.10935	1.14728	1.02608	18.7318	27.6741	162.795	186.772
149.0085_15.61	-0.262645507671887	0.0517729	0.833558	1.20648	399.466	45.0828	2176.73	1814.43
149.0086_19.09	-0.788965371690451	0.108226	0.578759	1.02694	995.767	70.6835	1706.49	987.65
149.0234_7.14	1.04615575441038	0.152565	2.06502	0.927847	18.2777	69.2927	42.535	87.8355
149.0452_0.99	-0.446623767196312	0.103206	0.733758	1.04071	73.5564	115.69	376.938	276.582
149.0460_5.34	0.132089830339355	0.583686	1.09588	0.373678	71.5852	100.117	296.773	325.227
149.0593_7.13	0.994702809633483	0.152188	1.99267	0.928863	31.2406	177.329	114.78	228.718
149.0598_8.29	-0.273515768876412	0.435816	0.827301	0.523874	38.7374	54.5284	128.356	106.189
149.9497_0.86	0.206343152215914	0.743537	1.15376	0.224916	126.683	158.669	181.338	209.22
149.9863_6.48	-0.298784542475519	0.122492	0.812937	0.992665	52.9873	47.8751	262.923	213.74
149.9867_1.16	-0.398976739822316	0.037502	0.758396	1.27364	73.8855	39.9591	340.233	258.032
149.9867_16.80	-0.221486933517927	0.20102	0.857681	0.837872	69.4706	92.2057	453.3	388.787
149.9875_9.07	-0.170168296406966	0.122699	0.888739	0.992444	76.4236	76.1483	667.412	593.155
149.9887_10.65	-0.247725820742433	0.00799619	0.842223	1.52275	92.3866	37.1376	850.545	716.348
149.9901_11.98	-0.166892939835245	0.250084	0.890759	0.757688	78.0856	56.4432	439.655	391.627
149.9907_2.39	-0.554449142444645	0.084774	0.680917	1.09091	23.1244	12.2661	64.0705	43.6267
149.9909_5.31	-0.377734941077124	0.134955	0.769645	0.964514	65.172	53.3163	242.683	186.78
149.9921_4.86	-0.420080346387631	0.0297375	0.747383	1.31805	115.701	95.3392	613.61	458.602
149.9931_8.17	-0.302717242839068	0.00508089	0.810724	1.5793	489.474	199.065	4070.77	3300.27
149.9931_10.01	-0.230714035752734	0.00379072	0.852213	1.61207	340.634	141.629	3820.37	3255.77
149.9932_9.26	-0.234719869346286	0.00575152	0.84985	1.56506	495.35	245.669	5257.87	4468.4
149.9933_6.39	-0.361572079684498	0.00620872	0.778316	1.55532	314.492	158.398	2238.32	1742.12
149.9934_7.97	-0.252684790617097	0.00615404	0.839333	1.70431	226.02	145.528	2361.3	1981.92
149.9934_3.87	-0.453539617452256	0.0014722	0.730249	1.55687	420.173	271.72	3284.7	2398.65
149.9935_3.70	-0.384598770126943	0.00457729	0.765992	1.59093	410.001	194.618	2877.82	2204.38
149.9942_12.51	-0.191461729056471	0.00980368	0.875718	1.49513	433.994	87.8955	4626.83	4051.8
149.9942_12.87	-0.11597888160683	0.0563459	0.922756	1.1893	236.975	65.4125	2803.23	2586.7
149.9948_5.80	-0.371276789207471	0.00334417	0.773098	1.62589	385.787	202.451	2998.65	2318.25
149.9949_2.92	-0.382124178486432	0.00307299	0.767307	1.66599	205.728	112.704	1595.67	1224.37
149.9949_1.24	-0.485565621109271	0.00222383	0.714217	1.63447	280.576	154.214	1864.82	1331.88
149.9963_3.61	-0.397267586913783	0.00437915	0.759295	1.59599	73.2856	37.6442	511.622	388.472
149.9963_5.12	-0.473899128798831	0.010956	0.720016	1.47995	144.938	98.7665	796.778	573.693
149.9968_14.04	-0.138659152386866	0.0266573	0.908363	1.33903	442.955	17.9301	5127.82	4657.92
149.9977_7.47	-0.343932039617529	0.0061643	0.787891	1.5561	276.245	114.739	1989.7	1567.67
149.9984_19.82	-0.141032339941022	0.347386	0.90687	0.629293	38.4755	34.591	223.63	202.803
149.9985_18.77	-0.0950928378170522	0.257886	0.936212	1.60373	27.5592	31.8156	323.205	302.588
149.9985_17.78	-0.168103306871496	0.00405736	0.890012	0.750549	74.8592	60.8637	1327.72	1181.68
149.9986_18.12	-0.1777087427973	0.00779185	0.884106	1.52711	134.029	114.389	2058.63	1820.05
149.9986_19.05	-0.213579281240492	0.0197111	0.862395	1.38991	453.451	155.896	3943.78	3401.1
149.9987_18.21	-0.114680228366418	0.0807539	0.923587	1.10356	92.2213	33.6528	1018.79	940.938
149.9988_17.04	-0.148394460791043	0.00691327	0.902254	1.54148	284.148	130.403	4423.55	3991.17
149.9989_15.12	-0.162465209596409	0.249455	0.893497	0.762181	46.81	78.0731	426.668	381.227
149.9991_0.84	-0.656624016840625	0.000541915	0.634361	1.78225	207.172	171.144	1498.45	950.558
149.9992_14.54	-0.143830176323903	0.0424403	0.905113	1.25015	146.601	35.5908	1508.82	1365.65
149.9994_6.88	-0.339202783768065	0.0126653	0.790478	1.45973	199.966	84.3535	1281.55	1013.04
149.9994_16.15	-0.188930184900965	0.00144748	0.877256	0.22727	103.913	43.9002	1631.45	1431.2
149.9994_9.38	-0.0356679126005156	0.740092	0.97558	1.70619	42.0298	92.0948	577.253	563.157
149.9995_2.28	-0.404286299917376	0.00200354	0.75561	1.67588	198.487	76.2508	1471.42	1111.82
149.9998_13.09	-0.112718058346608	0.11089	0.924844	1.02152	200.861	60.6443	1993.18	1843.38
150.0000_12.78	-0.0886520217681062	0.228973	0.940401	0.790913	83.7967	17.8084	751.937	707.122
150.0003_19.42	-0.175939311983159	0.0618621	0.885191	1.1679	195.566	118.613	1709.65	1513.37
150.0009_18.39	-0.199956189193272	0.130111	0.870577	0.974734	42.0024	38.8946	297.81	259.267
150.0013_10.93	-0.209346384741426	0.00724873	0.864929	1.53537	395.208	74.7305	4084.03	3532.4
150.0018_12.06	-0.175254953225336	0.0197458	0.885611	1.38899	204.786	73.1823	2150.85	1904.82
150.0022_2.15	-0.491329988804627	0.0113399	0.711369	1.47512	41.486	14.0547	191.773	136.422
150.0164_5.35	-0.154602284493007	0.393189	0.89838	0.571062	42.7915	44.2533	220.675	198.25
150.0171_1.32	-0.852940827696868	0.00235172	0.553655	1.66128	122.355	71.2627	523.542	289.862
150.0298_6.91	0.265496907073873	0.610568	1.20205	0.34597	39.9617	80.4887	95.4495	114.735
150.0540_2.12	0.869650347047471	0.363268	1.82722	0.609017	194.908	787.534	381.397	696.895
150.9459_0.86	0.32667539847649	0.605789	1.25412	0.352007	346.862	529.719	541.998	679.732
151.0241_1.46	0.195901889921912	0.512918	1.14544	0.441941	72.5508	182.911	374.702	429.198
151.0373_8.10	-0.0846351367321776	0.673589	0.943023	0.286521	42.0539	111.783	371.292	350.137
151.0375_6.89	-0.0779955389920936	0.817128	0.947373	0.157983	67.7796	127.98	266.718	252.682
151.0379_5.47	-0.0680295670471767	0.728716	0.95394	0.236128	56.5943	96.9639	354.97	338.62
151.0429_10.13	0.180937116479267	0.664676	1.13362	0.29452	21.1361	50.4075	74.5853	84.5512
152.0242_5.92	0.276496665640356	0.669324	1.21125	0.290793	79.4835	119.997	122.379	148.231
152.0312_1.38	0.222408909185556	0.421816	1.16668	0.538948	18.8494	92.3881	193.448	225.692
152.0326_5.13	-0.699353777580632	0.0165257	0.615848	1.41965	60.7739	34.7567	213.908	131.735
152.9441_0.85	0.225805507115477	0.709549	1.16943	0.255271	36.8281	49.032	56.631	66.2258
153.0187_6.10	-0.241238030953517	0.375196	0.846019	0.593857	53.8601	180.317	463.087	391.78
153.0286_0.97	-1.26319599672763	0.00461271	0.41662	1.59125	395.453	88.8927	1029.62	428.96
154.0488_0.99	-0.388064680909952	0.134572	0.764154	0.965974	142.353	176.264	638.502	487.913
154.0605_0.86	-0.313851813563248	0.0548647	0.804491	1.19708	35.6217	28.6431	207.433	166.878
154.8983_0.86	0.744643348823849	0.180962	1.67556	0.874479	20.3998	29.9991	31.5273	52.8258
154.9823_1.64	0.805705184838511	0.192029	1.748	0.854732	196.432	197.178	212.531	371.503
154.9869_1.57	0.700785923407935	0.266248	1.62539	0.73727	172.946	172.438	187.732	305.137
155.1066_8.29	-0.448185753686408	0.158793	0.732964	0.915953	300.771	282.016	959.857	703.54
156.0173_0.89	-0.322377203615011	0.349396	0.799751	0.625137	66.7846	77.5915	204.895	163.865
157.0823_4.76	-0.568993292250936	0.0111219	0.674087	1.47822	129.46	107.969	656.023	442.217
157.0844_6.43	-0.501501980404671	0.101685	0.706371	1.04479	37.0894	39.1534	135.137	95.457
157.0906_7.80	-0.470438886884284	0.158618	0.721745	0.916948	74.3158	40.4759	189.15	136.518
157.1169_8.70	-0.189867885466043	0.392321	0.876686	0.574011	24.8214	31.686	119.132	104.442
157.1210_19.98	-0.184019689689042	0.0123223	0.880247	1.46367	89.559	88.915	1310.75	1153.78
157.1216_12.57	-0.127253176052797	0.207741	0.915573	0.82628	58.8707	74.0862	616.313	564.28
157.8612_1.06	-0.761467468395419	0.0354239	0.589896	1.28277	273.692	243.731	886.69	523.055
157.8650_0.66	-0.852927798928714	0.00450995	0.55366	1.59259	126.631	39.7234	442.29	244.878
158.0447_0.99	-0.507668905788229	0.0588533	0.703358	1.18045	275.842	194.459	990.11	696.402
158.0821_4.55	-0.637596321039283	0.051576	0.642783	1.20828	145.054	104.71	451.812	290.417
158.0856_6.25	0.10342378256934	0.696528	1.07432	0.265618	30.9919	86.6445	202.92	218.002
158.0865_2.58	0.208816879759385	0.459007	1.15574	0.498582	33.0176	103.645	219.612	253.813
158.8433_1.04	0.353379755617255	0.767136	1.27755	0.205011	28.257	163.063	74.0743	94.6337
159.0241_4.93	-0.21588302114058	0.5085	0.861019	0.44635	66.1769	67.6597	190.623	164.13
159.0339_0.97	-0.294940408880657	0.547183	0.815106	0.408565	89.6991	85.495	170.479	138.958
159.0364_6.27	-0.464703469191911	0.18717	0.72462	0.861722	57.5484	46.7507	155.641	112.781
159.0372_6.22	-0.324577872202296	0.207479	0.798532	0.826807	39.086	62.6229	201.603	160.987
159.0632_5.65	-0.348427023070763	0.22014	0.78544	0.806483	756.99	459.56	2203.97	1731.08
159.0669_6.51	-0.747114500024041	0.0137343	0.595794	1.44696	86.1614	36.6315	282.088	168.067
159.0755_0.94	-0.371715394498575	0.209091	0.772863	0.827344	32.8885	25.5293	100.467	77.6473
159.0821_8.58	0.0697296593655521	0.805717	1.04952	0.168594	20.4443	68.4803	148.82	156.189
159.0904_5.06	0.121877443849219	0.811292	1.08815	0.163889	202.137	401.019	509.868	554.815
159.0992_6.97	-0.286320019701304	0.340895	0.819991	0.635099	79.2254	100.419	290.087	237.868
159.1001_8.60	-0.026371092669249	0.933969	0.981887	0.0549307	5.6028	21.3817	42.327	41.5603
159.8617_1.04	-0.807023140351634	0.0292774	0.57156	1.3188	154.663	156.65	533.152	304.728
160.0360_6.86	-0.160830484192329	0.574368	0.89451	0.38044	55.2147	150.648	360.508	322.478
160.0363_7.57	-0.103250755294513	0.769635	0.930933	0.59236	34.0459	64.324	129.453	120.512
160.0363_6.75	-0.202583539143384	0.375899	0.868993	0.198474	116.991	299.71	929.125	807.403
160.0371_3.19	-0.60826087032048	0.086695	0.655987	1.08723	532.325	612.115	1828.6	1199.54
160.0378_4.79	-0.33829417415424	0.618646	0.790976	0.336729	680.877	506.915	851.608	673.602
160.0384_5.20	-0.311080239857129	0.583615	0.806038	0.370507	751.569	632.328	1170.9	943.788
160.0601_1.03	0.321454813291525	0.325006	1.24959	0.656428	68.987	170.997	312.183	390.102
160.0704_5.59	-0.439607854087482	0.180211	0.737335	0.875373	70.1367	42.9291	184.147	135.778
160.8384_5.23	0.823969415649699	0.629914	1.77027	0.330463	46.094	241.9	64.8697	114.837
160.8396_0.94	0.279899137627553	0.783374	1.21411	0.190877	659.854	2733.14	1514.15	1838.34
161.0425_5.45	0.117402484981802	0.745697	1.08478	0.222537	501.654	516.019	1155.52	1253.48
161.0435_2.09	0.074012122957938	0.854449	1.05264	0.12601	129.336	371.142	573.75	603.955
161.0442_0.92	0.306635553666735	0.390907	1.23682	0.574789	101.359	280.294	460.782	569.905
161.0692_7.09	-0.517591560780493	0.131424	0.698537	0.971857	25.7823	17.7481	69.641	48.6468
161.0963_4.33	-0.0998701084115724	0.767325	0.933117	0.202077	16.061	30.8273	64.5107	60.196
161.9449_0.86	0.131563145520096	0.664964	1.09548	0.294652	42.6078	55.8891	134.082	146.884
162.0177_2.03	1.10938061991423	0.364952	2.15753	0.607051	549.376	2415.19	829.088	1788.78
162.0405_6.11	0.0996453142077298	0.775004	1.07151	0.195844	25.0019	58.902	107.284	114.955
162.0477_6.84	-0.348647455734243	0.33787	0.78532	0.638548	212.721	272.024	661.008	519.103
162.0515_6.22	-0.17598168772122	0.531162	0.885165	0.422825	30.7922	42.019	120.133	106.338
162.0550_3.64	-0.666912934397158	0.068518	0.629853	1.14494	153.396	292.561	743.665	468.4
162.0578_3.75	1.96478674906179	0.0904848	3.90355	1.07572	6.69973	124.844	32.9338	128.559
162.8367_0.95	0.217181074246922	0.830408	1.16246	0.149565	637.145	2536.16	1444.68	1679.38
162.8367_5.21	0.892406570018657	0.603399	1.85627	0.35567	37.1091	228.808	59.282	110.044
163.0328_1.01	-0.540069032998042	0.0530951	0.687738	1.20166	101.335	110.262	429.298	295.245
163.0375_4.53	-1.23508659492947	0.00534915	0.424817	1.57385	113.238	39.8319	301.682	128.16
163.0440_6.82	1.01831369789116	0.168316	2.02555	0.897124	30.882	225.812	134.748	272.94
163.0567_5.58	0.0085012312248587	0.980908	1.00591	0.0172656	738.139	859.745	1919.87	1931.22
163.0570_6.75	-0.232038476306288	0.359866	0.851431	0.610567	623.338	739.422	2550.22	2171.33
163.0639_0.97	-0.467170395198655	0.050654	0.723382	1.21197	59.3512	60.2614	277.182	200.508
164.0613_6.73	-0.287703574064598	0.293628	0.819205	0.695542	63.8464	68.8217	234.962	192.482
164.0828_15.42	0.3954247992408	0.253341	1.31533	0.755734	18.8281	170.47	269.14	354.007
164.1032_5.33	-0.182294889772829	0.519985	0.8813	0.433898	63.2919	35.7339	166.688	146.902
164.8357_0.95	0.302418493302386	0.793988	1.23321	0.181374	169.159	834.755	399.898	493.159
164.9246_0.88	0.639241426109049	0.310175	1.55751	0.675707	118.497	236.867	207.336	322.927
165.0376_1.92	-1.13059285712449	0.00116821	0.456728	1.72458	63.5427	31.3265	238.82	109.076
165.0380_0.94	0.153208682633138	0.722045	1.11204	0.242332	13.2873	45.037	62.6072	69.6218
165.0391_17.11	0.0295306284342161	0.610274	1.02068	0.345513	206.737	73.5841	2279.15	2326.28
165.0395_18.52	-0.50507447998735	0.00189523	0.704624	1.6828	268.05	144.139	1757.25	1238.2
165.0396_17.74	-0.230964603872006	0.0870119	0.852065	1.0868	576.596	192.945	3183.5	2712.55
165.0402_18.98	-0.669046992235894	0.115747	0.628922	1.00822	1634.94	93.1449	3102.9	1951.48
165.0424_15.44	-0.092667814938808	0.312636	0.937787	0.671159	87.9402	31.7144	652.303	611.722
165.0438_19.70	-0.56522287390485	0.0788744	0.675851	1.11016	1040.15	89.7068	2572.73	1738.78
165.0441_17.74	0.077448106869335	0.432415	1.05515	0.526476	149.344	35.8103	930.018	981.305
165.0518_6.56	0.115446143653644	0.817014	1.08331	0.158041	31.565	100.748	122.912	133.152
165.0526_9.07	-0.267327900856349	0.289586	0.830857	0.701752	118.785	152.09	520.882	432.778
165.0548_5.81	-0.214213447259267	0.38475	0.862016	0.581821	5.30349	13.0429	37.8655	32.6407
165.0578_2.28	0.457888421428376	0.0875758	1.37353	1.08389	31.7823	78.2832	174.837	240.143
165.9802_9.40	0.72409141928486	0.0229166	1.65186	1.36253	37.8853	48.4328	103.38	170.768
166.0488_2.94	0.385950037929488	0.32121	1.30672	0.661949	14.8851	66.1012	94.1238	122.993
166.0568_6.93	-0.186769215359577	0.683343	0.878571	0.276581	140.368	219.242	367.625	322.985
166.0841_7.84	-2.32183432275727	0.0113053	0.200013	1.47639	293.836	33.7015	467.464	93.4987
166.8305_0.94	0.740858499217215	0.64822	1.67117	0.313502	18.8955	83.2662	24.426	40.82
166.9233_0.87	0.897263663428576	0.208315	1.86253	0.825683	32.2925	81.8539	56.0198	104.339
167.0326_5.86	-0.173215209717124	0.416581	0.886864	0.545937	56.2555	118.07	399.93	354.683
167.0683_7.35	-1.41037839299199	0.00313204	0.376213	1.63363	29.8041	7.38202	77.6782	29.2235
167.0798_0.90	-1.35190643826121	0.000835192	0.391774	1.75115	28.1199	20.3603	109.638	42.9535
167.1428_10.25	-0.391749022749424	0.139708	0.762205	0.955209	277.056	196.475	935.545	713.077
168.0260_0.90	-1.13365061809868	0.00817274	0.455761	1.52172	202.239	75.6507	532.618	242.747
168.9822_4.06	0.400483281009284	0.187869	1.31995	0.860774	37.9302	118.679	224.72	296.618
168.9839_11.73	0.493452638979323	0.109275	1.40781	1.02493	67.7469	99.018	211.132	297.233
168.9854_15.03	0.597831480967679	0.0758323	1.51344	1.11968	191.883	396.141	693.085	1048.94
168.9858_9.96	0.531109428368118	0.050342	1.44504	1.12373	51.8094	105.294	239.423	345.977
168.9858_3.24	0.578977345414051	0.0747985	1.49379	1.20561	41.9632	107.33	189.467	283.023
168.9858_7.06	0.53553542715586	0.0522453	1.44948	1.21312	16.7518	54.899	114.808	166.412
168.9863_19.97	0.488062489087843	0.170652	1.40256	0.892467	201.348	337.507	588.387	825.245
168.9865_1.61	0.211996504780158	0.395687	1.15829	0.569837	25.6818	110.881	260.51	301.745
168.9867_17.51	0.491688940355083	0.118317	1.40609	1.21094	237.424	489.913	935.155	1314.91
168.9867_13.19	0.582835362650801	0.0509444	1.49779	1.03249	161.215	322.401	655.418	981.682
168.9867_13.50	0.47183256116896	0.106367	1.38687	1.00286	113.114	244.766	504.925	700.265
168.9869_16.83	0.307416867003399	0.335498	1.23749	0.642717	73.5522	119.109	243.477	301.3
168.9871_8.84	0.504030482828821	0.0818623	1.41817	1.10062	54.522	118.431	246.197	349.148
168.9871_11.26	0.525327236155988	0.0521222	1.43926	1.20641	65.9597	179.117	390.92	562.635
168.9873_7.78	0.425609689559824	0.196519	1.34314	0.924253	44.7055	178.734	303.332	407.417
168.9873_2.29	0.404815947605638	0.154185	1.32392	0.845858	37.5266	108.29	222.685	294.817
168.9874_6.23	0.388795699975099	0.206791	1.3093	0.828529	6.4769	45.9104	82.6157	108.168
168.9875_10.31	0.48832990434831	0.0789217	1.40282	1.10963	91.6718	138.09	328.62	460.995
168.9876_9.55	0.562366994414666	0.0738684	1.47669	1.12596	53.2062	114.553	215.918	318.845
168.9878_18.58	0.426758541607623	0.177538	1.34421	0.879515	243.01	349.96	732.988	985.293
168.9881_15.85	0.533772635940872	0.0932639	1.44771	1.06738	241.896	457.378	875.227	1267.08
168.9887_0.75	0.041915802596595	0.84706	1.02948	0.132365	16.4373	46.3372	134.792	138.765
168.9889_14.37	0.440239973873379	0.170902	1.35683	0.89211	97.9911	129.539	274.167	371.997
168.9890_15.20	0.520024902629753	0.13848	1.43398	0.956823	19.1326	15.3412	37.1417	53.2603
168.9896_16.52	0.434219878815611	0.186639	1.35118	0.86276	250.829	388.056	761.588	1029.04
168.9922_19.04	0.477387205317605	0.168895	1.39222	0.895775	261.598	412.17	753.548	1049.1
168.9933_5.40	0.402100003240817	0.138523	1.32143	0.957522	59.1016	157.405	343.768	454.265
169.0834_7.80	-0.641333680006014	0.06265	0.64112	1.1655	190.52	145.034	570.512	365.767
169.1203_9.32	-0.452402108487478	0.134707	0.730825	0.965261	50.8979	54.1199	183.375	134.015
170.0467_1.06	-0.391856915891458	0.102745	0.762148	1.04177	74.3321	90.8821	361.898	275.82
170.9941_0.95	-0.327076872686141	0.638023	0.79715	0.32005	392.714	397.083	545.297	434.684
171.0749_0.97	0.0120537164646404	0.980324	1.00839	0.016042	33.6664	90.1772	118.477	119.471
171.0992_9.89	-0.291182398724395	0.0751334	0.817232	1.12059	80.559	126.753	666.21	544.448
171.0997_7.56	-0.319697249982981	0.0641274	0.801238	1.15959	62.6824	95.4398	487.97	390.98
171.0998_17.98	0.244119852737719	0.402377	1.18437	0.56119	580.203	1396.25	2927.7	3467.48
171.0999_17.77	0.30874529410937	0.343442	1.23863	0.631969	791.495	1704.85	3197.85	3960.97
171.1000_19.05	0.327169970399985	0.36037	1.25455	0.345702	424.81	780.462	1366.08	1713.82
171.1000_16.86	0.128346197666459	0.610233	1.09304	0.611039	62.9519	158.759	394.292	430.978
171.1000_19.75	0.0356098345884925	0.884414	1.02499	0.0983661	224.783	361.654	1037.55	1063.48
171.1001_10.73	-0.0515127785594466	0.814858	0.964924	0.159353	45.6554	96.1049	297.733	287.29
171.1014_19.30	0.175914163973598	0.530115	1.12968	0.424006	1253.28	2268.5	5306.35	5994.47
171.1015_8.57	-0.239448602421582	0.333535	0.847069	0.645078	275.169	492.009	1529.1	1295.25
171.1071_6.49	-0.613451686548058	0.0072179	0.653631	1.53709	131.81	97.2217	649.023	424.222
171.1283_19.68	-0.289359950654584	0.0225855	0.818265	1.36728	113.097	34.9619	716.117	585.973
172.0139_0.88	0.622321292651058	0.211058	1.53935	0.820462	8.38201	31.2767	32.7525	50.4175
172.0380_6.43	-0.188912094918161	0.755672	0.877267	0.21182	48.0443	43.6309	69.0457	60.5715
172.0630_0.98	-0.833855319680581	0.0269745	0.561028	1.33825	128.657	45.8615	328.932	184.54
172.0953_0.97	-0.545335568737895	0.0880679	0.685232	1.08262	19.508	25.3321	78.3737	53.7042
172.0970_6.22	-0.410909608160186	0.220465	0.752149	0.805269	625.439	360.097	1553.7	1168.61
172.1000_3.62	-0.131310074341697	0.720999	0.913002	0.24271	102.007	54.3806	199.28	181.943
172.1018_5.90	-0.349318145517126	0.266494	0.784955	0.734863	111.435	77.4978	303.262	238.047
172.9888_4.67	1.43738222900198	0.386809	2.70829	0.580507	17.8128	222.236	48.2123	130.573
173.0451_1.00	-0.240733357837622	0.142469	0.846315	0.949782	3.33799	4.40034	23.3573	19.7677
173.0503_1.05	-0.312041714901334	0.158009	0.805501	0.917379	33.7622	42.5178	173.893	140.071
173.0770_1.01	-0.13651186753217	0.532209	0.909716	0.423131	173.447	459.775	1437.63	1307.84
173.0774_2.05	-0.59516443766371	0.0454124	0.661969	1.23621	240.849	163.999	804.048	532.255
173.0902_1.03	-0.141910757057365	0.584331	0.906318	0.370942	138.768	233.742	669.64	606.907
173.0925_1.32	-0.12817842568204	0.595448	0.914986	0.360511	80.7679	133.469	410.837	375.91
173.1158_9.04	-0.143304272271485	0.434962	0.905443	0.524014	49.6983	73.6127	311.892	282.4
173.1191_8.00	-0.130785554473665	0.650597	0.913334	0.30736	95.7899	217.465	522.598	477.307
174.0168_6.26	-0.450127806716659	0.115453	0.731978	1.00897	29.2659	43.5016	137.668	100.77
174.0374_0.99	-0.104995256134512	0.735822	0.929808	0.230046	67.8099	195.083	416.762	387.508
174.0558_8.06	-0.436377157418578	0.180799	0.738988	0.87236	27.1013	33.4712	96.9107	71.6158
174.0754_0.99	-0.354807454994947	0.0922156	0.781974	1.07033	49.5504	67.409	291.685	228.09
174.0849_0.93	-0.191415601404235	0.400498	0.875746	0.564643	46.1904	108.405	339.963	297.722
174.9530_0.76	0.424707145564151	0.143046	1.3423	0.94641	118.147	166.489	386.998	519.468
174.9541_0.88	0.306402243775404	0.372893	1.23662	0.596785	711.63	1225.19	2280.27	2819.83
175.0224_1.04	0.176284470493771	0.510565	1.12997	0.445106	64.7962	162.562	375.033	423.777
175.0243_5.45	0.0221049966406947	0.936261	1.01544	0.0563921	187.495	209.469	609.668	619.08
175.0951_7.04	-0.0427866807231389	0.915115	0.970778	0.0727556	22.2931	114.417	178.023	172.821
175.0954_4.72	-1.43656068131836	0.0187082	0.369447	1.39975	505.711	138.728	951.557	351.55
175.0963_4.92	-0.586616055144706	0.235153	0.665903	0.781636	117.943	62.3673	205.949	137.142
175.9656_0.78	-0.175336407485073	0.222991	0.885561	0.801218	37.0352	26.8189	211.947	187.692
176.0325_10.60	0.507728686917884	0.508257	1.42181	0.450471	6.63812	18.9315	13.3214	18.9405
176.0326_6.23	-0.399911070525567	0.0611987	0.757905	1.16883	225.003	303.314	1342.78	1017.7
176.0328_7.40	0.300545486438076	0.540107	1.23161	0.415551	46.48	128.301	152.58	187.918
176.0330_3.32	-0.245529764205631	0.263319	0.843506	0.741957	109.499	101.31	461.252	389.068
176.0332_2.07	0.339034738933179	0.584748	1.26491	0.371343	243.726	1099.95	980.37	1240.08
177.0392_6.75	-0.358134024030821	0.208583	0.780173	0.823511	325.158	465.787	1418.07	1106.34
177.0428_0.97	-0.38777396378771	0.0710735	0.764308	1.13508	69.8821	72.5313	352.268	269.242
177.0574_6.02	-0.477293376522132	0.0617974	0.718324	1.16876	65.9014	82.6385	322.12	231.387
178.0350_5.75	0.495613305264071	0.39519	1.40992	0.571277	163.671	553.923	511.048	720.537
178.0497_2.09	0.475582993797633	0.602515	1.39048	0.354367	161.865	647.272	375.108	521.582
178.9752_0.84	-0.301993162210445	0.153468	0.811131	0.924795	144.454	81.8561	554.352	449.652
178.9773_3.89	-0.790985904399021	0.0165041	0.577949	1.41831	366.963	411.42	1533.57	886.323
178.9846_3.55	-0.727128767499528	0.0182848	0.604105	1.40193	356.117	411.554	1580.42	954.738
179.0532_0.95	0.394920168622919	0.459973	1.31487	0.497802	132.936	375.196	396.602	521.48
180.0482_1.31	-0.0929539864174409	0.869751	0.937601	0.111603	222.328	334.308	441.917	414.342
180.0632_2.37	1.42644726085596	0.124727	2.68784	0.987509	9.37287	95.1872	38.7678	104.202
180.9714_0.86	-0.446816465001869	0.285002	0.73366	0.71072	20.3356	10.1003	39.315	28.8438
181.0182_0.97	-0.815851760279145	0.0365438	0.568073	1.28091	76.1523	39.4777	195.57	111.098
181.0243_0.96	-0.857390512701335	0.0691023	0.55195	1.14387	69.4779	27.1999	138.419	76.4005
181.0478_5.01	0.368734830132726	0.444655	1.29122	0.514764	18.6532	124.438	140.363	181.241
181.0489_9.08	-0.403248008046265	0.160489	0.756154	0.909878	63.1275	73.6556	246.2	186.165
181.0684_6.86	-0.243162864620033	0.463633	0.844891	0.493203	78.5796	203.191	436.952	369.177
181.0707_0.92	-0.124916687063054	0.701709	0.917057	0.261184	323.1	444.83	1066.74	978.263
181.0848_6.78	-0.941730613587809	0.0194304	0.520608	1.39334	718.772	495.767	2067.62	1076.42
181.1227_6.55	-0.259331435859595	0.298626	0.835475	0.691793	63.8832	63.3557	244.765	204.495
181.1303_9.68	-0.550953201344005	0.353047	0.682569	0.619631	39.9696	74.5634	105.971	72.3328
181.9708_9.44	-0.342405722776486	0.276528	0.788725	0.720721	24.0729	18.2012	67.1187	52.9382
182.0188_6.07	0.932454305101877	0.385483	1.90852	0.581924	67.3652	149.321	66.8023	127.493
182.0868_6.79	-1.01457243492107	0.011677	0.494975	1.47185	62.9426	40.1426	185.762	91.9473
183.0348_1.01	-1.1221144317441	0.00598993	0.45942	1.56116	44.3346	19.1882	126.709	58.2127
183.1000_8.76	-0.49659427059866	0.0897176	0.708778	1.07776	410.66	312.871	1359.65	963.692
183.1371_9.79	0.485766850928654	0.313567	1.40033	0.670879	55.0558	474.322	516.738	723.605
184.0586_3.75	2.79719148732933	0.0596234	6.95086	1.17629	23.4394	267.144	39.0755	271.608
184.0589_1.33	-0.33274002945386	0.155915	0.794027	0.921763	84.558	244.781	787.662	625.425
184.0610_3.39	-0.197823330192964	0.451437	0.871865	0.508751	381.831	370.162	1327.7	1157.58
184.1061_6.79	0.267104273339311	0.660571	1.20339	0.299182	31.7604	120.139	112.864	135.82
185.0229_0.94	-0.622543039295957	0.12143	0.649525	0.99555	46.3147	19.7767	99.2828	64.4867
185.0925_8.48	-0.13577937968045	0.0711996	0.910178	1.13573	184.158	234.068	2731.88	2486.5
185.0928_5.80	-0.325116364538902	0.00248328	0.798234	1.65638	367.098	217.318	3460.2	2762.05
185.0930_4.94	-0.164903793325799	0.33063	0.891988	0.648892	151.892	118.745	745.13	664.647
185.0934_14.78	-0.118372965626198	0.0519205	0.921226	1.2076	156.238	262.286	3490.17	3215.23
185.0937_13.42	-0.0933602627778451	0.0843992	0.937337	1.38111	115.912	152.934	2395.07	2244.98
185.0937_10.61	-0.151628041489061	0.021002	0.900234	1.09358	190.389	146.389	2688.13	2419.95
185.0940_9.38	-0.149382975135211	0.014717	0.901636	1.4364	602.255	461.673	9268.15	8356.5
185.0941_7.46	-0.222777672345664	0.0167934	0.856914	1.41545	243.157	115.773	2201.93	1886.87
185.0942_17.64	-0.0748467043975153	0.112179	0.949443	1.46245	267.329	386.701	6611.72	6277.45
185.0942_7.18	-0.231215215517655	0.0124488	0.851917	1.01688	104.066	67.3262	1039	885.142
185.0944_4.64	-0.340365836026271	0.00234705	0.789841	1.66186	181.954	182.881	2026.48	1600.6
185.0946_3.34	-0.217544464370814	0.0219269	0.860028	1.37241	133.833	161.086	1655.45	1423.73
185.0950_13.85	-0.106698372049553	0.0361584	0.928711	1.28258	167.938	183.417	3444.18	3198.65
185.0951_12.00	-0.104216560451648	0.0336219	0.93031	1.29551	288.897	254.636	5551.77	5164.87
185.0959_6.45	-0.222932571284461	0.00702198	0.856822	1.54009	240.64	120.67	2593.17	2221.88
185.0962_0.78	-0.567294956938681	0.0005349	0.674881	1.78286	98.2718	109.841	925.917	624.883
185.0967_12.72	-0.0914114862494336	0.0525774	0.938604	1.20424	363.295	235.168	6326.38	5937.97
185.0968_12.03	-0.0949248794850662	0.0155849	0.936321	1.42827	815.145	372.284	16714	15649.7
185.0973_10.05	-0.0941916391294179	0.0272974	0.936797	1.33455	752.431	329.824	13704.5	12838.3
185.0974_5.98	-0.2604646591071	0.00238756	0.834819	1.65971	560.848	260.635	6164.65	5146.37
185.0975_3.08	-0.332616483198798	0.00353814	0.794095	1.61942	1378.43	760.876	11834.2	9397.45
185.0988_6.64	-0.230035350206264	0.00816023	0.852614	1.51983	609.323	228.477	5929	5055.15
185.0990_9.50	-0.267055312764863	0.000117248	0.831014	1.87164	79.6108	77.6579	1636.23	1359.73
185.0991_5.59	-0.272041219254988	0.00420359	0.828147	1.60113	295.522	195.129	3101	2568.08
185.0993_1.22	-0.472114937075517	0.180041	0.720907	0.875462	95.3661	87.007	272.185	196.22
185.0996_1.49	-0.333890607667562	0.0118218	0.793394	1.46989	134.032	121.828	1099.09	872.008
185.0999_11.75	-0.0923524766344984	0.0378732	0.937992	1.27268	680.273	428.397	12657	11872.2
185.1004_8.13	-0.198372802842773	0.00674234	0.871533	1.34642	649.995	378.639	8133.72	7088.8
185.1004_7.06	-0.245969392519616	0.025302	0.843249	1.54479	181.054	80.8429	1356.5	1143.87
185.1004_19.51	-0.144126679471403	0.0109782	0.904927	1.48154	158.869	248.698	3946.63	3571.42
185.1005_5.19	-0.283867737176798	0.0197906	0.821386	1.38973	386.348	280.492	3022.63	2482.75
185.1005_8.64	-0.151934166328564	0.0396993	0.900043	1.26273	289.326	182.208	3300.93	2970.98
185.1009_1.83	-0.292298527324299	0.0194728	0.8166	1.39209	246.55	164.205	1832.7	1496.58
185.1010_4.55	-0.316431092309359	0.00250623	0.803054	1.65515	599.911	405.952	6010.53	4826.78
185.1013_13.13	-0.0979588455040485	0.0165705	0.934354	1.41911	409.126	252.474	8591.02	8027.05
185.1014_12.00	-0.0732839678095844	0.0916968	0.950472	1.07174	208.493	191.65	4354.4	4138.73
185.1018_9.41	-0.183382272688554	0.00609607	0.880636	1.55699	392.125	219.459	5321.67	4686.45
185.1019_9.87	-0.123514093199237	0.0281238	0.917949	1.34461	246.376	239.193	4382.67	4023.07
185.1019_3.78	-0.299926106917365	0.0257327	0.812294	1.3281	213.987	166.753	1544.08	1254.25
185.1024_5.40	-0.287937818262446	0.0120553	0.819072	1.24962	129.609	117.143	1206.05	987.842
185.1024_16.03	-0.106821098878468	0.00538841	0.928632	1.46687	243.266	150.416	5785.97	5373.03
185.1024_3.34	-0.237894453667696	0.0424898	0.847982	1.57246	146.885	170.702	1405.43	1191.78
185.1026_2.11	-0.319933145561995	0.00297689	0.801107	1.6374	553.246	295.065	5015.1	4017.63
185.1028_0.79	-0.689322514350887	0.000226054	0.620145	1.83712	245.725	264.544	2175.08	1348.87
185.1028_13.85	-0.10575108588165	0.0147059	0.929321	1.43703	241.868	130.443	4671.57	4341.38
185.1028_15.48	-0.0837282136934609	0.0970977	0.943616	1.05796	217.955	238.573	4282.83	4041.35
185.1029_12.51	-0.102434278528502	0.0456607	0.93146	1.23399	266.974	177.65	4358.05	4059.35
185.1051_6.89	-0.220733554772022	0.0126309	0.858129	1.45891	304.189	81.989	2748.87	2358.88
185.1075_18.58	-0.0567732840967555	0.219965	0.961412	0.806939	247.002	170.991	4158.92	3998.43
185.1079_15.04	-0.109637361590298	0.0163953	0.926821	1.42053	351.847	302.009	7449.05	6903.93
185.1084_13.30	-0.0830770490250174	0.261177	0.944042	0.743545	105.591	78.1788	1141.53	1077.66
185.1086_19.23	-0.123226509815544	0.0235398	0.918132	1.36202	154.789	158.309	2946.6	2705.37
185.1088_8.41	-0.209841863572592	0.00724568	0.864632	1.53571	161.354	84.0936	1843.62	1594.05
185.1093_19.77	-0.0570449183035973	0.424727	0.961231	0.537542	310.879	258.677	3544.03	3406.63
185.1094_15.76	-0.107385155127577	0.033085	0.928269	0.476941	105.112	253.788	3862.1	3585.07
185.1094_15.46	-0.047654504418314	0.480123	0.967508	1.29924	96.6606	108.451	1338.8	1295.3
185.1108_11.09	-0.12704834580806	0.00756474	0.915703	1.53019	179.989	54.9333	3038.65	2782.5
185.1110_17.22	-0.0559061977999386	0.109237	0.96199	1.02417	419.84	278.097	9509.25	9147.8
185.1139_2.95	-0.330799032776644	0.00146525	0.795096	1.70447	380.523	148.686	3533.03	2809.1
185.1159_14.81	0.0657790853618699	0.297205	1.04665	0.694541	23.054	37.3374	422.317	442.018
185.1180_17.82	-0.0690810361996726	0.123778	0.953245	0.98902	185.162	160.877	3599.27	3430.98
186.0363_0.90	0.361240584552326	0.43815	1.28453	0.521381	27.2993	67.8981	84.79	108.916
186.0563_1.11	-0.451468678429753	0.211843	0.731298	0.821253	56.083	62.8117	170.645	124.792
186.1099_5.73	-0.245004780628204	0.281229	0.843813	0.715521	56.8287	60.9406	248.09	209.342
186.1119_6.44	0.106602929696054	0.686687	1.07669	0.273805	63.0371	100.807	262.845	283.003
186.1191_7.09	-0.423855213061958	0.28854	0.74543	0.70427	552.33	590.931	1453.95	1083.82
186.1223_6.51	0.296651222082606	0.508868	1.22829	0.445433	42.2427	73.9359	104.321	128.136
186.5147_7.80	-0.419522589151931	0.165112	0.747672	0.903367	41.6305	25.666	118.503	88.6015
187.0383_1.02	-0.956705895829954	0.0135668	0.515232	1.45021	75.6205	49.3512	227.4	117.164
187.0589_4.24	-0.989810247522594	0.00223226	0.503544	1.66612	87.9192	30.2445	311.558	156.883
187.0693_0.97	-0.0872382491487988	0.60705	0.941323	0.35027	31.9007	43.7996	200.165	188.42
187.0906_0.99	-0.20054128922069	0.20111	0.870224	0.838177	30.0339	48.5148	245.642	213.763
187.1037_1.33	0.151806873576236	0.698243	1.11096	0.263395	292.81	389.487	715.433	794.817
187.1053_2.74	0.0547929208822481	0.895019	1.03871	0.0892784	313.022	432.094	761.552	791.035
187.1054_0.97	-0.151402095710514	0.563145	0.900375	0.392875	429.413	638.922	1886.42	1698.48
187.1077_2.34	0.0195880597865511	0.952562	1.01367	0.0399051	179.749	215.499	511.318	518.307
187.1093_3.07	0.413074098607947	0.354951	1.33152	0.61787	474.601	1087.61	1417.38	1887.27
187.1113_3.33	0.59625775133158	0.296334	1.51179	0.693372	34.5782	98.4211	91.6905	138.617
187.1315_8.66	-0.231108530914516	0.335747	0.85198	0.640517	93.0073	117.35	417.623	355.807
188.0014_0.88	0.0686570542701608	0.849922	1.04874	0.129457	21.4136	36.5311	68.8685	72.2253
188.0304_4.02	-0.249604448464822	0.586133	0.841127	0.36931	89.4312	109.519	204.392	171.919
188.0318_10.48	0.394294620494658	0.726781	1.3143	0.00652566	3.71547	20.4379	9.69708	12.7448
188.0318_5.45	0.00522750081424253	0.993067	1.00363	0.240844	843.943	846.236	1197.94	1202.29
188.0332_4.97	0.285532425461832	0.567234	1.21886	0.388355	243.458	386.331	503.943	614.237
188.0334_7.00	-0.262920725943501	0.291381	0.833399	0.700781	115.36	157.261	532.358	443.667
188.0394_5.01	1.04515636042986	0.104217	2.06359	1.03844	10.1775	64.3915	44.7185	92.2805
188.0554_1.08	-0.0753482322621535	0.774868	0.949113	0.195122	595.622	844.368	2436.1	2312.13
188.0690_8.99	-0.364620781423569	0.45678	0.776673	0.499574	319.887	339.529	660.115	512.693
188.0906_1.68	-0.316511937552488	0.296955	0.803009	0.693152	102.001	200.551	513.095	412.02
188.0931_0.98	-0.454656275187641	0.0727965	0.729684	1.12952	43.1806	118.344	381.437	278.328
188.9857_3.98	1.05877365183255	0.506562	2.08316	0.44911	90.0533	373.555	99.7703	207.837
189.0344_5.41	-0.32570568377224	0.58573	0.797908	0.370037	37.5804	43.9958	65.8257	52.5228
189.0419_0.95	-0.595589483212595	0.00440663	0.661774	1.59541	93.9629	112.347	646.598	427.902
189.0477_0.94	-0.327446122455224	0.0979376	0.796946	1.05391	77.6553	81.009	411.803	328.185
189.0557_9.89	-0.989790192085349	0.00018343	0.503551	1.84842	18.7961	37.9604	200.532	100.978
189.0710_0.95	-0.300990368274655	0.146198	0.811695	0.940193	77.2057	76.003	370.073	300.387
189.0713_7.08	-0.346393284428971	0.150819	0.786548	0.930356	50.439	29.7628	174.265	137.068
189.0742_3.84	-0.40158524457475	0.449995	0.757026	0.508026	176.071	64.9466	247.897	187.665
189.0747_3.28	-2.22700969368744	0.00232534	0.213601	1.66343	311.994	47.1264	663.332	141.688
189.1009_7.85	-0.462934583731342	0.155722	0.725509	0.921153	145.873	115.216	424.458	307.948
189.1103_5.25	-0.957988906554698	0.0429041	0.514774	1.24717	147.831	34.4455	296.059	152.403
189.1129_5.84	-0.310502230934473	0.374456	0.806361	0.595571	121.195	50.949	257.672	207.777
190.0505_4.78	-0.264931931522789	0.490085	0.832238	0.465635	112.564	131.192	301.402	250.838
190.0517_4.93	-0.30313548934583	0.342307	0.810489	0.633745	116.981	157.829	421.91	341.953
190.0707_0.97	-0.348776057010122	0.212918	0.78525	0.818249	26.1597	30.9824	102.557	80.5332
191.0009_0.99	-0.358823940151813	0.170303	0.7798	0.894425	176.661	135.485	609.893	475.595
191.0525_0.97	-0.400558415998763	0.0936088	0.757565	1.06752	55.0371	71.1755	280.722	212.665
191.9884_0.89	-0.112758617184997	0.77481	0.924818	0.193736	37.905	35.9382	83.3732	77.105
192.0275_6.75	-0.433989570705376	0.0972205	0.740212	1.05455	62.4918	67.4997	264.492	195.78
192.0489_9.54	0.401739674793482	0.442143	1.3211	0.518537	51.6924	155.959	167.177	220.857
192.0651_6.21	-0.0861305866930597	0.817386	0.942046	0.159264	6.85665	8.61985	18.3943	17.3283
192.0686_6.72	0.128240602420967	0.76396	1.09296	0.205648	17.9168	53.3609	76.282	83.3735
193.0324_1.00	0.675978479202512	0.488917	1.59768	0.467669	50.5263	814.016	400.248	639.468
193.0330_7.25	1.53183307034783	0.111871	2.89153	1.01872	404.96	1830.89	705.568	2040.17
193.0531_9.26	-0.106055391983697	0.790122	0.929125	0.180318	10.2322	21.8141	37.9422	35.253
193.0560_5.67	0.730505189407772	0.235101	1.65922	0.782428	5.68268	31.1104	24.744	41.0558
193.0709_0.95	-0.59967411845195	0.0655306	0.659903	1.15548	100.084	74.3211	309.422	204.188
193.8120_0.95	0.445726703349984	0.734446	1.362	0.234638	29.4102	113.462	46.1118	62.8041
194.0417_5.38	0.150286708448225	0.550724	1.10979	0.405885	70.9148	102.301	285.805	317.183
194.0471_1.54	-1.77532745008842	0.160123	0.292128	0.912776	1492.75	351.702	1342.11	392.07
194.0505_7.10	1.20471667794043	0.120045	2.30492	0.998953	38.1968	195.854	106.102	244.558
194.9985_0.98	-0.378031141555395	0.0934063	0.769487	1.06825	23.4573	32.4794	131.563	101.236
195.0521_1.58	-0.86093920638035	0.222529	0.550594	0.802758	134.295	29.2887	162.412	89.4232
195.0552_0.94	-0.456116150592682	0.0142512	0.728946	1.44311	53.1432	62.0543	364.423	265.645
195.0637_6.01	-0.512795631445922	0.045065	0.700863	1.23718	173.759	187.387	798.437	559.595
195.0978_7.50	-0.832649780358877	0.0112115	0.561497	1.47829	109.643	73.1529	380.658	213.738
195.0982_6.76	-0.71319453655982	0.0211741	0.609968	1.37983	35.9952	20.5109	118.406	72.2238
195.1114_5.24	-1.96893798899553	0.00176956	0.255441	1.6878	90.8021	38.4983	228.247	58.3038
195.8085_0.95	0.503481039757027	0.705361	1.41763	0.260779	477.095	2154.08	839.177	1189.64
195.8131_5.30	3.20343766999183	0.370685	9.21151	0.602133	5.14616	135.886	6.33678	58.3713
196.0210_1.46	1.45625419309627	0.275089	2.74395	0.722044	4.41393	37.047	10.0843	27.6708
196.0337_0.98	-0.0527423062022974	0.902337	0.964102	0.0837672	13.7136	39.405	59.7195	57.5757
196.0577_5.14	-0.179248363027921	0.340452	0.883163	0.636759	48.0738	70.5211	298.507	263.63
196.0679_0.96	0.0407942609372135	0.882669	1.02868	0.100698	40.9206	45.8385	132.438	136.236
197.0747_6.88	-0.254427046320791	0.258392	0.83832	0.747603	5.45793	64.1432	194.798	163.303
197.1128_7.63	-0.224049345912869	0.484794	0.856159	0.471424	12.3919	33.5618	73.6648	63.0688
197.1161_6.16	-0.0290727406473382	0.953992	0.98005	0.0386445	95.1504	191.065	258.4	253.245
197.1165_9.63	-0.772135727453493	0.0203728	0.58555	1.38555	171.648	102.131	541.642	317.158
197.1176_6.78	-1.19540780324246	0.00480646	0.436663	1.58607	46.3133	25.9036	138.641	60.5393
197.1177_6.75	-0.619192989331927	0.0483259	0.651035	1.22303	86.1843	83.1742	315.022	205.09
197.1188_8.75	0.019516896063493	0.955446	1.01362	0.0370034	27.284	67.0757	124.313	126.007
197.8054_1.04	0.525888463515482	0.692961	1.43982	0.272059	537.095	2669.82	1027.48	1479.38
197.8117_5.14	3.64131480943147	0.365934	12.478	0.607804	6.01992	182.248	6.14232	76.6438
198.0387_1.39	-0.181686051330499	0.442948	0.881672	0.51681	60.0017	100.373	322.295	284.158
198.0438_6.12	0.0585520184124854	0.869729	1.04142	0.110275	4.63686	8.40072	15.9148	16.574
198.9573_0.84	-0.826857211975341	0.00213728	0.563756	1.66954	130.404	60.6824	552.153	311.28
199.0693_6.75	-0.46726413387311	0.122396	0.723335	0.99419	48.4505	31.6615	144.123	104.249
199.0934_8.27	-0.193906957308682	0.577363	0.874235	0.377567	86.6309	125.699	285.427	249.53
199.0976_8.31	-0.652728942156783	0.0266792	0.636076	1.3387	338.929	290.665	1300.22	827.04
199.1300_19.65	-0.402317234558796	0.0620122	0.756642	0.969891	65.1736	55.5881	301.86	228.4
199.1300_10.23	-0.459500508970269	0.132904	0.727238	1.1687	251.415	190.424	772.23	561.595
199.1303_6.56	-0.340537543248665	0.245913	0.789747	0.7671	52.8018	43.3194	163.462	129.093
199.1656_15.39	-0.295749501843669	0.307827	0.814649	0.679697	866.031	309.352	2176.5	1773.08
199.1673_15.38	0.0898099779073201	0.782117	1.06423	0.18729	455.878	207.453	904.522	962.617
199.8008_5.29	4.52342395253979	0.35211	22.9978	0.624734	1.85449	73.5273	1.33216	30.6368
199.8010_0.95	0.458329503381216	0.72259	1.37395	0.245192	285.915	1236.95	506.123	695.389
200.0530_0.97	-0.525936782259019	0.0292476	0.694508	1.32299	81.6101	99.9917	438.5	304.542
200.1260_8.18	-0.911380750645381	0.0690422	0.531676	1.14083	410.496	315.234	918.855	488.533
200.1262_9.56	0.16675400200239	0.471559	1.12253	0.484632	15.2008	30.5782	85.1257	95.5565
200.1309_8.35	-0.744537940661115	0.130729	0.596859	0.972989	982.011	1039.62	2384.15	1423
200.9784_0.82	-0.698805709681274	0.00584288	0.616082	1.56162	124.076	60.8362	512.54	315.767
201.0270_7.90	1.91151902330892	0.331873	3.76205	0.647717	140.52	1711.83	258.889	973.956
201.0401_1.08	-0.510191978085826	0.0319363	0.702129	1.3046	36.7813	34.4798	172.12	120.851
201.0734_5.51	-0.548988867803791	0.106247	0.683499	1.03355	235.911	77.6662	568.718	388.718
201.0777_7.83	-0.547318122148268	0.116125	0.684291	1.00709	58.583	36.639	153.705	105.179
201.0932_0.98	-0.184583604242216	0.665177	0.879903	0.294641	32.703	44.0629	83.172	73.1833
201.1194_0.98	-0.0779391951083669	0.812275	0.94741	0.162824	219.852	244.494	622.423	589.69
201.1219_2.87	0.175134932986249	0.822901	1.12907	0.15196	893.75	670.878	812.158	916.987
201.1465_8.23	-0.664763731578081	0.135778	0.630792	0.96177	95.6833	97.1777	244.658	154.329
201.1468_3.29	0.405110140567706	0.546806	1.32419	0.407536	657.42	647.284	724.593	959.497
201.1483_4.87	1.26391778603876	0.0698227	2.40147	1.13963	33.342	364.791	216.598	520.153
201.1486_2.46	-0.257107310867872	0.753629	0.836764	0.215164	944.847	520.622	870.425	728.34
201.1493_11.58	-0.11616963672661	0.581922	0.922634	0.373111	18.7241	38.467	128.45	118.512
201.1499_6.78	0.344408123030442	0.294827	1.26963	0.694824	4.25083	5.22952	11.2805	14.3221
201.1567_17.95	-0.00480640118937006	0.802441	0.996674	0.170965	117.054	79.354	4459.63	4444.8
201.1580_7.58	-0.170176412958052	0.0268326	0.888734	1.33709	197.723	86.4137	2052.58	1824.2
201.1583_4.05	-0.260131164107748	0.0106881	0.835012	1.48388	246.789	197.331	2447.35	2043.57
201.1586_1.18	-0.405978942674346	0.000743817	0.754724	1.7588	143.415	92.3157	1357.45	1024.5
201.1587_15.24	-0.07577998981288	0.109901	0.948829	1.02357	134.799	193.355	3299.07	3130.25
201.1591_11.43	-0.11702365322918	0.0284825	0.922088	1.32746	137.287	79.9961	2129.53	1963.62
201.1612_8.31	-0.218475776158942	0.050607	0.859473	1.21232	96.6411	87.2511	840.097	722.04
201.1628_10.29	-0.0223229549269265	0.781296	0.984646	0.188598	98.2978	43.8907	816.395	803.86
201.1630_19.39	-0.0522470784120595	0.438245	0.964433	1.37076	40.6776	46.93	575.533	555.063
201.1630_13.51	-0.0900763950045014	0.0224405	0.939473	0.522544	49.92	124.152	2433.92	2286.6
201.1635_14.34	-0.0930309239159067	0.0417897	0.937551	1.25226	97.4818	130.737	2487.88	2332.52
201.1639_3.29	-0.317284687326918	0.115097	0.802579	1.01037	16.6705	15.3327	80.8297	64.8722
201.1645_9.94	-0.156651242280257	0.0115893	0.897105	1.47248	95.7837	100.097	1694.45	1520.1
201.1645_19.80	-0.056951866573095	0.595412	0.961293	0.359526	27.5815	18.0185	190.578	183.202
201.1646_13.85	-0.111168317214919	0.142859	0.925838	0.945244	70.0713	57.4888	793.447	734.603
201.1647_0.54	-0.492455998310211	0.00018033	0.710814	1.84943	97.0652	123.073	1276.63	907.448
201.1651_12.36	-0.0541376379280959	0.244214	0.96317	0.769903	63.4609	88.9159	1498.32	1443.13
201.1654_11.26	-0.160707914108696	0.0209336	0.894586	1.38025	33.8521	43.024	580.33	519.155
201.1656_17.17	-0.00469494726639443	0.915651	0.996751	1.45816	61.8349	55.4604	1133.57	1129.88
201.1656_1.56	-0.281821209023351	0.0127663	0.822552	0.0745573	151.291	74.6599	1174.48	966.073
201.1663_1.12	-0.319347979279344	0.0052337	0.801432	1.57439	98.1152	54.8182	821.215	658.148
201.1668_5.40	-0.261552077118245	0.00171076	0.83419	1.69112	83.2892	72.7453	1155.02	963.503
201.1669_19.04	-0.0654397181430239	0.100916	0.955654	1.04481	119.724	120.275	2822.87	2697.68
201.1676_3.09	-0.272886373635526	0.0123382	0.827662	1.46366	248.449	191.792	2264.63	1874.35
201.1679_0.70	-0.583983964066946	0.000246701	0.667119	1.83214	70.3451	79.7285	722.722	482.142
201.1683_16.87	-0.0250463846580426	0.666275	0.982789	0.292196	180.722	193.676	2791.8	2743.75
201.1705_14.77	-0.136846525778741	0.0510191	0.909505	1.20894	74.8492	94.6808	1206.7	1097.5
201.1710_11.78	-0.0949526143755052	0.0825113	0.936303	1.45184	67.3886	90.4293	1394.63	1305.8
201.1710_7.00	-0.179098083825737	0.0133448	0.883255	1.0996	137.499	97.2333	1766.67	1560.42
201.1736_8.55	-0.126473400908404	0.0643942	0.916068	1.15934	90.3227	103.323	1387.23	1270.8
201.1746_12.69	-0.0494166227532376	0.361966	0.966327	0.611714	56.8563	93.372	1266.12	1223.48
201.8016_1.04	0.515783086481231	0.705115	1.42977	0.261005	67.4155	287.087	109.095	155.98
202.0189_0.89	-0.0166345886438022	0.969332	0.988536	0.0257088	150.756	254.848	415.677	410.911
202.0577_0.99	-0.164054911853253	0.514546	0.892513	0.440747	74.4864	110.532	342.073	305.305
202.0691_1.38	-0.288647828103091	0.29123	0.818669	0.701327	550.606	503.873	1872.36	1532.84
202.0699_1.79	-0.421248668338798	0.197447	0.746778	0.844915	290.451	134.929	712.9	532.378
202.1174_8.74	-0.556760433813059	0.0825059	0.679827	1.09903	662.213	519.005	2069.97	1407.22
203.0028_6.13	0.884855766254949	0.535378	1.84658	0.418973	5.47093	16.5602	5.39855	9.96887
203.0214_1.14	-0.874661009117627	0.0200071	0.545382	1.38739	52.1669	25.5362	144.14	78.6115
203.0696_0.98	-0.244232188160242	0.13377	0.844265	0.968365	23.0208	44.1269	212.905	179.748
203.0908_5.24	-0.654231217759999	0.0317423	0.635414	1.30685	298.759	97.0161	877.415	557.522
203.0933_6.16	-0.0329007615692739	0.928174	0.977453	0.0619267	35.4568	162.632	278.607	272.325
203.1012_0.99	-0.0489389521613912	0.911811	0.966647	0.0767163	59.7649	87.214	146.997	142.094
203.1159_8.76	-0.593117255106539	0.0592124	0.662909	1.17717	76.3301	45.4797	228.998	151.805
203.1249_6.27	-0.98074501666931	0.0153426	0.506718	1.43109	375.011	108.423	942.865	477.767
203.1261_6.99	-0.319355179883468	0.287443	0.801428	0.707009	128.819	104.588	383.295	307.183
203.1350_8.13	-0.487186545191258	0.146045	0.713415	0.9406	65.0656	99.9299	267.757	191.022
203.1425_8.06	-1.0654487760211	0.0138954	0.477824	1.44583	65.0639	69.9906	222.365	106.251
204.0159_0.88	-0.170165049799317	0.558714	0.888741	0.395492	22.5649	28.872	81.3358	72.2865
204.0289_5.58	-0.0167849173432871	0.970126	0.988433	0.0245369	45.1733	67.3545	109.915	108.644
204.0296_10.64	1.48089067136253	0.174753	2.79121	0.885917	2.99053	10.3469	3.58605	10.0094
204.0343_6.86	0.169116865920343	0.737081	1.12437	0.228796	29.366	97.2139	115.081	129.393
204.0698_6.02	-0.194568854203535	0.683434	0.873834	0.276921	72.9922	107.045	176.041	153.831
204.0826_4.45	-0.116213420148981	0.889254	0.922606	0.0972843	53.5055	51.1622	55.7793	51.4624
204.0896_0.99	-0.63760754333866	0.0232997	0.642778	1.36257	44.8396	65.2765	242.085	155.607
205.0601_4.69	-0.509267639660177	0.0511079	0.702579	1.21039	60.2872	21.0146	194.13	136.392
205.1069_6.70	-0.33311073171158	0.290543	0.793823	0.702334	39.8994	102.351	242.74	192.693
205.1619_15.61	0.105611036604491	0.794579	1.07595	0.178611	92.0829	203.41	320.942	345.318
206.0495_6.35	-0.255057046420245	0.598357	0.837954	0.357586	28.2626	24.6961	51.439	43.1035
206.0788_7.01	-0.385116807352692	0.178352	0.765717	0.878675	157.614	123.228	504.66	386.427
206.9677_0.70	-0.039517944760079	0.827944	0.97298	0.149061	77.0841	9.27386	261.72	254.648
206.9688_3.94	-0.693401773380486	0.0656029	0.618394	1.15273	160.383	236.309	631.568	390.558
206.9936_1.33	-0.467030795696651	0.149024	0.723452	0.936342	124.145	243.535	630.88	456.412
207.0467_0.94	-0.437439576721411	0.0282265	0.738444	1.329	46.4583	124.565	531.848	392.74
207.0654_9.53	0.388145442650999	0.342424	1.30871	0.635289	33.0256	108.005	148.863	194.818
207.0733_1.42	-0.978489002691093	0.0245422	0.507511	1.35452	52.1495	21.9988	124.077	62.9703
207.0774_7.04	-0.427160766169962	0.216603	0.743724	0.812653	132.266	153.215	425.263	316.278
208.0352_7.14	1.04420524509924	0.395088	2.06223	0.570628	11.7822	48.2627	16.9666	34.9891
208.0543_5.51	-0.0398812665074939	0.927236	0.972735	0.0620377	102.718	112.722	213.852	208.021
208.0606_3.76	0.28812227753672	0.654108	1.22105	0.305237	116.45	291.946	268.077	327.334
208.0950_10.16	0.272154608710346	0.468058	1.20761	0.489564	14.4741	91.5368	137.458	165.997
209.0430_6.66	0.0950197100224754	0.768194	1.06808	0.202062	18.5616	38.7816	78.0833	83.3995
209.0756_7.87	-0.564529284357719	0.0147627	0.676176	1.43572	238.14	61.373	911.787	616.528
209.0779_7.81	-0.4589015256084	0.0683895	0.72754	1.14366	238.75	62.7859	755.432	549.607
209.0812_6.07	-0.448742890921749	0.0816706	0.732681	1.10189	149.18	155.299	636.568	466.402
209.0944_4.81	0.345294173775521	0.396774	1.27041	0.568691	30.4205	72.8049	105.466	133.984
209.1160_9.73	-0.431424979634208	0.339981	0.741529	0.635438	166.535	167.762	374.103	277.408
209.1193_8.50	-0.385667072392834	0.187561	0.765425	0.860295	88.0526	151.371	431.127	329.995
209.1201_17.72	0.372595557786845	0.257851	1.29468	0.747389	74.6127	116.9	230.525	298.457
209.1282_6.50	-0.0444387083411037	0.92876	0.969667	0.0601882	85.2963	140.095	202.392	196.253
210.0215_6.92	2.43297810875728	0.0359166	5.40007	1.28254	21.2241	250.083	56.4085	304.61
210.0740_7.83	-2.09288782345018	0.00846677	0.234411	1.51615	219.399	28.994	385.596	90.388
210.0868_0.96	-0.236557829670936	0.533354	0.848768	0.42199	28.2307	70.9703	133.018	112.902
210.1099_9.16	-1.76688256438638	0.0156679	0.293843	1.42771	133.905	27.6705	229.73	67.5047
211.0251_1.00	-0.311805315265024	0.216399	0.805633	0.812379	20.7671	35.9189	114.993	92.6422
211.0598_6.93	-0.44729045380272	0.0811464	0.733419	1.10197	24.3391	46.9775	157.148	115.255
211.0721_1.63	0.0746013388292643	0.770127	1.05307	0.199391	63.5163	177.969	436.453	459.617
211.0776_2.01	1.02118831622421	0.168663	2.02959	0.896551	16.6695	86.1441	51.6257	104.779
211.1298_17.87	0.312851016021731	0.452881	1.24216	0.505075	198.139	641.77	884.385	1098.55
211.1329_17.82	0.320646412539831	0.447119	1.24889	0.511454	250.886	851.08	1151.7	1438.34
211.9977_5.59	0.481691598792583	0.613248	1.39638	0.343746	8.1087	59.5793	32.3072	45.1132
213.0920_0.85	-0.461767789685907	0.060612	0.726096	1.17368	46.6066	27.2938	170.197	123.579
213.0974_8.21	-0.310289338640469	0.279027	0.80648	0.716156	87.0116	69.4632	268.843	216.817
213.1123_9.09	-0.633922347662996	0.0436718	0.644422	1.24402	177.568	129.473	582.277	375.232
213.1163_6.53	-0.385687805657991	0.179022	0.765414	0.877873	29.3636	36.3391	117.497	89.934
213.1308_1.91	0.461214212583979	0.502521	1.3767	0.452525	102.765	206.489	173.876	239.376
213.1899_16.23	-0.340906600268961	0.436899	0.789545	0.525105	963.85	238.968	1559.94	1231.64
214.0168_0.89	-0.32146650632451	0.223036	0.800256	0.802638	99.8962	125.737	426.42	341.245
214.1125_7.46	1.30351775194648	0.264471	2.4683	0.738898	45.6796	281.622	93.7797	231.477
214.1391_9.42	-0.695689898131965	0.148987	0.617414	0.933897	281.408	195.568	571.758	353.012
214.1428_9.44	-1.2628947597126	0.0592392	0.416707	1.17612	114.792	47.9232	185.255	77.1968
215.0305_0.95	0.294735424805908	0.206858	1.22666	0.828473	109.673	190.857	535.143	656.438
215.0830_5.49	-0.568021959054079	0.115777	0.674541	1.00929	78.0748	48.4024	198.437	133.854
215.0892_5.25	-0.739107180546389	0.0454276	0.59911	1.23583	541.842	229.277	1368.84	820.085
215.0895_6.53	-0.716791753116178	0.0200699	0.608449	1.38795	215.745	126.446	720.077	438.13
215.1084_1.43	-0.32862147252213	0.350648	0.796297	0.622476	7.91026	11.9386	28.1007	22.3765
215.1250_6.46	-0.740008077594633	0.0454071	0.598736	1.23645	93.2906	49.562	245.573	147.034
215.1266_9.61	-0.832806520605322	0.017383	0.561436	1.41133	1581.73	724.505	4608.33	2587.28
215.1388_1.75	-0.123028534902331	0.722248	0.918258	0.242435	532.583	522.906	1362.98	1251.57
215.1588_11.56	-0.229184482599823	0.147155	0.853117	0.936611	56.4182	42.4964	308.5	263.187
215.1687_12.73	0.369137006234695	0.207797	1.29158	0.825791	62.1558	65.3114	170.003	219.573
216.0842_3.64	1.30801714125705	0.163954	2.47601	0.90519	301.128	683.353	310.266	768.223
216.0855_3.59	-0.954691239671126	0.00887217	0.515952	1.50937	694.998	678.857	2654.68	1369.69
216.1027_1.00	0.00465239540180979	0.979336	1.00323	0.01729	69.3332	129.229	491.575	493.165
216.9352_0.88	-0.108613478317096	0.561463	0.927479	0.390646	23.4052	32.4144	135.18	125.377
216.9667_0.82	-0.705485702037832	0.0016836	0.613236	1.69154	178.086	94.7779	905.478	555.272
217.0279_0.95	0.0763812270263603	0.669226	1.05437	0.290065	35.9338	79.8662	289.41	305.145
217.0363_0.95	-0.166651635975889	0.327797	0.890908	0.654155	14.5412	19.6341	94.0692	83.807
217.0825_0.97	-0.29535109521024	0.165058	0.814874	0.904275	89.4658	130.295	522.068	425.42
217.1007_2.65	0.100291447756787	0.836902	1.07199	0.139878	351.755	550.738	783.065	839.435
217.1077_6.19	-1.01780844449419	0.00655595	0.493866	1.54886	484.832	229.641	1479.55	730.7
217.1125_4.55	-0.695112855151012	0.0663163	0.617661	1.15181	494.972	261.52	1231.74	760.8
217.1148_2.42	0.152962166790686	0.788987	1.11185	0.18185	356.663	488.099	606.555	674.4
217.1196_0.96	0.197060175556708	0.706598	1.14636	0.255332	118.132	154.55	210.193	240.957
217.1199_1.30	0.355625248510316	0.497326	1.27954	0.45761	271.527	375.335	476.48	609.677
217.1222_2.69	0.390799733982339	0.386537	1.31112	0.580366	83.0872	440.047	532.047	697.578
217.9723_0.86	-0.688206282246351	0.00359506	0.620625	1.61777	52.6419	32.4486	251.62	156.162
218.0037_0.90	0.480265122054463	0.441745	1.395	0.517495	38.145	101.164	89.5068	124.862
218.0625_0.98	-0.372284847085519	0.117993	0.772558	1.0048	29.8219	50.1364	179.088	138.356
218.0790_7.10	-0.831850926674115	0.0603831	0.561808	1.17206	153.109	170.282	451.537	253.677
218.1131_7.15	0.174035629581093	0.724743	1.12821	0.240587	14.8815	54.5746	65.2382	73.6025
218.1464_12.31	-0.435319421567965	0.464362	0.73953	0.491606	14.6729	9.685	20.9632	15.5029
218.1481_12.95	-0.192961681191395	0.383363	0.874808	0.587054	18.3682	18.7576	78.0547	68.2828
218.1544_4.43	-0.590912163495456	0.084817	0.663923	1.09031	14.5497	6.08492	36.6438	24.3287
218.1563_1.73	-0.282491364241715	0.202352	0.82217	0.83325	13.1504	10.772	53.2467	43.7778
218.1578_16.50	-0.228231024683095	0.0016329	0.853681	1.69491	37.197	22.8648	520.38	444.238
218.1638_15.43	-0.222781039537061	0.0261013	0.856912	1.3434	81.7413	86.073	883.478	757.063
218.1648_19.36	-0.109903565758253	0.123601	0.92665	0.990811	112.404	108.174	1459.9	1352.82
218.1651_18.66	-0.139734789209359	0.0259735	0.907686	1.34383	212.842	184.011	3249.42	2949.45
218.1653_14.07	-0.187353918836934	0.036741	0.878215	1.27831	104.589	38.588	900.29	790.648
218.1654_16.26	-0.215509418073547	0.0118898	0.861242	1.46998	294.171	150.622	2982.77	2568.88
218.1656_13.17	-0.166607914092303	0.0350541	0.890935	1.28735	117.338	62.3703	1211.97	1079.78
218.1659_14.46	-0.208892762118438	0.00597098	0.865201	1.56024	108.045	102.504	1567.4	1356.12
218.1666_17.68	-0.167179641845784	0.0309338	0.890582	1.31101	96.8549	66.5979	1100.61	980.183
218.1708_17.30	-0.155694699836063	0.0378546	0.8977	1.2727	79.2156	41.7941	854.825	767.377
218.1714_18.17	-0.129026961299475	0.0938354	0.914448	1.06654	42.4539	49.918	578.927	529.398
218.9327_0.88	0.306495572259637	0.0782892	1.2367	1.11421	9.06064	14.6186	58.1743	71.9442
218.9698_0.84	-0.699735674440948	0.00826252	0.615685	1.5185	66.2569	43.6627	276.635	170.32
219.1022_2.36	-0.0209917101603067	0.958166	0.985555	0.0362639	15.9585	14.4583	32.7337	32.2608
219.1034_3.08	2.45218950431485	0.0138309	5.47246	1.44641	23.6495	432.152	117.689	644.05
219.1185_6.93	-0.537606292499999	0.11857	0.688913	1.00262	134.475	113.09	393.678	271.21
219.1497_7.03	-0.618907153356192	0.0841369	0.651164	1.09393	132.1	107.118	381.683	248.538
219.1516_1.86	-0.176638670875357	0.077786	0.884762	1.11243	749.641	773.86	7500.3	6635.98
219.1530_2.37	-0.13647380705587	0.0938037	0.90974	1.06497	745.481	518.755	7606	6919.48
219.1535_15.01	0.0459321739187223	0.140057	1.03235	0.953716	776.017	909.86	24186	24968.5
219.1539_10.97	0.0425322790728989	0.35127	1.02992	0.621883	2035.01	1465.53	33450.3	34451.3
219.1541_8.19	-0.00585333030080489	0.914721	0.995951	0.0728804	1763.35	1168.06	23418.7	23323.8
219.1543_6.87	-0.0560126803289456	0.392298	0.961919	0.573863	2824.16	2491	36093.7	34719.2
219.1545_9.51	0.0241636270444585	0.641607	1.01689	0.316198	2808.14	1724.61	38226.5	38872.2
219.1546_16.66	0.020171469945422	0.396798	1.01408	0.568533	1565.17	1911.33	63430.2	64323
219.1546_18.15	0.0620526156630997	0.0240015	1.04395	1.35702	1696.61	1622.16	57948.8	60495.5
219.1547_3.42	-0.125245518998025	0.172084	0.916848	0.993559	3266.19	2671.73	30472.3	27938.5
219.1547_2.92	-0.128978054430834	0.121656	0.914479	0.889072	2443.74	1846.87	24730.8	22615.8
219.1552_1.02	-0.421096056879725	0.00743797	0.746857	1.53272	736.933	1054.09	6936.45	5180.53
219.1553_13.94	0.0716940332696834	0.0516277	1.05095	0.798277	1259.48	612.979	24795.3	26058.7
219.1553_11.62	0.0539176297804611	0.224284	1.03808	1.2074	690.088	658.191	13244.7	13749
219.1556_12.27	0.131563145520096	0.00222736	1.09548	1.66505	112.636	396.824	7189.83	7876.3
219.1563_5.69	-0.094505839364825	0.213102	0.936593	0.817572	1084.25	1122.62	13363.5	12516.2
219.1564_16.76	0.0330740694290323	0.127957	1.02319	0.98009	1038.08	1363.2	50072.7	51233.7
219.1634_4.77	-0.13068762309621	0.160418	0.913396	0.911243	1024.46	1140.64	10958.2	10009.2
219.1715_19.87	0.054251136630158	0.0408069	1.03832	1.33155	1396.62	1250.76	46894.3	48691.2
219.1715_12.56	0.0814896163037856	0.0275965	1.05811	1.25735	662.845	1147.98	23991.2	25385.3
220.0585_6.97	-0.143564013040559	0.567241	0.90528	0.388048	252.192	339.923	1079.27	977.04
220.0846_0.95	-0.102017697098818	0.630908	0.931729	0.327587	16.4228	69.2216	210.825	196.432
220.0975_7.84	-0.33284178137335	0.298796	0.793971	0.691148	119.707	91.0042	326.548	259.27
220.1246_18.04	0.0112952506104235	0.834259	1.00786	0.143382	254.532	315.591	4521.85	4557.4
220.1249_18.20	-0.0122804013420341	0.825849	0.991524	0.151233	388.886	281.449	5222.73	5178.47
220.1250_17.12	-0.0130925354300492	0.734748	0.990966	1.41048	804.114	444.146	14463.7	14333
220.1250_4.93	-0.285345639275597	0.0174293	0.820545	0.231573	410.146	354.822	3508.77	2879.1
220.1252_14.07	-0.0647665750504402	0.1616	0.9561	0.910105	310.93	153.605	4874.72	4660.72
220.1256_13.02	0.00738210660444187	0.853853	1.00513	0.125421	450.663	212.505	7488.97	7527.42
220.1257_11.25	-0.0519569030532048	0.456425	0.964627	0.503317	365.809	243.38	3928.63	3789.67
220.1259_11.81	-0.0469538362837516	0.385403	0.967978	0.584216	124.025	116.749	1971.03	1907.92
220.1260_10.22	-0.0431612322125977	0.497709	0.970526	0.45813	176.53	140.064	2196.25	2131.52
220.1261_7.43	-0.0537707085822085	0.368479	0.963415	0.602787	372.779	245.155	4689.03	4517.48
220.1263_6.35	-0.123113377967127	0.104396	0.918204	1.03812	188.166	118.778	1983.6	1821.35
220.1264_6.94	-0.126794711731685	0.136723	0.915864	1.35318	236.291	100.757	2016.78	1847.1
220.1264_3.79	-0.26376748113146	0.0244866	0.83291	0.961071	563.635	402.84	4478.62	3730.28
220.1265_14.70	-0.0535640710916191	0.325025	0.963553	0.658232	103.525	85.2427	1554.77	1498.1
220.1266_18.25	-0.0257144611655536	0.455458	0.982334	0.0269991	579.541	651.229	15642.2	15365.8
220.1266_2.94	0.00262331847806793	0.971571	1.00182	0.50309	144.229	78.5662	1349.05	1351.5
220.1267_0.77	-0.596285084241531	0.000932564	0.661455	1.7425	134.738	164.726	1188.84	786.363
220.1277_8.53	-0.109243594038618	0.205575	0.927074	0.830058	209.586	120.89	1833.82	1700.08
220.1279_8.85	-0.0690265527869331	0.263869	0.953281	0.739522	350.336	160.248	3985.17	3798.98
220.1283_16.69	-0.0552929514338368	0.205564	0.962399	0.830175	936.957	651.645	16777	16146.2
220.1299_7.33	-0.133164801180556	0.0683062	0.911829	1.14471	1063.9	623.05	11662.5	10634.2
220.1300_16.76	-0.0410593547094556	0.368277	0.971941	0.60229	507.772	234.937	7670.03	7454.82
220.1305_2.03	-0.173322578395872	0.0589425	0.886798	1.17796	1069.54	529.735	9171.67	8133.42
220.1311_11.30	-0.0166739936812257	0.663279	0.988509	0.297097	815.521	545.271	15635.7	15456
220.1318_4.22	-0.271328886044134	0.00949534	0.828556	1.49972	435.416	301.543	4035.52	3343.65
220.1325_13.02	-0.0136793611686525	0.794992	0.990563	0.470997	193.628	141.058	2765.7	2739.6
220.1325_10.86	-0.0332387991743362	0.486193	0.977224	0.17865	524.617	354.947	8209.55	8022.57
220.1326_10.61	-0.0496764225315464	0.277988	0.966153	0.720508	963.681	705.953	16530.2	15970.7
220.1328_19.94	0.0293892750503216	0.862098	1.02058	0.116581	87.8133	38.0379	338.292	345.255
220.1335_6.99	-0.137444662993018	0.0724921	0.909128	1.13032	457.505	295.423	4911.28	4464.98
220.1338_0.95	-0.532488872099222	0.000701145	0.691361	1.76378	227.299	252.936	2168.55	1499.25
220.1342_12.19	-0.0408100064236887	0.36762	0.972109	0.60363	115.643	114.294	2245.63	2183
220.1344_10.25	-0.0783580198277913	0.106795	0.947135	1.03162	580.015	266.403	8734.48	8272.73
220.1348_7.98	-0.0706634659931112	0.265276	0.9522	0.73794	448.335	328.963	5604.6	5336.7
220.1365_9.31	-0.0663608935510072	0.258481	0.955044	0.746816	561.453	178.875	6411.47	6123.23
220.1413_14.59	-0.025542640513438	0.536769	0.982451	0.419005	387.47	113.909	6009.67	5904.2
220.1426_18.92	-0.0408100064236887	0.370206	0.972109	0.601307	261.497	147.924	4126.15	4011.07
220.1432_2.59	-0.265668862549193	0.0306095	0.831813	1.31329	126.606	140.045	1152.87	958.97
220.1437_17.76	-0.0163850483975026	0.696208	0.988707	0.266575	392.147	296.019	7138.65	7058.03
220.1438_12.27	0.012868980246523	0.722616	1.00896	0.241045	188.603	101.828	3567.12	3599.07
220.1439_12.46	-0.0260420050728661	0.447395	0.982111	0.512634	115.027	67.3438	2405.6	2362.57
220.1441_19.96	-0.0638976888152819	0.0731378	0.956676	1.12751	86.9217	186.488	3881.57	3713.4
220.1444_18.11	-0.026240330127537	0.413764	0.981976	0.549401	522.862	601.679	15396.5	15119
220.1456_1.19	-0.424418520446229	0.00349752	0.745139	1.62076	196.779	263.503	2000.77	1490.85
220.1458_16.47	-0.0387826835923264	0.36803	0.973476	0.602404	310.738	156.657	5049.53	4915.6
220.1462_15.43	-0.0438660093078558	0.400405	0.970052	0.563475	353.479	528.197	7609.2	7381.32
220.1496_19.31	-0.0239106307143759	0.568382	0.983563	0.387372	105.278	155.736	2753.88	2708.62
220.1500_14.92	0.032749733617091	0.467052	1.02296	0.489369	135.374	89.1639	2179.38	2229.42
220.1504_1.43	-0.186590238355542	0.0387398	0.87868	1.26676	1046.14	454.928	9128.87	8021.35
220.1513_16.16	-0.0398011795671858	0.390966	0.972789	0.574501	153.843	127.599	2688.88	2615.72
220.1516_18.16	0.0309151591671818	0.414927	1.02166	0.547052	131.264	271.671	4836.75	4941.52
220.1525_1.19	-0.386334456108417	0.00568352	0.765071	1.56524	86.5257	43.101	588.697	450.395
220.1541_1.84	-0.215569724128045	0.0537569	0.861206	1.19871	182.735	107.208	1361.85	1172.83
220.1555_4.99	-0.27274693262492	0.022854	0.827742	1.3643	203.911	152.647	1621.5	1342.18
220.1556_17.84	0.0770241849873416	0.136762	1.05484	0.961252	103.493	64.9423	1471.5	1552.2
220.1559_2.19	-0.228869974707665	0.0170415	0.853303	1.41324	164.095	68.2954	1413.23	1205.92
220.1560_15.14	0.0119392566011689	0.834791	1.00831	0.142202	79.1493	48.8057	977.992	986.118
220.1562_14.65	-0.0091540263565882	0.893682	0.993675	0.0910689	332.534	329.091	4139.65	4113.47
220.1564_0.51	-0.508627112491114	0.00146345	0.702891	1.70496	146.212	144.646	1226.87	862.353
220.1570_7.47	-0.0499362691028917	0.580356	0.965979	0.376095	34.8216	37.8863	352.818	340.815
220.1570_7.99	-0.0660920307664301	0.284234	0.955222	0.712392	44.2283	100.372	1131.55	1080.88
220.1572_5.51	-0.239985197972733	0.0108762	0.846754	1.48126	388.708	285.009	4006.1	3392.18
220.1574_2.85	-0.116997055345232	0.178373	0.922105	0.876648	166.381	128.141	1593.17	1469.07
220.1577_15.66	-0.0498108200872793	0.365832	0.966063	0.60521	239.819	44.6075	2779.63	2685.3
220.1580_12.11	0.0626052929828459	0.152855	1.04435	0.92778	188.666	92.903	2995.32	3128.15
220.1583_11.40	0.032975366248281	0.529756	1.02312	0.424213	335.543	256.054	4851.45	4963.62
220.1588_9.82	-0.12465870873334	0.0658675	0.917221	1.15246	45.2793	40.0342	615.433	564.488
220.1590_4.32	-0.308090693817071	0.0099912	0.80771	1.4938	138.753	149.028	1370.32	1106.82
220.1591_5.85	-0.175984947444935	0.0309682	0.885163	1.30948	157.162	140.096	1877.88	1662.23
220.1596_13.85	-0.15075490084956	0.0894095	0.900779	0.901957	99.6493	84.9019	1013.07	912.555
220.1596_13.49	0.07709256791033	0.165562	1.05489	1.07761	225.616	92.0906	2711.03	2859.85
220.1601_7.68	-0.0823925730506182	0.210057	0.94449	0.821795	229.076	165.994	2786.9	2632.2
220.1603_8.59	-0.0478588057941956	0.447066	0.967371	0.512903	154.658	76.3979	1708.08	1652.35
220.1605_19.42	-0.0171104399545863	0.87462	0.98821	0.107271	83.1093	48.7644	540.15	533.782
220.1617_11.07	-0.0230572027278225	0.702634	0.984145	0.260828	191.078	106.43	2212.75	2177.67
220.1620_9.37	0.00944750523615152	0.84956	1.00657	0.129343	544.712	227.693	7141.02	7187.93
220.1623_6.32	-0.0618166026304782	0.335167	0.958057	0.643278	248.457	243.848	3430.88	3286.98
220.1624_3.64	-0.248860246733271	0.107486	0.841561	1.02817	176.964	106.294	940.468	791.462
220.1628_2.32	-0.112782017033521	0.153541	0.924803	0.924569	291.867	143.855	2728.15	2523
220.1630_13.85	0.0525967414032986	0.0880825	1.03713	1.08127	376.385	176.034	8634.73	8955.32
220.1635_10.54	0.0530139947151176	0.287243	1.03743	0.705082	219.727	99.8205	2958.95	3069.7
220.1639_8.30	0.02355344298679	0.680754	1.01646	0.279939	245.469	125.023	2895.18	2942.83
220.1650_12.47	0.0703618477241404	0.110609	1.04998	1.02071	505.923	409.643	9307.17	9772.35
220.1653_10.50	0.0477198484253681	0.313121	1.03363	0.670587	235.586	207.836	4051.35	4187.58
220.1656_7.42	-0.0298030685662056	0.571855	0.979554	0.383349	485.763	237.002	6307.57	6178.6
220.1659_5.34	-0.10766027082222	0.092974	0.928092	1.06765	164.486	223.7	2927.35	2716.85
220.1662_4.65	-0.148658318253188	0.0883264	0.902089	0.99711	74.6645	96.293	959.308	865.382
220.1662_1.62	-0.145710655597277	0.120358	0.903934	1.02055	261.971	172.461	2263.2	2045.78
220.1662_1.67	-0.123092952328854	0.110809	0.918217	1.08022	235.081	85.8134	2185.25	2006.53
220.1674_8.34	-0.00197929201597832	0.971906	0.998629	0.0239545	159.527	77.8391	1909.13	1906.52
220.1678_2.87	-0.0602378247707741	0.372882	0.959106	0.710033	67.4811	70.802	910.86	873.612
220.1678_2.55	-0.0935480503614778	0.283465	0.937215	0.594388	174.782	82.8316	1425.5	1336
220.1678_4.67	-0.164509203429742	0.0944081	0.892232	1.06425	191.979	192.15	1901.15	1696.27
220.1681_3.30	-0.127853653796815	0.163889	0.915192	0.90453	436.916	318.4	3910.02	3578.42
220.1682_11.74	0.0853158721295009	0.0506515	1.06092	1.2115	170.306	154.858	3425.12	3633.78
220.1696_16.10	0.0429664566483678	0.136577	1.03023	0.959557	249.035	161.27	6485.92	6681.98
220.1707_9.31	-0.04853604058094	0.44726	0.966917	0.511423	160.368	84.8907	1771.3	1712.7
220.1711_6.04	-0.0436637595594925	0.499461	0.970188	0.456814	159.86	231.022	2695.8	2615.43
220.1736_15.58	0.0358209473047781	0.280277	1.02514	0.715595	222.262	301.993	6951.17	7125.9
220.1737_14.66	0.0128975776288223	0.842239	1.00898	0.136977	59.4134	64.1501	811.683	818.975
220.1742_10.30	0.0539593223531351	0.386883	1.03811	0.578972	153.511	157.935	2134.63	2215.98
220.1746_18.08	0.0850846786286493	0.0321836	1.06075	1.30438	135.855	68.2186	2540.2	2694.52
220.1748_18.93	0.0795795025803564	0.00808406	1.05671	1.52286	219.181	132.613	6076.45	6421.03
220.1750_12.88	0.0883723010530422	0.0215514	1.06317	1.37496	248.254	242.609	6101.93	6487.42
220.1754_2.27	-0.109058420371502	0.420735	0.927193	0.541174	28.3154	49.0433	266.618	247.207
[truncated: 5,927 more rows]

## Sheet: an (negative ion made)
Var ID	Log2FC	Probability	Fold change	M9.VIPpred	Average (an)	Average (con)	Std. dev. (an)	Std. dev. (con)	Fold change
50.0009_18.16	-0.118803302295428	0.0619632	0.920951	0.866588	1436.73	1560.05	94.1905	108.611	1.08583
50.0019_16.89	-0.0920605136312235	0.236529	0.938182	0.605016	1332.95	1420.78	86.8227	147.144	1.06589
50.0023_17.46	-0.0251183515451542	0.798234	0.98274	0.131231	1399.52	1424.1	218.864	68.5913	1.01757
50.0025_14.77	-0.123166477284805	0.0504018	0.91817	0.935859	1674.77	1824.03	155.774	52.6905	1.08913
50.0027_13.36	-0.104085014367154	0.232759	0.930395	0.577796	860.832	925.233	105.69	65.2142	1.07481
50.0028_18.63	0.131902396705887	0.213472	1.09574	0.636315	1207.47	1101.97	181.307	70.4212	0.912623
50.0029_19.12	0.150649081345419	0.151191	1.11007	0.726764	1012.93	912.493	145.969	61.257	0.900841
50.0031_15.87	-0.201430996443117	0.00885902	0.869687	1.13465	1001.88	1152	75.6128	84.6008	1.14983
50.0034_16.19	-0.206076752201296	0.00136091	0.866891	1.30215	763.623	880.875	53.2405	38.0798	1.15355
50.0040_14.33	-0.0604327834840806	0.483341	0.958976	0.373992	963.848	1005.08	122.552	65.0515	1.04278
50.0040_18.96	0.125222003844397	0.267756	1.09068	0.562347	228.418	209.428	31.6993	23.7938	0.916863
50.0043_19.49	-0.0193515117012123	0.850763	0.986676	0.085068	693.508	702.873	103.439	58.4463	1.0135
50.0049_19.34	0.233647743062615	0.20999	1.1758	0.618506	96.1408	81.766	17.5238	19.5881	0.850482
50.0054_14.84	-0.269140412735799	0.110926	0.829814	0.769151	174.002	209.688	37.493	33.0647	1.20509
57.9742_1.14	-0.671164213036273	0.0180353	0.628	1.1009	511.242	814.08	101.988	242.065	1.59236
59.0083_5.12	-0.916296120448044	0.000283019	0.529868	1.39499	37.3252	70.4425	8.61752	12.1544	1.88727
59.0091_7.91	-0.909781929269499	1.06617e-05	0.532266	1.47048	351.423	660.24	50.0613	78.9582	1.87876
59.0091_7.19	-0.897334000445414	3.95744e-05	0.536878	1.52063	207.768	386.993	40.9443	48.1257	1.86262
59.0098_14.34	-0.583057568157454	1.7324e-05	0.667548	1.50671	642.907	963.088	69.5971	75.2206	1.49802
59.0099_10.91	-0.873949458120932	3.93738e-06	0.545651	1.53631	254.197	465.86	35.2597	45.1542	1.83268
59.0100_7.10	-0.868875775735936	1.76816e-05	0.547573	1.49405	151.887	277.382	28.8558	28.077	1.82624
59.0101_5.40	-0.70524744931275	0.000831967	0.613337	1.33871	124.302	202.665	29.7758	27.8563	1.63042
59.0104_19.84	-0.597732995324333	0.000100537	0.660791	1.44013	160.947	243.567	18.9582	26.5267	1.51334
59.0106_17.72	-0.561798570269256	2.09244e-05	0.677457	1.50205	1263.2	1864.62	184.276	68.9357	1.47611
59.0107_13.99	-0.620877672195464	8.28815e-07	0.650275	1.54155	1145.98	1762.3	87.9172	109.81	1.53781
59.0107_13.08	-0.791375539790447	2.2225e-06	0.577793	1.56363	194.878	337.28	20.548	29.7841	1.73072
59.0108_8.90	-1.02043033302555	5.30293e-06	0.492969	1.52382	158.253	321.02	37.2072	26.2622	2.02852
59.0110_2.46	-1.00041608857565	4.2613e-05	0.499856	1.46913	422.947	846.138	90.9641	119.919	2.00058
59.0111_1.48	-1.2045563964164	0.000725706	0.433903	1.35319	180.727	416.515	41.5673	112.968	2.30467
59.0115_11.75	-0.836613391180566	3.7759e-09	0.559956	1.52467	710.232	1268.37	61.5325	38.2078	1.78585
59.0115_8.63	-0.943914334652306	8.38553e-06	0.519821	1.60275	77.9367	149.93	18.0236	11.1794	1.92374
59.0115_15.23	-0.709229109443	3.26753e-07	0.611647	1.57017	411.683	673.073	40.4859	35.7268	1.63493
59.0116_12.85	-0.824462531912856	5.14507e-08	0.564693	1.31994	674.497	1194.45	64.6112	60.3274	1.77088
59.0116_12.10	-0.784474642489594	0.00135539	0.580563	1.5879	44.033	75.8453	10.0397	14.6367	1.72247
59.0118_9.39	-0.978224658401256	1.27249e-06	0.507604	1.55716	534.573	1053.13	88.9219	86.394	1.97004
59.0119_5.34	-0.82264588004842	1.22426e-05	0.565404	1.50964	544.842	963.633	114.29	59.3913	1.76865
59.0119_15.44	-0.609227617379833	2.43586e-06	0.655548	1.55089	711.61	1085.52	83.4285	47.4375	1.52544
59.0122_15.97	-0.568973403469204	4.04416e-06	0.674096	1.54077	2060.8	3057.13	253.126	95.3151	1.48347
59.0123_10.19	-0.94961561260454	1.22896e-06	0.51777	1.5573	882.317	1704.07	145.183	131.267	1.93135
59.0124_1.37	-1.27245107411299	0.0168294	0.413956	1.06756	1511.8	3652.08	443.267	1775.77	2.41572
59.0125_12.18	-0.905790320350252	4.06253e-07	0.53374	1.56909	378.298	708.768	48.3065	50.4797	1.87357
59.0126_1.17	-1.63660478107514	0.0643682	0.321612	0.865755	268.585	835.12	70.5656	663.942	3.10933
59.0126_1.90	-1.03245684563125	6.4538e-05	0.488877	1.45502	343.547	702.727	79.5484	108.174	2.04551
59.0127_19.44	-0.552327571167249	8.42675e-07	0.681919	1.55996	2073.9	3041.27	211.55	64.5797	1.46645
59.0129_13.49	-0.722083238343927	6.98394e-08	0.606221	1.5873	1267.9	2091.48	82.576	118.656	1.64956
59.0131_15.95	-0.576684171521055	0.000561776	0.670503	1.36929	319.895	477.097	47.2107	61.435	1.49142
59.0133_18.90	-0.548528216769624	1.65171e-06	0.683717	1.55019	1183.33	1730.73	123.594	53.4265	1.46259
59.0136_9.26	-1.07821214335187	2.1622e-07	0.473615	1.57359	266.932	563.605	45.4458	37.0813	2.11142
59.0141_11.25	-0.815020897916461	3.67584e-09	0.5684	1.60402	321.602	565.802	21.2359	23.4048	1.75932
59.0145_18.54	-0.709913499968755	0.000165131	0.611357	1.42807	162.023	265.022	20.5243	38.0638	1.6357
59.0146_15.08	-0.707682329686421	3.1451e-06	0.612303	1.53102	258.488	422.157	19.463	38.5784	1.63318
59.0150_16.62	-0.559095606123289	1.29609e-05	0.678728	1.52036	911.022	1342.25	117.707	62.9713	1.47335
59.0151_9.86	-0.932714343283184	2.24509e-05	0.523872	1.50118	87.2718	166.59	18.1957	18.7974	1.90886
59.0157_17.27	-0.594691582441931	3.89518e-05	0.662186	1.48636	927.908	1401.28	144.734	82.4602	1.51015
59.7915_12.90	-0.740625846139612	2.09085e-07	0.59848	1.58076	10951.4	18298.7	1207.35	798.382	1.67089
59.7922_17.34	-0.585495843645664	2.53416e-06	0.66642	1.55223	8843.73	13270.5	1071.98	391.388	1.50055
59.7925_6.84	-0.735129481105426	3.65494e-05	0.600764	1.48403	7076.1	11778.5	1351.94	932.403	1.66455
59.7926_9.56	-0.726112632830513	1.07588e-05	0.604531	1.52133	4972.73	8225.77	741.175	650.027	1.65417
59.7927_1.24	-0.792655406826423	0.00120226	0.577281	1.31698	621.685	1076.92	182.719	170.047	1.73225
59.7927_5.40	-0.726630126344171	0.000178369	0.604314	1.429	1201.95	1988.95	287.246	169.78	1.65476
59.7932_14.19	-0.559022462787089	4.02124e-05	0.678762	1.49247	4011.13	5909.48	458.209	489.562	1.47327
59.7933_13.96	-0.665414487256493	4.47831e-07	0.630508	1.57329	13621.8	21604.5	1417.82	947.708	1.58602
59.7935_9.43	-0.520121051631111	0.00299077	0.697313	1.26973	340.367	488.112	76.5842	52.659	1.43408
59.7936_5.14	-0.763273516548258	0.000284979	0.589158	1.40981	2626.92	4458.77	618.288	546.035	1.69734
59.7937_2.10	-0.809308961004637	0.00116566	0.570655	1.31395	2852.18	4998.08	834.817	821.697	1.75237
59.7937_0.57	-0.795045226141606	0.00141072	0.576325	1.32604	2840.62	4928.85	829.579	827.771	1.73513
59.7939_19.27	-0.607148437478081	3.18855e-07	0.656493	1.5776	48837.5	74391.5	4610.98	2541.41	1.52325
59.7943_11.67	-0.794269815903546	9.71614e-08	0.576635	1.58753	7629.63	13231.3	846.238	565.671	1.7342
59.7945_6.44	-0.689402365682821	1.58519e-05	0.620111	1.51201	1313.32	2117.88	177.351	183.072	1.61262
59.7945_7.18	-0.72755023871779	4.64748e-05	0.603929	1.47551	1300.85	2153.98	288.835	102.81	1.65583
59.7946_4.55	-0.70644177042268	0.000890372	0.61283	1.34814	1815.98	2963.27	459.473	390.017	1.63177
59.7947_0.87	-0.81082555312853	0.00139407	0.570056	1.31316	1625.16	2850.88	488.752	482.351	1.75422
59.7949_15.60	-0.644843311218002	4.09064e-07	0.639562	1.57341	8430.07	13181	820.927	580.094	1.56357
59.7950_15.73	-0.589798726952579	1.61969e-06	0.664436	1.5589	10731.1	16150.7	1202.95	567.854	1.50504
59.7951_11.01	-0.733002305693386	4.12336e-05	0.601651	1.49179	308.817	513.283	55.3749	46.7	1.6621
59.7952_10.03	-0.700752724647166	3.32533e-06	0.615251	1.541	1800.92	2927.13	211.304	211.787	1.62536
59.7952_11.21	-0.710861251314038	8.49465e-06	0.610955	1.52576	667.487	1092.53	89.964	87.3619	1.63679
59.7955_1.82	-0.781400437339531	0.000444021	0.581802	1.39277	656.988	1129.23	155.607	163.175	1.7188
59.7958_16.84	-0.566409210650581	2.43449e-05	0.675295	1.51125	1126.17	1667.67	126.117	128.847	1.48083
59.7960_14.27	-0.592116898524118	2.23825e-06	0.663369	1.51392	3787.02	5708.77	374.832	313.57	1.50746
59.7960_12.09	-0.794914931944312	1.68351e-05	0.576377	1.5553	531.267	921.735	96.1429	79.1987	1.73498
59.7961_6.74	-0.789393448692841	1.41679e-06	0.578587	1.5478	757.932	1309.97	115.192	67.5469	1.72834
59.7961_9.07	-0.739460062894429	1.07569e-05	0.598963	1.51825	3876.27	6471.63	576.922	534.57	1.66955
59.7962_5.92	-0.636062984076782	0.000249114	0.643467	1.42097	1822.22	2831.88	360.87	263.423	1.55409
59.7962_7.82	-0.727858091922083	1.34957e-05	0.6038	1.50394	3138.43	5197.8	544.39	337.395	1.65618
59.7977_16.09	-0.596049865654512	9.58893e-07	0.661563	1.55966	1961.17	2964.45	170.593	158.153	1.51157
59.7981_2.46	-0.813318557199594	0.000741038	0.569071	1.22132	1246.05	2189.62	283.467	391.197	1.75725
59.7981_1.15	-0.67800394515264	0.00499641	0.625029	1.3521	307.822	492.492	104.163	71.4067	1.59992
59.7987_17.71	-0.524422062830871	1.16932e-06	0.695238	1.55942	3733.53	5370.15	275.537	272.77	1.43836
59.7990_3.05	-0.834100157643478	0.000485465	0.560933	1.37679	2521.32	4494.87	507.5	807.408	1.78275
59.7998_4.93	-0.86244862543021	0.000767381	0.550018	1.3546	603.007	1096.34	125.012	220.893	1.81812
59.8001_19.66	-0.575825003986105	2.54166e-06	0.670902	1.53736	2323.55	3463.32	235.192	176.277	1.49053
59.8005_18.77	-0.510893819939451	4.44984e-06	0.701788	1.53815	2586.88	3686.13	236.413	187.285	1.42493
59.8019_7.73	-0.745574483489195	0.00283392	0.59643	1.25537	170.09	285.18	36.6205	61.7449	1.67664
59.8021_13.46	-0.777712734085552	9.73124e-08	0.583291	1.58677	1657.73	2842.03	167.286	135.432	1.71441
59.8031_14.69	-0.631840186214079	5.43816e-06	0.645353	1.4825	3749.48	5809.97	439.859	375.207	1.54954
59.8031_10.34	-0.744340746724602	3.02994e-05	0.596941	1.53819	233.71	391.513	22.8104	48.8422	1.67521
59.8032_11.55	-0.913386553872046	1.33313e-06	0.530937	1.54327	249.128	469.223	41.1652	33.2061	1.88346
59.8058_7.75	-0.62176170806593	0.0707067	0.649877	0.857887	49.6103	76.338	21.5426	24.1651	1.53875
59.8076_18.72	-0.549193342758364	0.00258268	0.683402	1.296	127.475	186.53	24.1653	27.0945	1.46326
59.8082_18.12	-0.672553694852037	1.26804e-05	0.627395	1.4989	288.923	460.512	33.217	41.2797	1.59389
59.8102_15.82	-0.796983142999032	3.41601e-05	0.575551	1.49598	225.432	391.68	33.394	46.9311	1.73747
59.9790_7.47	-0.978124828219153	2.3753e-06	0.507639	1.5367	89431.8	176172	18410.2	12410	1.9699
59.9796_13.17	-0.907105788469589	2.16105e-08	0.533254	1.59488	97650.5	183122	8720.25	10011.9	1.87528
59.9798_12.26	-1.02020357072318	1.77734e-09	0.493047	1.60526	287820	583758	24319.8	25933.8	2.02821
59.9800_4.00	-1.12617014463071	2.94365e-05	0.45813	1.45188	60845.2	132812	9839.21	22438.2	2.18278
59.9800_2.81	-1.10026897629275	8.60636e-05	0.46643	1.48783	46431.8	99547.3	10125.2	17899.2	2.14395
59.9801_0.67	-1.00064876747434	0.00201413	0.499775	1.2848	33682.2	67394.7	11897.3	16014.2	2.0009
60.1013_9.06	0.555449226312117	0.045159	1.46963	0.943879	115.557	78.6302	33.8711	20.3825	0.680447
60.1022_4.95	0.602987153613221	0.0292342	1.51886	0.998876	249.597	164.332	79.601	20.2796	0.658389
60.1025_9.82	0.64779222255772	0.260564	1.56677	0.535472	37.105	23.6825	22.6058	15.7806	0.638256
60.1027_3.76	0.556262645198024	0.151937	1.47046	0.737131	75.3792	51.2625	32.9624	19.08	0.680062
60.1027_1.37	0.411440694751043	0.128968	1.33001	0.710008	395.397	297.288	120.465	81.1056	0.751874
60.1028_2.24	0.761974233208906	0.0034426	1.69581	1.24184	274.382	161.8	61.4281	38.3668	0.58969
60.1031_14.46	0.63149875972449	0.156367	1.54917	0.691708	19.4381	12.5474	8.24146	7.30468	0.645507
60.2494_5.88	0.717067676569211	0.00130017	1.64384	1.14514	735.157	447.22	150.303	53.9072	0.608333
60.2494_3.50	0.582197867873017	0.00918383	1.49713	1.29407	1019.48	680.957	211.204	147.41	0.667948
60.2496_9.48	0.979079849987524	0.00200146	1.97121	1.14587	719.822	365.168	189.749	89.2051	0.507304
60.2496_2.57	0.742198087866258	0.00946791	1.67272	1.19777	1414.24	845.472	375.15	220.54	0.597827
60.2496_7.12	0.867968644350007	0.00435264	1.82509	1.26483	951.922	521.575	280.935	61.6385	0.547918
60.2496_12.68	1.05965350190173	0.0102056	2.08443	1.12154	350.57	168.185	134.538	43.8314	0.479747
60.2498_4.61	0.620723359074017	0.0266397	1.53765	1.01478	737.455	479.6	239.109	44.5981	0.650345
60.2499_5.11	0.540493026828317	0.0200448	1.45447	1.04894	1009.46	694.04	254.604	115.756	0.687537
60.2500_0.64	0.409959414864653	0.138745	1.32865	0.7348	271.124	204.06	98.6314	26.4261	0.752645
60.2504_15.14	1.16918398490647	0.000434301	2.24884	1.51129	925.033	411.337	234.994	67.6762	0.444672
60.2504_2.77	2.23958425020026	1.81469e-05	4.72261	1.36357	69.7775	14.7752	14.6783	9.88929	0.211748
60.2507_9.16	1.0083543564503	0.00169278	2.01162	1.28104	662.445	329.31	181.959	61.4579	0.497113
60.2507_8.24	0.981731061677273	0.00155084	1.97483	1.28356	703.57	356.268	194.61	34.4779	0.506372
60.2508_1.90	1.18470888502953	0.000643511	2.27318	1.35892	123.41	54.2897	32.6155	11.8636	0.439912
60.2510_1.08	0.666057912816369	0.0251095	1.58673	1.02947	874.527	551.15	274.868	122.776	0.630227
60.2514_14.31	1.2973580030835	0.00021364	2.45778	1.40037	554.943	225.79	138.088	36.3884	0.40687
60.2514_13.12	1.01186814065226	0.00322259	2.01652	1.23604	210.067	104.173	58.4969	33.4942	0.495905
60.2514_11.01	1.04342930449995	0.000201938	2.06112	1.40008	11490.4	5574.83	2425.8	779.695	0.485173
60.2515_10.45	0.791178281179756	0.0234165	1.73049	1.02194	713.203	412.14	261.075	89.5426	0.577872
60.2520_17.64	1.01414088976814	0.00317354	2.0197	1.23586	647.54	320.612	200.023	55.58	0.495123
60.2521_19.32	0.934402909842159	0.000518039	1.9111	1.38091	359.13	187.918	75.3683	35.8534	0.52326
60.2522_16.01	1.18364802404365	0.000114482	2.2715	1.42295	1588.02	699.105	332.999	127.241	0.440238
60.2524_11.34	1.06931258579688	0.0168332	2.09843	1.06413	268.142	127.782	115.006	34.3766	0.476545
60.2530_19.64	0.950899455105763	3.89137e-05	1.93308	1.49077	463.378	239.71	58.051	53.1357	0.517309
60.2556_18.55	1.03479609090174	0.00193565	2.04882	1.28415	199.385	97.3168	57.815	16.1887	0.488085
60.2557_15.25	1.22267219756122	0.00294624	2.33379	1.23693	249.26	106.805	84.9147	27.968	0.428488
60.3054_2.24	0.670846416485785	0.0840281	1.59201	0.82994	146.723	92.1623	58.7926	37.3707	0.628138
60.3951_1.08	0.504272102039405	0.171099	1.41841	0.674381	238.796	168.355	98.4322	63.2686	0.705018
60.3956_14.80	1.13731378981789	0.00133858	2.19971	1.36521	331.503	150.703	92.9969	38.6019	0.454606
60.3956_9.63	1.36245375683129	0.000365779	2.57122	1.30103	144.218	56.0893	38.0178	15.3679	0.38892
60.3958_5.21	0.452909253026974	0.0821034	1.3688	1.04024	114.989	84.0073	27.8898	27.6484	0.730566
60.3958_1.90	0.684285212469645	0.0227751	1.60691	0.814059	736.665	458.437	205.727	148.176	0.622314
60.3966_8.04	1.2268019140923	0.000841284	2.34048	1.32461	204.625	87.4288	57.3047	21.1293	0.427264
60.3968_2.69	0.881126858747918	0.0073056	1.84181	1.17391	398.48	216.352	98.8155	88.9878	0.542942
60.3969_0.64	0.364897104108157	0.178361	1.28779	0.674656	154.764	120.178	53.9362	22.7164	0.776528
60.3998_11.07	0.893842885560249	0.0520588	1.85812	0.90619	68.5828	36.9098	31.7306	15.2286	0.538179
60.4000_12.76	1.11410570704167	0.00448164	2.16461	1.20305	312.617	144.422	108.659	30.8551	0.461977
60.4001_6.93	1.03119988557829	0.000821727	2.04372	0.958307	368.422	180.27	88.6451	41.1517	0.489303
60.4001_4.95	0.597785598667877	0.0401032	1.51339	1.32495	273.367	180.632	88.5831	37.8766	0.660767
60.4002_9.06	1.22094260052645	0.00232146	2.33099	1.27105	159.432	68.3967	51.4152	19.677	0.429001
60.4009_12.74	1.10761489307405	0.048186	2.15489	0.916227	60.73	28.1824	32.7853	13.4436	0.46406
60.4010_3.53	0.435097266944434	0.0300195	1.352	0.998767	289.177	213.888	51.0174	52.1798	0.739646
60.5490_4.65	1.34213282314395	0.0227177	2.53526	1.04138	64.7145	25.5258	35.0114	6.93146	0.394438
60.9861_18.62	-0.768221961138985	2.83701e-08	0.587141	1.59073	24581.7	41866.8	2161.09	1719.97	1.70317
60.9861_19.46	-0.756251953609437	9.02699e-08	0.592032	1.58055	15449.5	26095.7	1426.8	1284.24	1.68909
60.9862_17.97	-0.763663930851529	2.94508e-07	0.588999	1.57587	66521.5	112940	8760.52	3631.21	1.6978
60.9863_15.66	-0.812253870109466	1.08155e-06	0.569491	1.56287	82254.5	144435	12125.8	8143.38	1.75595
60.9864_15.15	-0.871399435394212	4.88404e-07	0.546616	1.55101	56727.3	103779	7488.32	6845.29	1.82943
60.9864_13.03	-0.959751608159051	2.08452e-07	0.514145	1.46795	19696.5	38309.2	2911.82	2226.68	1.94497
60.9864_11.45	-1.02617844663729	1.25658e-08	0.491009	1.59142	5250.9	10694.1	434.871	670.786	2.03663
60.9864_10.60	-0.943361760145706	7.96051e-05	0.52002	1.59763	1624.37	3123.67	398.272	414.689	1.92301
60.9864_10.96	-1.00984557038117	4.54672e-08	0.496599	1.58018	55813.8	112392	7482.27	5846.32	2.01369
60.9864_7.68	-0.926824325601988	1.89291e-06	0.526015	1.57087	22149.7	42108.5	4037.76	2920.24	1.90109
60.9867_3.90	-0.997159098544886	9.8973e-05	0.500986	1.42087	4572.43	9126.87	1043.79	1458.93	1.99606
60.9867_1.24	-0.953439395713079	0.000187767	0.5164	1.46669	918.82	1779.28	348.249	116.46	1.93649
60.9867_3.57	-1.0340035019531	4.09522e-05	0.488353	1.48216	18874.7	38649.7	4276.87	5541.7	2.0477
60.9867_2.90	-1.02565158431778	5.90609e-05	0.491188	1.45416	22160.8	45116.7	5609.48	6373.22	2.03587
60.9869_19.51	-0.738296335833164	1.98585e-07	0.599447	1.57477	30580	51013.7	3551.29	1848.67	1.6682
60.9870_17.52	-0.794021194567299	2.81261e-06	0.576734	1.54969	32060.2	55589.2	5748.89	2144.09	1.7339
60.9874_9.15	-0.971556388271735	1.13757e-06	0.509956	1.56003	25706.2	50408.7	4204.53	4045.3	1.96096
60.9876_6.47	-0.976419193393114	8.97318e-06	0.50824	1.52217	23528.7	46294.5	5050.2	4491.32	1.96758
61.7919_13.09	-0.471271817878324	0.000116254	0.721328	1.45109	718.578	996.187	77.728	80	1.38633
61.7932_17.01	-0.344330071274593	0.000181156	0.787674	1.43044	1893.15	2403.47	183.798	114.962	1.26956
61.7938_10.76	-0.541971065737147	0.00835026	0.686832	1.18721	241.907	352.207	45.2647	68.9511	1.45596
61.7941_16.70	-0.336540043453408	0.000811037	0.791938	1.422	782.047	987.51	89.9175	57.1236	1.26273
61.7941_19.34	-0.273100869565934	0.0237303	0.827539	1.3479	320.673	387.502	20.9268	57.7706	1.2084
61.7941_16.24	-0.447912538609876	0.000121724	0.733103	1.02847	1723.73	2351.28	149.216	205.047	1.36406
61.7945_15.03	-0.359048384237521	0.0183233	0.779679	1.06993	338.655	434.352	53.7144	63.6381	1.28258
61.7952_17.26	-0.453899296802921	0.00081625	0.730067	1.46163	356.618	488.473	63.8612	24.5713	1.36974
61.7952_11.34	-0.492669355073667	6.31109e-05	0.710709	1.35047	327.71	461.103	29.5639	39.991	1.40705
61.7953_12.59	-0.423338960374457	0.00122662	0.745697	1.34113	716.115	960.33	76.444	110.412	1.34103
61.7955_13.51	-0.432309719721991	2.76457e-05	0.741074	1.484	1004.43	1355.37	83.5615	84.1604	1.34939
61.7955_18.95	-0.218447181552556	0.00209159	0.85949	1.27515	742.718	864.138	34.7869	63.3412	1.16348
61.7956_17.49	-0.518354130424349	0.00173924	0.698168	1.32318	94.0097	134.652	11.9092	20.2886	1.43232
61.7957_7.69	-0.384898761332476	0.00371354	0.765833	1.2544	1124.97	1468.95	150.839	165.606	1.30577
61.7958_3.35	-0.660563372313877	0.0291355	0.632631	1.02458	14.2962	22.598	6.58577	4.52708	1.5807
61.7958_9.76	-0.280890260593812	0.0344568	0.823083	0.999605	660.65	802.653	106.274	94.4367	1.21494
61.7964_11.73	-0.529460469890866	6.81416e-06	0.692814	1.52121	1199.42	1731.23	101.398	114.638	1.4434
61.7965_17.85	-0.384431608132681	0.000145345	0.766081	1.42527	2658.17	3469.83	281.327	182.522	1.30535
61.7968_9.97	-0.335443462831573	0.00613155	0.79254	1.19921	880.457	1110.93	123.03	107.236	1.26177
61.7973_14.13	-0.374730046177003	0.00320977	0.77125	1.25011	619.585	803.352	88.7377	76.1059	1.2966
61.7973_19.86	-0.29684672525965	0.000374183	0.81403	1.38289	1501.03	1843.95	108.846	117.325	1.22845
61.7976_6.71	-0.359632300100371	0.00055959	0.779363	1.35907	427.077	547.982	49.1789	33.5957	1.2831
61.7984_18.62	-0.3629583471193	0.0226522	0.777568	1.03928	200.622	258.012	42.0073	31.0467	1.28606
61.7988_13.91	-0.339893700103336	0.000509324	0.7901	1.35894	673.755	852.747	80.5414	33.0379	1.26566
61.7990_12.86	-0.550372430832851	0.00070506	0.682844	1.35642	139.66	204.527	17.4147	28.011	1.46446
61.7990_16.12	-0.463493103309622	0.000204194	0.725228	1.40551	1082.2	1492.22	110.239	138.296	1.37887
61.7992_11.30	-0.801102958838167	0.0252845	0.57391	1.03927	48.5578	84.6087	22.2745	25.1724	1.74243
61.7993_8.59	-0.459134148059245	0.00393966	0.727423	1.23096	667.147	917.138	105.001	126.46	1.37472
61.9816_8.64	-0.626488520772965	0.000339612	0.647751	1.45536	28444.5	43912.7	3817.21	6018.77	1.5438
61.9816_7.93	-0.570995959568864	7.8098e-05	0.673152	1.40267	58929.2	87542.2	9025.84	6194.88	1.48555
61.9817_5.59	-0.776076201197602	0.000295529	0.583953	1.2287	12544.3	21481.7	3411.44	2170.95	1.71246
61.9817_2.09	-0.647214515219064	0.00438367	0.638512	1.36431	18411.3	28834.7	4669.55	5180.62	1.56614
61.9817_2.64	-0.691902896720259	0.000696227	0.619037	1.33289	19361.8	31277.3	2969.66	5268.94	1.61541
61.9817_3.26	-0.730686564719938	0.0010938	0.602617	1.40184	26738.3	44370.3	4852.99	8210.04	1.65943
61.9818_4.42	-0.68641816645206	0.000294726	0.621395	1.04232	23571.8	37933.7	4332.56	4839.57	1.60928
61.9818_0.67	-0.639467141153921	0.0225169	0.64195	1.40201	11433.9	17811.2	4697.83	3396.34	1.55776
61.9825_6.25	-0.650142592529298	6.50905e-05	0.637217	1.46516	50214	78802	7828.77	7291.22	1.56932
61.9826_3.84	-0.841998218005833	0.000359105	0.55787	1.38839	19240	34488.3	3045.64	6389	1.79253
61.9826_4.96	-0.783047242407151	0.00045864	0.581138	1.38568	29679.3	51071	6455.51	7972.21	1.72076
61.9827_1.48	-0.689825685028014	0.00362846	0.619929	1.23814	41989.2	67732.3	12865.6	10650	1.61309
61.9865_11.28	-0.612395659909599	6.77742e-06	0.65411	1.51846	97512.7	149077	9455.52	11424.9	1.52879
61.9865_19.68	-0.497728351834978	1.26466e-05	0.708221	1.55612	85104.8	120167	7649.94	7656.7	1.41198
61.9865_14.24	-0.588440708738238	7.80201e-07	0.665061	1.50468	166403	250207	15173.5	11440.2	1.50362
61.9868_1.09	-0.694483458712102	0.0115283	0.617931	1.1301	10649.6	17234.3	3942.12	3432.58	1.61831
61.9868_9.81	-0.585660731818978	4.76332e-05	0.666344	1.47247	154240	231472	17963.7	21264.1	1.50072
61.9868_12.12	-0.703288490484279	9.04743e-07	0.614171	1.55352	113172	184268	9837.89	13098.4	1.62822
61.9868_16.24	-0.571322881364572	1.05213e-06	0.672999	1.54918	101668	151067	10529.4	4794.17	1.48588
61.9869_15.54	-0.625874725404256	6.05786e-07	0.648027	1.55038	64185.3	99047.3	5026.13	5823.96	1.54315
61.9871_17.06	-0.525845415356557	4.61945e-07	0.694552	1.55953	300500	432653	26616.1	9694.73	1.43978
61.9872_8.19	-0.588943319663454	7.88488e-05	0.66483	1.45653	166962	251135	21158.6	24328.4	1.50415
61.9872_18.72	-0.503364183366926	1.62711e-06	0.70546	1.53864	105577	149657	10317.6	3275.09	1.41752
61.9875_15.12	-0.605240900145226	3.05354e-05	0.657362	1.47855	65674.5	99906.2	7248.12	9190.01	1.52123
61.9876_11.48	-0.69059749113549	1.15196e-06	0.619597	1.55114	44275.3	71458.2	3323.42	5503.59	1.61395
61.9876_19.22	-0.471186595017469	2.25434e-06	0.721371	1.53482	273598	379275	23365.1	13318.7	1.38625
61.9877_13.17	-0.591835066130797	1.46784e-05	0.663498	1.50499	78707.5	118625	9754.73	7871.6	1.50716
61.9878_17.83	-0.478048642610417	1.05957e-05	0.717948	1.36489	109948	153142	10497.6	7781.67	1.39286
61.9878_13.65	-0.605048133210797	1.08208e-06	0.657449	1.552	126275	192068	13375.8	7744.44	1.52103
61.9878_9.75	-0.564321808513435	0.000734439	0.676273	1.4995	19453	28765	3116.85	3599.99	1.47869
61.9879_12.34	-0.610533840210795	3.47867e-07	0.654954	1.5655	343777	524887	30847.8	21607.2	1.52682
62.9836_12.64	-0.219263815252234	0.144372	0.859004	0.749407	219.868	255.957	34.874	43.5874	1.16414
62.9839_17.06	-0.348781830124265	0.0837191	0.785247	0.846213	170.993	217.757	25.0511	54.123	1.27348
62.9841_10.20	-0.103551387030307	0.73935	0.930739	0.177249	22.8771	24.5795	10.529	6.14119	1.07441
62.9864_15.44	-0.277357150754438	0.274044	0.825101	0.528866	94.649	114.712	32.737	27.0447	1.21197
62.9865_18.26	-0.26012302957231	0.0184472	0.835017	1.05039	443.292	530.878	54.7115	53.2193	1.19758
62.9882_16.18	-0.318974148105272	0.017946	0.80164	1.10574	270.555	337.502	31.7252	48.5639	1.24744
63.9545_4.59	-0.945124105892246	2.33191e-05	0.519385	1.47828	42.6228	82.064	11.2038	6.72367	1.92535
63.9545_7.03	-0.971328043590012	3.23209e-06	0.510036	1.52208	142.725	279.833	21.5838	29.1952	1.96065
63.9551_13.35	-0.829897240421111	0.000657415	0.562569	1.36358	153.2	272.322	46.06	38.4329	1.77756
63.9552_11.63	-0.923314084586624	2.94046e-07	0.527296	1.57256	349.028	661.92	53.2065	35.4109	1.89646
63.9553_6.93	-1.02064769255149	1.2647e-06	0.492895	1.54202	47.7773	96.932	7.96009	8.63523	2.02883
63.9554_3.94	-1.06694924163174	2.50941e-05	0.477327	1.47436	35.3837	74.1288	6.21264	11.3582	2.095
63.9555_1.97	-1.0235767179727	5.69999e-06	0.491895	1.01573	160.563	326.417	36.6515	29.0733	2.03295
63.9555_0.57	-0.81479574128013	0.0287429	0.568489	1.5167	25.975	45.6913	7.34725	17.4362	1.75905
63.9557_19.04	-0.443561328589206	0.000280881	0.735317	1.41076	203.163	276.293	30.6899	11.7673	1.35996
63.9557_19.54	-0.511409224985315	3.33503e-05	0.701537	1.48941	534.355	761.692	75.6945	20.9552	1.42544
63.9559_14.94	-0.76599752860289	1.78084e-06	0.588047	1.55419	570.033	969.367	71.0975	68.9465	1.70054
63.9561_11.28	-0.818974902098161	7.93011e-07	0.566845	1.3899	137.648	242.832	20.0777	12.9522	1.76415
63.9561_10.72	-1.21192599418409	0.000346733	0.431692	1.55271	27.2907	63.218	6.60016	15.2308	2.31647
63.9562_6.23	-0.91102614075581	2.39015e-06	0.531807	1.54825	240.015	451.32	34.5244	41.6825	1.88038
63.9563_3.65	-1.11611648985267	5.25284e-07	0.461334	1.55669	212.09	459.732	34.2661	41.4978	2.16763
63.9563_5.75	-0.658444415302833	0.00578201	0.633561	1.43298	46.896	74.0197	13.6018	13.2861	1.57838
63.9563_5.10	-1.0552186549675	0.000130846	0.481224	1.19211	96.2463	200.003	23.1059	35.4411	2.07804
63.9564_4.45	-0.844623778611403	0.000922593	0.556856	1.33365	54.239	97.4022	12.5998	18.9881	1.7958
63.9568_13.51	-0.839562880636298	0.000195269	0.558813	1.42817	190.962	341.728	48.6706	42.572	1.78951
63.9569_14.38	-0.558824300204491	0.00155363	0.678855	1.32236	76.6828	112.959	16.3401	12.6252	1.47307
63.9571_9.67	-0.943969646552448	4.89413e-07	0.519801	1.56673	407.4	783.762	62.1625	52.1994	1.92381
63.9572_8.22	-1.03346996196728	6.89679e-05	0.488534	1.50323	112.331	229.935	17.8841	40.551	2.04694
63.9572_6.03	-0.885734350616889	2.1162e-05	0.541212	1.46878	191.385	353.623	32.3965	42.1283	1.84771
63.9574_1.58	-1.13636572084653	6.25716e-05	0.454904	1.45713	387.228	851.23	109.104	134.016	2.19826
63.9576_17.28	-0.577723396589843	5.61081e-05	0.67002	1.5153	605.837	904.207	83.8124	70.7362	1.49249
63.9576_16.64	-0.58732369479454	1.41278e-05	0.665576	1.47288	747.662	1123.33	95.636	68.1767	1.50246
63.9580_11.35	-0.7334219236485	9.07251e-06	0.601476	1.41744	128.4	213.475	12.9608	21.7135	1.66258
63.9580_7.35	-0.966041766009631	0.00017058	0.511909	1.5079	90.1123	176.032	27.1651	23.9608	1.95347
63.9581_2.94	-1.154322245809	4.92966e-06	0.449277	1.53105	223.24	496.887	45.9603	60.4581	2.2258
63.9582_2.07	-1.04451215714946	4.37054e-06	0.484809	1.41827	149.995	309.39	37.1294	22.944	2.06267
63.9582_2.50	-1.13954340873372	8.51618e-07	0.453903	1.52375	350.352	771.865	63.9655	72.239	2.20311
63.9582_1.09	-1.13360076178887	0.00018171	0.455777	1.55871	253.055	555.217	79.3168	100.988	2.19406
63.9587_11.48	-0.871462256516841	7.29062e-08	0.546593	1.57943	238.797	436.883	17.6469	30.1405	1.82952
63.9588_14.11	-0.6690331558688	4.5086e-07	0.628928	1.54365	1519.27	2415.65	152.387	116.206	1.59001
63.9588_14.80	-0.746301912626554	1.23226e-07	0.59613	1.56916	355.183	595.815	37.5077	24.5575	1.67749
63.9588_10.62	-0.920129306517424	1.60401e-06	0.528462	1.58165	284.027	537.46	49.5738	37.4669	1.89229
63.9589_10.09	-1.03087756571555	2.59496e-08	0.489412	1.56158	400.238	817.793	60.52	26.5955	2.04327
63.9589_8.25	-1.05869038679895	9.36169e-07	0.480068	1.59166	322.195	671.145	51.512	62.1199	2.08304
63.9590_5.24	-1.06188005978253	1.99977e-05	0.479007	1.4928	188.887	394.33	51.1675	43.0309	2.08765
63.9591_1.70	-1.12715688196147	0.00399497	0.457817	1.23518	32.2783	70.5048	11.098	22.6147	2.18428
63.9591_3.55	-1.21338771657813	7.62189e-06	0.431255	1.51495	152.91	354.57	21.1807	54.8221	2.31881
63.9592_2.18	-1.02931356456506	0.000124366	0.489943	1.52969	20.705	42.26	5.08953	7.0975	2.04105
63.9592_1.52	-1.09537878136053	3.30336e-06	0.468013	1.42454	251.727	537.863	61.945	43.9528	2.1367
63.9596_15.59	-0.668825199845457	2.26767e-06	0.629019	1.55158	680.68	1082.13	83.3799	59.1597	1.58978
63.9597_12.83	-0.830004024864279	6.08166e-07	0.562528	1.56562	444.668	790.482	68.2794	34.1463	1.77769
63.9599_8.45	-1.07109563054993	1.47874e-06	0.475957	1.5394	261.778	550.003	43.9306	54.5582	2.10103
63.9599_6.51	-1.00474161458728	3.79649e-06	0.498359	1.55263	140.794	282.515	24.578	29.2484	2.00658
63.9600_7.97	-0.93024623121505	5.1607e-06	0.524769	1.46686	123.402	235.155	22.5302	21.5449	1.9056
63.9600_4.27	-0.945681837831124	5.05723e-05	0.519184	1.53621	130.986	252.292	34.4445	27.4365	1.9261
63.9601_15.21	-0.784136015578315	1.50349e-06	0.5807	1.55321	250.087	430.665	30.7089	31.4622	1.72206
63.9602_19.91	-0.542807177538915	5.6769e-06	0.686434	1.53124	676.585	985.652	73.2102	47.2596	1.4568
63.9606_18.82	-0.49994064447403	3.42966e-05	0.707136	1.49545	677.707	958.383	82.8781	50.9575	1.41416
63.9608_18.26	-0.560313891537147	3.82345e-06	0.678155	1.54182	642.582	947.545	67.8427	46.5452	1.47459
63.9613_16.59	-0.568435092545151	8.69037e-06	0.674348	1.52306	1143.93	1696.35	138.184	87.2067	1.48291
63.9616_16.97	-0.568533695820765	1.14319e-05	0.674302	1.51828	613.148	909.308	79.6956	42.6168	1.48302
63.9627_13.43	-0.899140709014623	1.58768e-05	0.536206	1.50453	327.957	611.625	70.7807	55.3997	1.86496
63.9631_11.10	-0.623029069252672	0.210269	0.649306	0.587499	18.7132	28.8203	9.38583	15.9329	1.54011
63.9634_19.73	-0.531240585303141	0.0141382	0.691959	1.12398	127.935	184.888	35.1961	31.198	1.44518
63.9643_17.70	-0.566000421853403	1.38101e-06	0.675487	1.5562	873.418	1293.02	97.066	28.6899	1.48041
63.9884_10.19	-0.216649248456386	0.0549441	0.860562	0.923557	1022.27	1187.91	133.226	130.887	1.16203
63.9892_11.52	-0.421729368073122	0.000204974	0.746529	1.41521	511.053	684.572	62.039	41.9352	1.33953
63.9894_7.70	-0.274467440973095	0.0233704	0.826755	1.05602	568.148	687.202	88.5558	63.718	1.20955
63.9906_4.42	-0.307114639586333	0.0701187	0.808257	0.871153	216.047	267.3	49.2394	37.555	1.23723
63.9908_13.04	-0.30590913482796	0.0146238	0.808932	1.12608	837.795	1035.68	104.593	126.98	1.2362
63.9909_10.76	-0.378955386761892	0.000412776	0.768994	1.38241	817.387	1062.93	72.8928	90.366	1.3004
63.9910_14.49	-0.274675998244197	0.00362887	0.826636	1.2315	2048.47	2478.08	236.32	147.798	1.20973
63.9910_16.34	-0.416428346974736	0.0230495	0.749277	1.04879	157.331	209.977	40.8467	25.3969	1.33462
63.9910_18.94	-0.197566610856635	0.0570835	0.87202	0.883169	854.837	980.295	123.226	72.453	1.14676
63.9911_8.93	-0.211525643257809	0.143289	0.863623	1.14939	526.73	609.907	86.5445	94.6756	1.15791
63.9911_6.52	-0.321905350694176	0.0114608	0.800013	0.727728	444.023	555.02	66.2256	57.9699	1.24998
63.9912_11.81	-0.375753947167172	0.000912443	0.770703	1.34142	1185.88	1538.7	134.649	128.295	1.29752
63.9914_11.96	-0.267767657262679	0.0901816	0.830604	0.813874	295.577	355.858	64.376	45.3203	1.20395
63.9916_7.90	-0.241349883628057	0.189845	0.845953	0.668317	102.917	121.658	6.12136	32.0567	1.1821
63.9917_15.69	-0.300514502322913	0.00330817	0.811963	1.23725	1395.22	1718.33	170.594	116.439	1.23159
63.9918_14.09	-0.202640445726807	0.0246435	0.868959	1.04482	483.4	556.298	36.3878	56.9509	1.1508
63.9918_17.46	-0.254420480270424	0.00557586	0.838324	1.20311	1738.08	2073.28	198.607	122.839	1.19286
63.9924_13.49	-0.356527313204906	0.000340365	0.781042	1.38871	744.167	952.787	79.9542	53.4103	1.28034
63.9925_16.91	-0.29150814847666	0.0288566	0.817047	0.133119	301.542	369.063	54.2122	35.6006	1.22392
63.9925_15.27	-0.0607200918325981	0.744863	0.958785	1.03877	140.673	146.72	33.5808	28.847	1.04298
63.9927_17.83	-0.265697397670358	0.00155432	0.831797	1.28187	2509.63	3017.12	244.826	153.359	1.20221
63.9930_9.78	-0.122383896028065	0.34871	0.918668	0.493681	568.585	618.923	109.816	60.5714	1.08853
63.9939_16.00	-0.297531073266128	0.00581397	0.813644	1.18622	1315.32	1616.58	177.827	114.297	1.22905
63.9941_19.89	-0.343573068367087	0.00350869	0.788087	1.23251	482.262	611.94	62.2443	55.9269	1.2689
63.9946_19.51	-0.217594239537522	0.0517223	0.859998	0.912148	318.945	370.867	30.6842	48.7424	1.16279
65.9954_19.17	-0.0763988710892143	0.152674	0.948422	0.69945	1828.7	1928.15	133.955	82.5924	1.05438
65.9962_15.83	-0.173032102401695	0.397371	0.886977	0.397837	201.608	227.298	32.2032	63.47	1.12743
65.9972_13.49	-0.12958858252853	0.195803	0.914092	0.657325	439.043	480.305	58.4393	43.5965	1.09398
65.9981_17.18	-0.146951649165155	0.166178	0.903157	0.708673	437.677	484.608	69.6402	32.7908	1.10723
65.9982_16.07	-0.132936700819052	0.377065	0.911973	0.4179	302.745	331.967	38.6124	67.1216	1.09652
65.9991_18.18	-0.115472822546359	0.202196	0.92308	0.630437	505.028	547.112	54.5831	52.195	1.08333
68.9876_12.45	-1.08150594974492	5.80055e-05	0.472535	1.4722	1218.73	2579.13	198.042	461.341	2.11624
68.9882_15.23	-1.02659605422727	5.89714e-05	0.490867	1.47043	928.735	1892.03	130.146	331.585	2.03722
68.9884_9.49	-1.19177227090902	5.68338e-05	0.437765	1.47646	1009.63	2306.33	215.775	425.821	2.28433
68.9884_10.26	-1.17920726366514	1.79094e-05	0.441594	1.50656	1358.18	3075.63	237.161	498.245	2.26452
68.9885_3.42	-1.55520815158805	1.31286e-05	0.340279	1.51299	657.835	1933.22	147.527	366.841	2.93876
68.9885_13.50	-1.09034253223617	0.000100306	0.46965	1.46707	1671.93	3559.95	254.818	699.927	2.12924
68.9885_6.51	-1.34646447450297	3.12741e-05	0.393255	1.48799	2213.52	5628.72	433.624	1087.75	2.54288
68.9885_6.20	-1.35606042820929	3.16601e-05	0.390648	1.48899	2184.47	5591.92	418.967	1092.44	2.55985
68.9885_5.47	-1.39404926571862	6.79879e-05	0.380495	1.45465	1352.68	3555.05	341.799	754.742	2.62815
68.9886_1.62	-1.48227988503188	2.30868e-06	0.357923	1.54546	1564.67	4371.53	392.062	599.375	2.79391
68.9887_0.60	-1.50548205653818	1.2828e-05	0.352212	1.5116	705.147	2002.05	190.493	352.865	2.8392
68.9892_19.46	-0.792837142451813	5.73618e-07	0.577208	1.56708	505.768	876.232	57.3331	57.6019	1.73248
68.9894_15.85	-0.935229234475984	1.90476e-06	0.522959	1.55388	1226.46	2345.23	174.535	218.325	1.9122
68.9894_18.27	-0.883290889273741	5.84351e-06	0.542129	1.54868	1053.97	1944.13	140.084	209.223	1.84458
68.9894_3.02	-1.49602482239478	1.51305e-06	0.354529	1.5343	2090.15	5895.57	470.991	798.587	2.82064
68.9912_10.84	-1.18776943665954	1.85422e-05	0.438981	1.50594	865.855	1972.42	139.116	328.74	2.278
68.9914_7.60	-1.30089715753825	8.89519e-05	0.405874	1.44408	1526.97	3762.18	298.793	815.923	2.46383
68.9914_5.47	-1.41784464808567	0.000125292	0.374271	1.45802	425.767	1137.59	124.551	260.436	2.67187
68.9921_19.29	-0.821742930003944	5.5872e-06	0.565758	1.53681	805.498	1423.75	107.108	137.128	1.76754
68.9923_14.52	-0.998880068156614	9.0504e-05	0.500388	1.45797	265.472	530.532	37.9977	96.0121	1.99845
68.9924_8.73	-1.30553914432351	0.000137124	0.40457	1.48421	194.393	480.493	42.4133	109.412	2.47176
68.9924_4.19	-1.43622780969972	4.07055e-05	0.369532	1.44412	489.815	1325.5	111.271	273.87	2.70612
68.9924_14.94	-1.03614403511047	2.7913e-05	0.487629	1.48859	278.542	571.217	32.1156	93.6676	2.05074
68.9930_18.05	-0.914802112168296	4.51291e-07	0.530417	1.57025	957.402	1805	98.2169	152.305	1.88531
68.9931_19.68	-0.819053777679326	2.61181e-07	0.566814	1.57439	403.955	712.677	42.9879	45.0536	1.76425
68.9932_3.44	-1.58833891819931	1.35303e-05	0.332554	1.50933	184.087	553.555	44.7948	105.85	3.00703
68.9935_2.31	-1.50977491230841	5.62268e-06	0.351166	1.53369	1075.33	3062.17	241.194	504.92	2.84764
68.9935_11.59	-1.16862773447573	0.000174036	0.444844	1.43558	310.54	698.087	51.1961	155.594	2.24798
68.9936_4.27	-1.37734766476585	5.13402e-05	0.384926	1.47585	756.002	1964.02	179.692	400.893	2.5979
68.9936_7.22	-1.39126654512338	0.000105745	0.38123	1.45428	42.116	110.474	11.02	24.8078	2.62308
68.9937_1.56	-1.53954504937281	1.19253e-06	0.343994	1.55154	227.94	662.628	56.0371	86.6584	2.90703
68.9937_6.63	-1.40404331537798	1.45165e-05	0.377869	1.5043	531.408	1406.33	102.981	254.33	2.64643
68.9938_8.90	-1.32180195078848	9.11453e-05	0.400035	1.45832	720.555	1801.23	135.039	399.133	2.49979
68.9939_16.12	-0.84997984529898	7.12711e-05	0.554792	1.46573	267.152	481.535	50.3041	63.6317	1.80248
68.9941_12.92	-1.09621446881547	0.000107345	0.467742	1.45191	989.663	2115.83	145.185	423.865	2.13793
68.9942_9.27	-1.32168245433155	5.5182e-05	0.400068	1.47839	405.285	1013.04	84.7669	206.203	2.49957
68.9944_17.99	-0.916359830669537	1.10979e-06	0.529844	1.56006	534.687	1009.14	59.4783	94.6231	1.88735
68.9948_16.75	-0.950038160181661	9.38851e-07	0.517619	1.55743	457.017	882.922	58.0387	79.6177	1.93192
68.9955_16.63	-0.831506405271386	0.00104607	0.561942	1.34117	80.0998	142.541	17.4226	28.6823	1.77954
68.9956_13.63	-1.10442045781506	0.000183409	0.465089	1.43184	760.7	1635.6	124.866	350.687	2.15012
68.9963_1.20	-1.34959619456464	2.57362e-06	0.392402	1.53861	32.3088	82.336	11.5251	5.83645	2.54841
68.9967_14.13	-1.08630784909015	0.000211507	0.470965	1.42442	814.148	1728.68	122.788	376.755	2.1233
68.9968_16.07	-0.950067807350639	1.10094e-05	0.517608	1.51432	880.762	1701.6	153.854	196.301	1.93196
68.9977_11.89	-1.21651045619539	1.94239e-05	0.430322	1.50959	157.998	367.162	27.5599	61.987	2.32383
68.9979_13.48	-1.01836165384649	2.69728e-05	0.493677	1.48998	116.874	236.742	17.3403	36.4807	2.02562
68.9981_18.65	-0.834470169208537	0.000667831	0.560789	1.37723	215.288	383.902	43.6619	73.0408	1.7832
69.0383_6.22	-0.901616098003284	0.0104878	0.535287	1.13794	25.8422	48.2773	12.6698	12.0637	1.86816
71.0059_0.91	-0.56897481602474	0.00844933	0.674096	1.16648	237.403	352.18	36.0161	78.1082	1.48347
71.0069_0.96	-0.575285080568334	0.00822427	0.671154	1.16811	241.62	360.007	36.1459	80.5473	1.48997
71.0098_0.93	-0.573974947091267	0.00837922	0.671763	1.16768	239.882	357.093	35.2156	80.3239	1.48862
71.0126_0.93	-1.28712646547253	0.0396901	0.409766	0.957994	229.915	561.088	62.0018	337.521	2.44042
72.9863_0.93	-1.02665109553091	0.0496869	0.490848	0.926718	108.797	221.651	28.4575	120.546	2.0373
72.9905_0.93	-1.17005619244865	0.0342476	0.444404	0.984375	77.2192	173.759	20.5338	94.3029	2.2502
73.0286_1.34	-0.251503370710545	0.504803	0.840021	0.386231	427.153	508.503	234.466	167.305	1.19045
73.0287_2.20	-1.26874696404055	0.0216644	0.41502	1.03313	1199.96	2891.33	439.001	1460.17	2.40953
73.0290_2.32	-1.82274158736778	0.0349158	0.282683	0.982638	581.112	2055.7	346.784	1439.83	3.53752
74.0220_0.97	-0.961707761486547	0.0187354	0.513449	1.08204	178.54	347.727	41.0182	142.109	1.94761
74.0254_1.01	-0.779840129447442	0.0828138	0.582431	0.848665	91.4755	157.058	21.6058	80.5061	1.71694
75.0072_0.97	-1.49704338863715	0.132169	0.354279	0.773661	70.364	198.612	21.8046	190.377	2.82264
76.9688_0.94	-1.38772861249079	0.00296172	0.382166	1.28147	32.8015	85.8305	17.0731	28.5988	2.61666
78.0322_1.08	-1.62119517640488	0.000222204	0.325066	1.40014	52.1627	160.468	26.8135	38.8754	3.07631
78.0331_1.33	-1.45722302352895	0.000368948	0.364193	1.37883	21.8342	59.9522	11.989	13.098	2.74579
78.9092_7.53	-0.271917942062428	0.495054	0.828218	0.359216	11.3412	13.6935	5.62492	5.8798	1.20741
78.9101_11.47	-0.652296376346973	0.000213984	0.636267	1.41125	222.673	349.968	44.0941	33.2708	1.57167
78.9101_12.63	-0.552001348892011	0.00210759	0.682073	1.29308	381.62	559.5	81.3389	67.9561	1.46612
78.9103_6.86	-0.51150153062443	0.0110659	0.701492	1.13815	144.534	206.038	41.4647	25.0545	1.42554
78.9103_8.37	-0.788323997668173	0.00149209	0.579016	1.31196	135.176	233.458	37.9353	40.6649	1.72707
78.9104_4.63	-0.650836461392207	0.00211137	0.636911	1.31359	147.478	231.552	42.1186	27.1469	1.57007
78.9104_3.69	-0.841303148206292	0.00107215	0.558139	1.28845	33.7677	60.5005	8.37023	11.7401	1.79167
78.9105_1.84	-0.770834221949552	0.0599907	0.586078	0.899013	44.8217	76.4773	18.8342	31.347	1.70626
78.9105_2.62	-1.98594002887059	0.0214798	0.252448	1.27213	0.230092	0.911442	0.309973	0.528965	3.96121
78.9105_2.24	-0.766056138071086	0.00200262	0.588023	1.07128	90.9042	154.593	34.1934	15.7739	1.70062
78.9109_17.87	-0.249682180567821	0.111953	0.841082	0.812409	984.402	1170.4	257.309	46.0588	1.18895
78.9112_10.21	-0.666857564215224	0.000229158	0.629877	1.41607	302.513	480.273	66.1537	40.98	1.58761
78.9117_19.60	-0.292546879839665	0.0643427	0.816459	0.91563	299.63	366.987	72.4409	32.4407	1.2248
78.9118_16.64	-0.173532048886353	0.2892	0.886669	0.548445	242.387	273.368	47.0659	48.8078	1.12782
78.9123_9.99	-0.719161775184747	0.000105455	0.60745	1.44719	443.887	730.738	102.447	49.7137	1.64623
78.9124_5.95	-0.555449609872294	0.000503441	0.680445	1.3685	159.037	233.725	32.337	16.4228	1.46963
78.9125_4.49	-0.584734122536236	0.00430378	0.666772	1.22906	240.07	360.048	71.5419	35.8843	1.49976
78.9126_2.89	-0.760703252723301	0.00174793	0.590209	1.28952	116.65	197.642	41.2579	22.3379	1.69431
78.9131_15.69	-0.345211139800709	0.015807	0.787193	1.11636	572.482	727.245	124.271	40.4129	1.27034
78.9132_12.23	-0.573594818040645	0.000302124	0.67194	1.40463	64.9677	96.6867	11.7889	8.25613	1.48823
78.9133_9.07	-0.737092683113649	6.24578e-05	0.599947	1.46149	964.865	1608.25	225.039	82.1612	1.66681
78.9135_7.36	-0.569099169456824	0.0049531	0.674038	1.29633	255.775	379.467	77.3384	33.9567	1.4836
78.9135_4.89	-0.749574390641928	0.00186096	0.594779	1.20618	417.04	701.168	139.704	89.9238	1.6813
78.9136_3.41	-0.808416784214431	0.000642072	0.571008	1.36307	881.825	1544.33	267.303	197.835	1.75129
78.9136_4.07	-0.700587892635945	0.000926358	0.615321	1.34189	355.737	578.132	105.227	52.244	1.62517
78.9137_19.23	-0.253166441318392	0.093323	0.839053	1.14868	680.69	811.26	156.661	72.0677	1.19182
78.9137_0.88	-0.728055626507698	0.0100853	0.603717	0.839423	287.353	475.973	107.58	98.7228	1.6564
78.9139_17.75	0.120804738149312	0.440223	1.08734	0.920319	47.3872	43.5808	8.37359	8.02756	0.919676
78.9139_17.56	-0.290742296745245	0.0626664	0.817481	0.375069	634.547	776.222	159.963	43.21	1.22327
78.9140_15.17	-0.378354630045405	0.0108178	0.769314	1.38129	764.187	993.335	166.24	68.3092	1.29986
78.9140_14.58	-0.451427724306603	0.000567191	0.731319	1.16506	2047.4	2799.6	343.39	141.025	1.36739
78.9144_8.01	-0.70619101774835	6.3844e-05	0.612936	1.4639	937.627	1529.73	203.676	85.9284	1.6315
78.9145_6.49	-0.709865431705933	0.00034847	0.611377	1.37406	340.737	557.327	86.3422	50.7175	1.63565
78.9145_6.15	-0.668713373459662	0.000540453	0.629067	1.38966	492.105	782.277	126.286	65.5101	1.58965
78.9146_5.39	-0.706835154151792	0.0288082	0.612663	1.29275	67.7948	110.656	32.8778	24.7521	1.63222
78.9146_2.05	-0.866223991092127	0.00173938	0.548581	1.00197	359.965	656.175	138.721	100.777	1.82289
78.9147_5.31	-0.689418724390887	0.0042092	0.620104	0.786254	56.6345	91.3307	21.3272	8.77314	1.61263
78.9147_0.57	-0.49584287480243	0.108766	0.709147	1.21365	117.405	165.558	47.187	47.5483	1.41015
78.9153_11.79	-0.6720237186933	5.00551e-05	0.627626	1.3042	889.923	1417.92	188.203	35.0285	1.5933
78.9153_10.26	-0.631131393764295	0.00174916	0.64567	1.46887	299.78	464.293	82.9479	46.9418	1.54878
78.9154_14.41	-0.376321054606949	0.00020585	0.7704	1.41627	383.035	497.19	46.8583	15.2935	1.29803
78.9155_5.53	-0.698507615204097	0.000556199	0.616209	1.2951	721.045	1170.13	202.637	88.3034	1.62283
78.9155_3.68	-0.804319971310992	0.00215312	0.572632	1.36769	187.557	327.535	50.155	66.9823	1.74633
78.9158_16.52	-0.179487856628248	0.367707	0.883016	0.460625	86.9327	98.4497	24.7355	16.8034	1.13248
78.9162_14.32	-0.407560325240813	0.00150857	0.753897	1.32051	263.233	349.163	44.5762	19.6169	1.32644
78.9166_13.32	-0.521693700236342	4.26182e-05	0.696554	1.48136	1273.3	1828	168.302	102.949	1.43564
78.9169_18.19	-0.244267158071814	0.0668886	0.844245	0.909486	1153.39	1366.18	249.676	44.3486	1.1845
78.9171_20.00	-0.276195746057516	0.0201311	0.825766	1.11362	802.882	972.288	143.334	45.3912	1.211
78.9171_16.07	-0.360271920254716	0.0159649	0.779018	1.08648	1004.52	1289.47	233.511	59.9355	1.28366
78.9172_14.72	-0.388346186869085	0.0115128	0.764005	1.42461	315.628	413.123	63.6493	43.994	1.30889
78.9172_9.15	-0.766658946697182	0.000127443	0.587777	1.14196	257.618	438.292	63.4665	36.9303	1.70132
78.9173_16.97	-0.301788715808916	0.0742183	0.811246	0.88532	200.54	247.2	46.3045	33.82	1.23267
78.9177_18.55	-0.365676837254733	0.0802183	0.776105	0.861495	129.833	167.288	30.8301	35.6545	1.28849
78.9179_10.84	-0.683538988992169	0.000127634	0.622636	1.43623	1333.73	2142.07	311.086	105.794	1.60607
78.9180_19.46	-0.319391041911566	0.043276	0.801408	0.987055	303.357	378.53	73.1801	31.3303	1.24781
78.9181_12.25	-0.65222864729339	9.00377e-05	0.636297	1.45524	649.907	1021.39	124.506	73.5792	1.57159
78.9183_18.81	-0.256240591018602	0.0129949	0.837267	1.04087	368.132	439.683	53.2643	23.2596	1.19436
78.9183_16.87	-0.318586847553727	0.0287906	0.801855	1.12317	3045.87	3798.53	700.363	177.8	1.24711
78.9197_19.76	-0.281650084001141	0.0447344	0.82265	0.964829	134.75	163.8	23.556	20.1886	1.21558
78.9204_18.02	-0.196970231605225	0.142602	0.872381	0.754555	229.478	263.048	46.5944	22.3346	1.14629
78.9208_2.56	-0.832098040030512	0.000491904	0.561712	1.37343	439.872	783.092	145.775	79.7114	1.78027
78.9210_19.11	-0.261196496683785	0.041215	0.834396	0.988326	2938.95	3522.25	592.085	147.294	1.19847
78.9569_2.90	0.129100056519348	0.552075	1.09361	0.328787	1029.95	941.788	254.165	242.007	0.914401
78.9570_4.34	0.0480663764052102	0.796422	1.03388	0.156295	1314.08	1271.02	308.471	251.719	0.967227
78.9571_2.07	0.253656690908992	0.391025	1.19223	0.466578	580.405	486.825	198.156	161.558	0.838768
78.9578_0.56	0.227020138656434	0.600389	1.17041	0.297047	601.708	514.098	273.903	286.984	0.854398
78.9579_2.43	0.129873487753938	0.571903	1.0942	0.316767	1153.93	1054.59	306.436	281.878	0.913916
78.9580_1.16	0.207608568266928	0.592294	1.15477	0.30853	519.867	450.19	220.687	215.613	0.865972
78.9585_5.04	0.0464592634561272	0.802957	1.03273	0.150057	1101.29	1066.39	229.683	241.961	0.96831
78.9591_3.52	0.03137890081451	0.879773	1.02199	0.0982221	356.257	348.592	88.489	82.5223	0.978485
78.9597_1.56	0.128857699756881	0.733197	1.09343	0.208449	559.075	511.305	237.332	234.717	0.914555
78.9601_3.90	0.00611574926730331	0.972851	1.00425	0.0364983	502.82	500.693	112.163	98.5151	0.995771
78.9611_7.14	0.0508416702252571	0.747738	1.03587	0.188863	594.882	574.283	133.739	73.4859	0.965374
78.9617_6.09	0.0445333239368655	0.773468	1.03135	0.165929	618.622	599.818	134.576	78.3707	0.969604
79.9496_11.38	-0.480115301026104	0.00430098	0.71692	1.22164	93.7868	130.819	6.18614	23.914	1.39485
79.9499_4.37	-0.121250395746268	0.761494	0.91939	0.152631	16.1513	17.5674	7.11406	8.54631	1.08768
79.9509_6.69	-0.709584576478914	0.000764722	0.611496	1.34389	165.148	270.072	43.8023	31.5055	1.63533
79.9521_2.81	-0.756589486484544	0.000852845	0.591894	1.34561	149.162	252.008	36.4139	39.4688	1.6895
79.9530_9.75	-0.805252499098235	6.93078e-05	0.572262	1.46421	535.925	936.503	131.297	74.6798	1.74745
79.9547_6.42	-0.896854409992097	0.000768545	0.537056	1.34133	205.133	381.958	52.1198	74.5882	1.862
79.9553_8.09	-0.797810116679481	0.000334653	0.575222	1.40223	358.523	623.278	83.326	88.7735	1.73846
79.9554_11.38	-0.868986778639243	1.93732e-05	0.547531	1.50023	446.653	815.758	80.9412	88.1511	1.82638
79.9557_16.16	-0.532602788898575	0.00176159	0.691306	1.30638	295.66	427.683	66.5168	37.9224	1.44654
79.9558_12.40	-0.800678349676848	5.96497e-05	0.574079	1.46625	505.537	880.605	126.446	57.4511	1.74192
79.9559_11.27	-0.881723649061382	3.85003e-05	0.542719	1.33572	386.458	712.078	73.995	87.2792	1.84257
79.9559_7.18	-0.843087358522884	0.000917688	0.557449	1.4869	330.888	593.575	97.7636	98.2211	1.79388
79.9560_14.41	-0.600749174208312	0.00366781	0.659411	1.24657	111.792	169.533	35.9053	10.9113	1.5165
79.9561_1.14	-0.416630446440083	0.151114	0.749172	0.737073	59.9227	79.9852	25.6289	18.508	1.33481
79.9572_13.59	-0.728974827630849	0.000193338	0.603332	1.42529	256.578	425.268	63.382	34.6973	1.65746
79.9575_19.33	-0.480013958724762	0.00343475	0.716971	1.19566	183.908	256.507	45.3149	11.2327	1.39475
79.9575_16.74	-0.567436659824288	0.00718536	0.674815	1.2606	227.173	336.645	66.9726	43.1972	1.48189
79.9578_9.92	-0.873696685744729	5.07397e-05	0.545747	1.47697	234.378	429.463	50.5975	49.5906	1.83235
79.9586_12.93	-0.76349667133076	0.000765187	0.589067	1.35369	247.305	419.825	75.4118	46.7448	1.6976
79.9612_11.29	-0.438882023348839	0.0651381	0.737706	0.886138	34.1237	46.2565	9.09634	11.0959	1.35555
80.9070_9.73	-0.358577345875294	0.0422892	0.779933	0.95013	104.77	134.332	27.0449	15.4	1.28216
80.9072_7.03	-0.608011122766003	0.0165753	0.656101	0.356496	112.785	171.902	43.8171	24.8997	1.52416
80.9072_0.68	-0.263483945245679	0.483042	0.833074	1.08064	34.2804	41.1493	17.7245	14.8093	1.20037
80.9073_1.46	-0.785844187767126	0.0045125	0.580012	1.22039	262.422	452.442	94.6531	85.8068	1.7241
80.9077_14.99	-0.339556279907839	0.0123571	0.790284	1.13051	282.303	357.217	39.5366	45.4805	1.26536
80.9080_5.93	-0.376370288333443	0.0602926	0.770373	0.917728	58.6845	76.1767	18.6892	7.75991	1.29807
80.9081_6.62	-0.627990370373176	0.00143826	0.647077	1.30587	164.113	253.622	45.7911	20.9957	1.54541
80.9082_2.64	-0.740601373020381	0.00450067	0.59849	1.23131	127.531	213.088	40.6552	40.6602	1.67088
80.9084_0.55	-0.331000450827309	0.626917	0.794985	0.262446	8.0307	10.1017	3.67154	9.42713	1.25789
80.9085_18.56	-0.196592697773482	0.344399	0.872609	0.490621	83.8723	96.1167	21.5772	21.1603	1.14599
80.9086_16.76	-0.244581551468128	0.182616	0.844061	0.685516	131.979	156.362	37.5538	18.1377	1.18475
80.9087_16.16	-0.388057818441809	0.00608142	0.764158	1.20808	446.022	583.678	88.514	40.5002	1.30863
80.9088_14.27	-0.266078024000436	0.077955	0.831577	0.868279	350.395	421.362	64.3552	60.7835	1.20253
80.9090_11.94	-0.610710246806419	0.00033587	0.654874	1.39263	245.365	374.675	39.1876	44.7653	1.52701
80.9090_10.94	-0.519643451139406	0.000479973	0.697544	1.38376	173.662	248.962	32.5743	16.0883	1.4336
80.9091_8.49	-0.778575675110393	1.56846e-05	0.582942	1.49909	559.397	959.61	108.831	64.7458	1.71544
80.9092_4.57	-0.131507640405397	0.616192	0.912877	0.246956	33.0875	36.2453	13.1762	7.06899	1.09544
80.9092_5.57	-0.699690086200061	0.00671401	0.615704	1.19198	109.431	177.733	42.6861	24.3336	1.62416
80.9097_17.14	-0.283530271102749	0.0310843	0.821578	0.87853	1322.1	1609.22	267.734	83.8472	1.21717
80.9097_13.71	-0.525580650107197	0.0635293	0.694679	1.02786	26.5453	38.2123	8.87909	10.4312	1.43951
80.9098_15.27	-0.371096816099581	0.00727177	0.773194	1.18944	552.633	714.74	91.5409	74.8759	1.29333
80.9101_8.69	-0.736387979554362	6.10622e-05	0.60024	1.46076	534.61	890.66	125.081	42.8454	1.666
80.9103_0.75	-0.771125963256315	0.00317851	0.58596	1.24884	718.885	1226.85	264.5	184.767	1.70661
80.9109_12.72	-0.417971362588687	0.145606	0.748476	0.713828	107.827	144.062	41.591	37.8556	1.33604
80.9109_13.22	-0.532240868469173	0.000198874	0.69148	1.42266	1354.45	1958.77	249.492	72.4232	1.44617
80.9112_7.93	-0.711245556056257	0.000196868	0.610793	1.42149	601.467	984.732	138.557	88.7598	1.63722
80.9113_3.96	-0.804934215813229	0.000666724	0.572388	1.33631	192.493	336.298	50.8259	51.7837	1.74706
80.9113_5.84	-0.603449872603637	0.000984399	0.658178	1.35192	381.357	579.413	98.3645	38.2232	1.51935
80.9113_3.37	-0.829964383992171	0.00103156	0.562543	1.3418	394.552	701.372	111.485	121.061	1.77764
80.9114_4.58	-0.715209111379233	0.0038641	0.609117	1.34864	522.392	857.622	186.405	116.317	1.64172
80.9114_2.18	-0.823531178212687	0.000760166	0.565057	1.24112	416.385	736.89	132.729	97.4813	1.76973
80.9116_19.12	-0.0820346871331596	0.365049	0.944724	0.465529	462.435	489.492	62.399	31.3811	1.05851
80.9118_15.82	-0.372044226997399	0.0029218	0.772687	1.27078	1295	1675.97	232.345	55.0307	1.29418
80.9121_10.53	-0.630505822916041	0.000424162	0.64595	1.34837	843.462	1305.77	212.234	55.561	1.5481
80.9121_11.33	-0.648799443171276	2.17671e-05	0.637811	1.38353	951.263	1491.45	164.365	67.0891	1.56786
80.9121_9.45	-0.740485558237573	0.000908183	0.598538	1.48865	101.849	170.163	32.1937	16.0821	1.67075
80.9122_10.37	-0.654742944466729	0.000321484	0.635189	1.36743	850.308	1338.67	219.129	43.4839	1.57433
80.9122_6.19	-0.605058054315516	0.000554432	0.657445	1.25968	264.972	403.033	64.2148	22.1405	1.52104
80.9122_7.10	-0.680355935629292	0.00284708	0.624011	1.39719	476.593	763.757	165.069	69.8761	1.60253
80.9123_2.96	-0.759918245824929	0.000952517	0.59053	1.34016	174.798	296.002	50.3452	39.9653	1.69339
80.9124_2.35	-0.8253900297959	0.000309263	0.56433	1.39755	360.838	639.41	108.796	65.1055	1.77201
80.9126_0.84	-0.677275961781369	0.0253431	0.625345	1.03523	218.927	350.09	91.4206	81.3199	1.59912
80.9129_13.50	-0.545229953260478	0.000165033	0.685282	1.42935	1121.43	1636.45	194.215	95.0344	1.45926
80.9130_13.08	-0.634887619164032	0.000104321	0.643991	1.45714	76.5145	118.813	12.6371	11.0228	1.55282
80.9135_4.45	-0.640858488130103	0.0278698	0.641331	1.02795	30.3417	47.3105	14.4704	7.21724	1.55926
80.9135_4.75	-0.783129251253423	0.00447584	0.581105	1.23447	144.515	248.69	47.6157	51.2369	1.72086
80.9143_8.47	-0.764021995438178	3.61724e-05	0.588852	1.47757	496.74	843.573	102.614	64.0848	1.69822
80.9143_19.52	-0.267643876723365	0.0192335	0.830675	1.09494	634.345	763.65	109.096	31.9017	1.20384
80.9144_2.55	-0.858940826551483	0.000674693	0.551357	1.35217	297.82	540.158	106.014	61.3307	1.81371
80.9147_17.83	-0.293798486984933	0.0286422	0.815751	1.0445	2076.43	2545.42	434.398	116.33	1.22586
80.9148_19.90	-0.253202890684004	0.0552333	0.839032	0.943681	853.27	1016.97	177.541	51.4299	1.19185
80.9149_16.60	-0.326789578333276	0.0198034	0.797309	1.08867	1899.03	2381.8	413.962	104.629	1.25422
80.9150_1.88	-0.839660096261405	0.000862562	0.558775	1.34543	163.235	292.13	54.8783	39.145	1.78963
80.9154_14.83	-0.400735455652013	0.0035521	0.757472	1.25546	806.685	1064.97	159.732	48.7125	1.32018
80.9155_18.64	-0.247665421837925	0.0521206	0.842258	0.9386	308.862	366.707	56.8885	29.9677	1.18728
80.9158_12.54	-0.565869377246648	0.00162926	0.675548	1.30896	613.035	907.463	159.805	54.3059	1.48028
80.9161_16.87	-0.178252779545468	0.321883	0.883773	0.557203	304.29	344.308	83.175	43.9229	1.13151
80.9163_19.71	-0.293553981371392	0.00973052	0.81589	1.16013	178.462	218.733	26.7218	15.6518	1.22566
80.9169_14.45	-0.402848080211461	0.00141051	0.756364	1.32789	521.515	689.503	87.7698	34.409	1.32212
80.9170_10.73	-0.678314945052605	0.000100835	0.624895	1.44006	452.585	724.258	101.119	35.7471	1.60027
80.9173_12.33	-0.647589911849769	0.000413037	0.638346	1.39469	347.075	543.71	83.7742	40.3438	1.56655
80.9177_13.82	-0.596724647767173	0.00022403	0.661253	1.40946	308.445	466.455	53.86	43.0828	1.51228
80.9179_18.21	-0.251883330015325	0.023338	0.839799	1.06584	2799.95	3334.07	470.503	134.321	1.19076
80.9182_17.46	-0.351799564189902	0.0657494	0.783606	0.912533	186.242	237.673	52.0611	31.7626	1.27616
80.9196_7.67	-0.801374985791019	0.00213047	0.573802	1.28684	58.8193	102.508	18.6877	18.1845	1.74276
80.9205_17.15	-0.252838944831257	0.0627699	0.839243	0.917877	601.672	716.922	127.267	44.5971	1.19155
80.9639_1.00	-0.790202376387147	0.0125097	0.578263	1.12121	203.537	351.98	34.1386	114.724	1.72932
85.0244_0.98	-0.880913405083943	0.0635813	0.543024	0.875286	145.192	267.377	48.3554	135.1	1.84154
85.0648_6.19	-0.897353693917861	0.0222463	0.536871	1.06222	75.564	140.749	37.9179	45.3306	1.86264
86.9919_0.81	-0.265231690684989	0.102878	0.832065	0.822877	113.502	136.41	13.4206	28.2321	1.20183
86.9987_0.93	-0.424074757003672	0.0667632	0.745317	0.879861	227.37	305.065	39.4225	83.719	1.34171
87.0007_0.94	-0.943294128815384	0.0244694	0.520044	1.03878	217.458	418.153	60.9675	175.482	1.92291
87.0029_0.94	-0.921891555327777	0.0270092	0.527817	1.02363	209.967	397.803	57.8129	168.069	1.8946
87.0435_1.88	-0.463898661980374	0.224284	0.725024	0.604766	172.753	238.272	62.0207	107.247	1.37926
88.0385_2.69	-1.83289431597227	0.00155548	0.280701	1.28967	28.2416	100.611	20.2292	35.8941	3.56252
88.0394_0.92	-1.40837176770747	0.00205281	0.376737	1.29846	342.92	910.238	113.758	316.89	2.65438
88.0479_4.99	-1.64136071124126	0.125552	0.320554	0.724639	24.0152	74.9178	22.3617	71.1594	3.1196
89.0217_1.76	-0.660205311436785	0.00234175	0.632788	1.29927	438.695	693.273	130.88	81.4533	1.58031
89.0221_1.05	0.00309237786931246	0.990348	1.00215	0.0285756	3278.57	3271.55	792.809	1136.51	0.99786
92.0232_0.99	-1.51937082692431	0.00137915	0.348838	1.2946	191.308	548.415	91.3341	177.643	2.86666
92.9296_0.89	0.341083217432448	0.676977	1.26671	0.209479	232.665	183.677	180.095	213.968	0.789448
93.0242_5.06	-0.762979201222347	0.00122503	0.589278	1.33179	316.453	537.018	55.6079	107.763	1.69699
93.0244_0.74	-1.05050282027742	0.000121061	0.4828	1.42988	353.592	732.378	87.6274	125.377	2.07125
93.0250_10.66	-0.831154395793446	1.41766e-06	0.562079	1.54433	804.15	1430.67	100.088	113.813	1.7791
93.0251_7.71	-0.657687860286738	6.98267e-05	0.633893	1.44844	654.197	1032.03	78.7977	118.855	1.57756
93.0253_3.77	-0.962115744911351	1.62707e-05	0.513304	1.50238	95.032	185.138	16.8836	23.1242	1.94817
93.0254_2.06	-0.956852595450516	7.48082e-05	0.51518	1.45615	214.477	416.315	46.4485	61.1855	1.94107
93.0254_4.48	-0.869974056296508	3.20749e-05	0.547157	1.48645	1030.69	1883.72	164.836	242.668	1.82763
93.0255_19.50	-0.402098874593922	2.6013e-05	0.756757	1.50962	995.097	1314.95	72.7202	78.9342	1.32143
93.0258_16.01	-0.380183279932811	0.00055653	0.76834	1.3689	474.725	617.858	37.6445	59.5561	1.30151
93.0263_8.66	-0.927663376050434	6.82651e-08	0.525709	1.58414	361.752	688.122	40.1712	40.6504	1.90219
93.0266_1.61	-1.09126758483966	8.81013e-06	0.469349	1.50822	760.04	1619.35	164.622	194.181	2.13061
93.0267_18.94	-0.293762896401185	3.41432e-06	0.815772	1.53439	1233.83	1512.47	34.8103	65.5656	1.22583
93.0268_18.08	-0.304065688478462	0.0695161	0.809967	1.59403	395.207	487.93	46.7493	101.499	1.23462
93.0268_16.63	-0.438804310974052	2.49589e-08	0.737746	0.879349	2376.08	3220.73	127.202	39.4636	1.35548
93.0269_15.79	-0.40421753930734	2.73732e-06	0.755646	1.54528	724.527	958.818	44.4548	41.645	1.32337
93.0270_15.11	-0.49857474859281	2.62634e-08	0.707806	1.59454	3137.83	4433.18	194.266	66.496	1.41282
93.0273_9.90	-0.845020832943676	7.66695e-08	0.556703	1.58032	2276.97	4090.1	216.976	237.081	1.79629
93.0275_3.16	-1.01045304117274	2.70052e-06	0.49639	1.53942	1028.63	2072.22	146.205	228.084	2.01455
93.0278_1.00	-1.04391669973233	5.39314e-05	0.485009	1.45692	177.037	365.018	49.7178	47.511	2.06182
93.0278_19.91	-0.423934171614107	7.97416e-06	0.745389	1.52504	804.752	1079.64	64.2902	48.4846	1.34158
93.0279_18.06	-0.356011382497221	8.62119e-06	0.781322	1.52418	2948.38	3773.58	225.239	93.4798	1.27988
93.0282_13.28	-0.625058353762219	3.24636e-08	0.648394	1.58947	2100.03	3238.82	104.098	152.369	1.54227
93.0282_14.74	-0.578950608586886	9.16995e-08	0.669451	1.58541	1243.25	1857.12	84.689	71.5551	1.49376
93.0283_12.26	-0.719680095988667	2.07873e-09	0.607232	1.60328	4394.83	7237.48	253.913	236.538	1.64682
93.0285_9.68	-0.81244419375367	4.98524e-07	0.569416	1.58927	661.36	1161.47	65.0251	86.324	1.75618
93.0285_8.72	-0.90261473011451	2.15476e-08	0.534916	1.58717	1645.82	3076.78	128.822	181.069	1.86946
93.0285_9.46	-0.831187561082705	3.3795e-08	0.562066	1.58728	1118.81	1990.53	110.225	89.2842	1.77915
93.0285_8.74	-0.932967357159389	2.44772e-08	0.52378	1.56336	1069.81	2042.48	92.2852	122.109	1.9092
93.0286_6.37	-0.830945800134343	3.98749e-06	0.562161	1.54619	67.2642	119.653	10.1473	9.93327	1.77886
93.0286_4.57	-0.923412579850844	3.73221e-06	0.52726	1.52768	253.308	480.423	26.6302	55.0003	1.8966
93.0286_3.51	-1.09134897068653	1.96316e-06	0.469322	1.52706	546.845	1165.18	90.0212	126.176	2.13074
93.0287_6.95	-0.845978526968677	5.17662e-06	0.556333	1.51644	1262.07	2268.55	159.694	231.037	1.79749
93.0291_16.96	-0.40753043412543	2.28802e-07	0.753913	1.57794	2500.97	3317.32	145.262	72.5444	1.32641
93.0294_12.18	-0.830389345446586	3.52171e-07	0.562377	1.57132	321.23	571.2	43.3759	28.7708	1.77817
93.0295_11.25	-0.836081391914812	3.93287e-09	0.560163	1.60034	804.142	1435.55	45.5107	68.5497	1.7852
93.0296_9.20	-0.820412550473428	3.02505e-08	0.56628	1.53317	422.792	746.613	36.8019	36.8639	1.76591
93.0296_8.00	-0.80104290398017	5.37664e-06	0.573934	1.51879	1462.08	2547.47	182.947	242.988	1.74235
93.0296_6.79	-0.887125958771583	3.42035e-06	0.54069	1.58081	561.55	1038.58	94.5534	84.9597	1.84949
93.0298_5.14	-0.847014656028696	0.000322089	0.555934	1.54841	616.275	1108.54	104.129	199.73	1.79877
93.0298_2.42	-1.07112702709163	1.33353e-06	0.475947	1.53095	308.358	647.883	53.9214	61.2329	2.10107
93.0298_3.00	-1.06074013943542	4.20076e-06	0.479386	1.40378	287.472	599.667	50.6048	68.4327	2.086
93.0299_2.32	-1.07882741131375	4.36697e-07	0.473413	1.53867	675.632	1427.15	109.324	116.991	2.11232
93.0299_0.90	-1.08911634632005	1.64769e-06	0.470049	1.56379	1128.48	2400.77	199.151	241.301	2.12743
93.0300_18.31	-0.351100381484434	5.34554e-06	0.783986	1.5332	2042.15	2604.83	149.884	48.6438	1.27553
93.0302_16.25	-0.422289293560064	2.41536e-07	0.74624	1.5711	1702.15	2280.97	83.1611	80.5666	1.34005
93.0302_17.31	-0.47868683999703	3.77718e-06	0.717631	1.53546	487.612	679.475	29.9816	42.1088	1.39348
93.0303_15.49	-0.62560044521715	0.00310151	0.64815	1.4994	64.1463	98.9683	8.21384	20.4433	1.54285
93.0303_14.18	-0.54131029867164	1.94469e-05	0.687147	1.24757	215.182	313.153	17.2492	26.6907	1.4553
93.0304_13.29	-0.658463483223296	8.91742e-06	0.633553	1.58518	587.75	927.705	68.8341	73.7066	1.5784
93.0304_12.83	-0.795745055443317	6.75775e-08	0.576046	1.52198	1658.13	2878.47	177.951	117.903	1.73597
93.0305_10.61	-0.837763946889437	3.3003e-07	0.55951	1.56359	1199.17	2143.25	135.768	140.288	1.78728
93.0306_10.13	-0.352054960228696	0.0679584	0.783467	0.909342	47.0545	60.0593	12.1986	9.67455	1.27638
93.0307_9.67	-0.872284186468958	1.38393e-06	0.546281	1.30174	360.733	660.343	32.9876	64.3243	1.83056
93.0307_6.12	-0.582138487063588	0.00203665	0.667973	1.54645	136.535	204.402	35.7872	18.3756	1.49707
93.0308_7.36	-0.856397349138358	4.1092e-05	0.55233	1.46524	461.437	835.437	66.5978	114.484	1.81051
93.0309_4.23	-0.910264425496957	3.32518e-06	0.532088	1.53768	488.077	917.287	71.4011	88.8901	1.87939
93.0319_15.93	-0.4352794140583	1.02323e-06	0.739551	1.56418	931.242	1259.2	62.6676	44.0106	1.35217
93.0323_0.59	-0.876379906136095	0.00244684	0.544733	1.26687	74.8833	137.468	16.7548	34.2793	1.83577
93.0326_19.04	-0.316830541163794	2.81074e-05	0.802832	1.50108	1155.05	1438.72	71.371	64.28	1.24559
93.0329_18.00	-0.332729539658635	1.12416e-05	0.794033	1.5165	1232.72	1552.48	88.6097	40.4162	1.2594
93.0337_6.02	-0.75249486295407	0.000148655	0.593576	1.43353	855.925	1441.98	84.8165	227.528	1.68471
93.0344_16.59	-0.415986311176697	1.59533e-06	0.749507	1.54526	813.215	1085	51.1627	42.637	1.33421
93.0353_0.98	-1.33247660316987	0.0042526	0.397086	1.21355	61.457	154.77	26.5356	56.1738	2.51834
93.0356_14.40	-0.598107140678124	4.26817e-06	0.66062	1.53074	459.24	695.165	22.6333	60.3262	1.51373
93.0361_19.92	-0.376892437305803	7.83986e-05	0.770095	1.46303	1082.83	1406.1	96.2795	77.7297	1.29854
93.0363_16.18	-0.470030116618911	0.00286008	0.72195	1.24359	158.112	219.007	21.5315	31.3578	1.38514
93.0374_14.78	-0.613105325294937	5.55428e-06	0.653788	1.53033	383.157	586.057	34.4019	45.5311	1.52955
93.0427_0.98	-1.16203192609142	0.016773	0.446883	1.07371	69.3553	155.198	32.3579	65.8362	2.23773
94.0271_8.55	-1.04238656435038	0.027713	0.485524	1.02846	91.7897	189.053	19.9352	90.3966	2.05964
94.0279_5.30	-0.824063245954362	0.0956567	0.564849	0.849175	90.4323	160.1	33.9988	86.3081	1.77038
94.0288_0.99	-0.978633944199585	0.0117996	0.50746	1.11483	286.347	564.275	85.2471	204.553	1.9706
94.9253_0.88	-0.249550889417765	0.71047	0.841158	0.203446	125.844	149.608	99.6942	115.251	1.18883
94.9269_0.87	-0.677221360606982	0.292387	0.625369	0.536824	44.7293	71.5247	34.2285	48.1226	1.59906
94.9792_0.94	-1.11545432437475	0.000898887	0.461546	1.36202	34.4183	74.5718	9.48432	18.8724	2.16663
95.0119_0.94	-1.18509460364319	0.0173231	0.439796	1.08451	24.816	56.4262	6.76981	26.3353	2.27378
95.9316_0.98	-1.66860730695359	0.00136596	0.314557	1.31204	16.9811	53.9842	7.81117	19.1357	3.17906
96.9269_0.85	-1.90464617903146	0.0764724	0.267082	0.871306	12.0596	45.1532	9.20763	39.9924	3.74416
96.9499_6.62	-0.563628140193865	0.00268398	0.676598	1.26719	2046	3023.95	563.53	219.672	1.47798
96.9501_4.46	-0.172827620764342	0.251636	0.887102	0.583072	6766.08	7627.17	1500.69	867.682	1.12726
96.9507_11.48	-0.795881588114771	0.000219956	0.575991	1.41581	422.232	733.053	125.285	51.2285	1.73614
96.9512_6.96	-0.573361946222569	0.00370784	0.672049	1.23587	2478.57	3688.08	710.013	340.551	1.48799
96.9525_1.89	0.0411662391061626	0.839349	1.02895	0.108283	1441.47	1400.92	407.932	247.969	0.971868
96.9546_5.84	-0.501105794025751	0.00721356	0.706565	1.19054	1384.5	1959.48	402.009	117.681	1.4153
96.9548_0.60	-0.338856781541162	0.168512	0.790668	0.679234	1057.85	1337.92	310.757	342.061	1.26475
96.9558_3.24	-0.185021237521552	0.252559	0.879636	0.580008	2770.37	3149.45	675.768	357.998	1.13684
96.9574_17.11	-0.658867513698248	0.00378128	0.633375	1.25665	6994.68	11043.5	2552.01	692.835	1.57884
96.9576_8.54	-0.734315307474217	8.99167e-05	0.601103	1.45718	2284.03	3799.73	556.979	194.582	1.66361
96.9577_12.04	-0.760534065304611	0.00061932	0.590278	1.37545	358.955	608.112	114.352	49.1005	1.69412
96.9579_2.93	-0.0840432057393864	0.58855	0.94341	0.282094	9746.18	10330.8	2241.96	1240.69	1.05998
96.9579_15.52	-0.668284371597512	0.00191992	0.629255	1.30947	1846	2933.63	597.846	225.562	1.58918
96.9580_9.84	-0.756790217198498	0.000306563	0.591812	0.719352	2821	4766.72	839.078	279.958	1.68973
96.9580_4.92	-0.230504406639085	0.151643	0.852337	1.40907	1633.12	1916.05	351.583	275.176	1.17325
96.9580_19.39	-0.605675908925925	0.00436829	0.657163	1.27659	2291.45	3486.88	777.298	186.796	1.52169
96.9580_16.07	-0.655673532323072	0.00284284	0.634779	1.24842	2792.92	4399.83	956.063	302.625	1.57535
96.9581_13.59	-0.865660525508067	0.000130706	0.548795	1.44549	2681.55	4886.25	848.522	296.595	1.82217
96.9582_9.25	-0.706039867963627	0.000374173	0.613	1.39812	1376.37	2245.3	376.652	150.285	1.63132
96.9584_18.41	-0.576840964459706	0.00958865	0.67043	1.34785	1173.34	1750.13	438.224	60.2072	1.49158
96.9584_8.09	-0.661847215700424	0.00088332	0.632068	1.16974	2841.23	4495.13	803.657	327.551	1.58211
96.9585_12.17	-0.823665724961375	0.000151434	0.565005	1.43934	4327.2	7658.7	1313.63	434.323	1.7699
96.9587_18.16	-0.60896560176659	0.007313	0.655667	1.19839	2869.23	4376.05	1060.8	292.486	1.52516
96.9588_9.45	-0.750527256030325	0.000361328	0.594386	1.39983	3787.37	6371.9	1139.86	377.165	1.68241
96.9589_7.74	-0.745349984208002	0.000341169	0.596523	1.3973	425.63	713.518	121.409	53.634	1.67638
96.9589_14.82	-0.694994634929367	0.0012655	0.617712	1.33877	3256.1	5271.23	1077.16	280.719	1.61888
96.9589_18.68	-0.625165222373017	0.00487481	0.648346	1.2368	2640.05	4071.98	958.714	178.61	1.54239
96.9590_19.20	-0.568906623363644	0.0108276	0.674127	1.15948	1417.98	2103.43	531.219	83.2805	1.4834
96.9591_13.81	-0.798186401213803	0.000131946	0.575072	0.986015	2008.8	3493.13	568.137	210.511	1.73892
96.9591_5.53	-0.400162562655962	0.0378959	0.757773	1.44611	941.063	1241.88	266.908	154.068	1.31966
96.9592_19.29	-0.594534832277259	0.00795125	0.662258	1.19461	2019.9	3050.02	746.261	161.592	1.50998
96.9595_11.46	-0.803887317627848	8.10365e-05	0.572804	1.45988	1802.47	3146.75	505.755	105.513	1.7458
96.9611_12.08	-0.709696890517785	0.00639253	0.611449	1.21715	165.982	271.457	59.2205	46.3947	1.63546
96.9629_10.76	-0.857645387788879	5.77407e-05	0.551852	1.47657	1202.31	2178.68	324.198	156.808	1.81208
96.9632_15.13	-0.757406508085578	0.00194101	0.591559	1.30808	975.303	1648.7	370.539	140.471	1.69045
96.9633_7.47	-0.626640927676656	0.00207344	0.647683	1.28801	1832.1	2828.7	556.42	203.182	1.54397
96.9637_1.14	-0.0805371992520074	0.655973	0.945705	0.232102	8406.3	8888.92	2118.32	1463.85	1.05741
96.9641_12.93	-0.762418778231861	0.000586637	0.589507	1.37868	1802.2	3057.13	575.35	236.811	1.69633
97.0639_5.65	-1.2657157288702	0.00323601	0.415893	1.24123	63.4582	152.583	15.5573	54.5976	2.40447
98.0223_0.98	-0.769239833524508	0.023506	0.586727	1.04565	143.978	245.392	35.2681	86.1067	1.70437
99.0071_0.93	-0.969204892988519	0.0386021	0.510787	0.959449	115.747	226.605	41.6498	106.213	1.95776
99.9226_10.72	-0.185733414125076	0.195365	0.879202	0.655532	3247.57	3693.77	489.483	617.022	1.1374
99.9227_19.46	0.144626942525858	0.129874	1.10544	0.743079	1118.08	1011.43	123.858	98.561	0.904613
99.9228_17.94	-0.0503977410438978	0.729021	0.96567	0.166028	2146.25	2222.55	395.448	344.637	1.03555
99.9230_17.64	-0.0769580943568975	0.513737	0.948055	0.331653	428.952	452.455	63.1747	56.9181	1.05479
99.9233_16.88	0.0672006432613407	0.578419	1.04768	0.290303	915.522	873.855	143.492	104.82	0.954489
99.9235_18.69	0.0114436917789747	0.929227	1.00796	0.0582815	1761.85	1747.93	315.743	200.958	0.992101
99.9236_12.11	-0.153015560443904	0.500298	0.899369	0.36272	3176.48	3531.9	706.541	1025	1.11189
99.9237_18.51	0.0361198500607797	0.806121	1.02535	0.100013	124.527	121.448	28.3168	9.66251	0.975278
99.9237_12.96	0.0547042698662411	0.827476	1.03865	0.161362	3007.4	2895.5	787.584	938.472	0.962792
99.9238_11.76	-0.153482435230628	0.397595	0.899078	0.445954	9201.43	10234.3	1710.6	2295.71	1.11225
99.9239_12.26	-0.0995679448251514	0.656101	0.933312	0.241479	914.957	980.333	248.55	244.919	1.07145
99.9239_19.23	0.402852036529851	0.0793026	1.32212	0.860456	91.3965	69.1288	26.0826	9.96985	0.756362
99.9241_8.44	-0.312988724390169	0.0748679	0.804972	0.876549	509.038	632.367	68.6791	135.551	1.24228
99.9242_8.89	-0.254164040901154	0.0891446	0.838473	0.844049	901.635	1075.33	122.562	189.879	1.19264
99.9242_10.32	-0.28970477367574	0.101157	0.818069	0.802296	562.552	687.658	88.3839	144.912	1.22239
99.9244_13.92	0.157490788257748	0.410643	1.11535	0.428344	5934.62	5320.88	1384.15	1072.13	0.896584
99.9245_11.16	-0.137931027447428	0.40614	0.908822	0.446712	187.728	206.562	29.9301	43.9751	1.10032
99.9246_14.98	0.173794904539294	0.362432	1.12802	0.481892	1774.57	1573.17	428.393	289.346	0.886508
99.9248_15.84	0.167046859480736	0.31548	1.12276	0.541567	709.263	631.715	162.542	76.7492	0.890664
99.9249_13.47	0.148721623956573	0.529914	1.10859	0.323227	4674.5	4216.63	1282.58	1151.46	0.90205
99.9252_9.65	-0.189322119784593	0.205608	0.877018	0.644684	1532.72	1747.65	254.98	293.635	1.14023
99.9277_15.59	0.144398285628337	0.30356	1.10527	0.546008	5167.08	4674.95	949.918	577.063	0.904756
99.9293_19.09	-0.048940427671508	0.7577	0.966646	0.158121	745.663	771.392	158.567	119.828	1.0345
100.0338_0.97	-1.58009761987802	0.0180127	0.334459	1.05983	31.7748	95.0035	5.61076	54.5406	2.9899
101.0149_0.96	-0.891279937691341	0.0522918	0.539136	0.916186	111.793	207.356	27.4105	102.725	1.85482
101.0238_0.93	-1.00756158351813	0.041102	0.497386	0.956767	69.457	139.644	18.1005	71.0975	2.01051
101.0506_7.40	-1.12668887639404	0.0125171	0.457966	1.10077	1295.69	2829.23	450.381	1151.77	2.18357
101.0590_7.28	-1.02641798328276	0.0218682	0.490928	1.03773	892.467	1817.92	333.873	766.387	2.03696
101.0602_7.00	-1.39667109267386	0.00838845	0.379805	1.13674	370.753	976.168	207.24	402.924	2.63293
102.0534_0.94	-1.07316319751349	0.0048435	0.475276	1.22785	146.701	308.665	58.1485	93.5929	2.10404
102.0627_7.32	-1.42874199717498	0.0259285	0.371455	1.00624	21.9328	59.0457	11.6241	32.798	2.69212
102.9545_0.89	0.0540894410343042	0.821129	1.0382	0.15567	121.23	116.769	32.8859	33.6827	0.963203
102.9863_0.85	-0.524042973645447	0.155631	0.69542	0.702272	35.959	51.7083	6.52668	24.2585	1.43798
103.0383_1.89	-0.773336714620648	0.0172418	0.585063	1.12089	155.646	266.033	44.649	83.7015	1.70922
103.0398_1.31	-0.802732560816214	0.0232942	0.573262	1.0629	80.654	140.693	28.5043	47.0123	1.7444
103.9164_3.46	0.115019337969703	0.425032	1.08299	0.423553	909.917	840.19	156.26	133.271	0.92337
103.9201_0.68	0.0764646601476096	0.741932	1.05443	0.194972	234.458	222.355	68.2217	54.8936	0.948377
104.0342_0.93	-0.584442397477425	0.0205351	0.666907	1.07417	31.3503	47.0085	8.0403	11.4063	1.49946
104.9583_0.86	-1.48476304853275	0.0435744	0.357307	0.956734	148.295	415.035	28.8206	281.486	2.79871
105.0189_0.95	-0.2927085364847	0.67632	0.816368	0.240862	110.595	135.472	31.1617	138.242	1.22493
106.9551_0.86	-1.7635596595925	0.0478304	0.294521	0.938296	54.6748	185.64	12.4006	141.764	3.39534
107.0476_8.65	-1.86429562181221	0.00634039	0.274657	1.18782	230.296	838.485	175.861	395.869	3.6409
107.0484_6.02	-0.608461083575555	0.0319811	0.655896	1.0054	324.273	494.397	64.3199	154.49	1.52463
107.0506_7.95	-0.634592563122508	0.0612638	0.644123	0.894787	43.8073	68.0108	12.2313	25.3277	1.5525
108.0156_4.70	-0.620153208124369	0.000275615	0.650602	1.39929	462.088	710.247	70.5977	85.9942	1.53704
108.0156_6.95	-0.665421113758784	7.59863e-05	0.630505	1.44682	269.013	426.663	34.709	49.0828	1.58603
108.0166_8.51	-0.740166748841606	4.26309e-07	0.59867	1.56027	525.9	878.447	40.4973	63.0334	1.67037
108.0179_5.18	-0.527688011884649	0.00627557	0.693665	1.18219	203.527	293.408	32.5025	55.0199	1.44162
108.0187_12.32	-0.670672755037502	3.41191e-06	0.628214	1.53948	139.525	222.098	13.8285	17.1074	1.59182
108.0188_15.12	-0.34688336649672	0.000252441	0.786281	1.42403	474.228	603.128	31.616	47.5933	1.27181
108.0194_13.56	-0.374386674389642	0.00127041	0.771433	1.32748	447.618	580.242	40.4943	61.0999	1.29629
108.0195_19.00	-0.108153498588778	0.230284	0.927775	0.62654	938.973	1012.07	80.8705	114.459	1.07784
108.0196_1.30	-1.06259390053598	0.000362752	0.47877	1.37686	1053.86	2201.18	285.769	450.228	2.08869
108.0197_10.39	-0.53268008042234	0.000170481	0.691269	1.47866	861.135	1245.73	70.1284	146.175	1.44661
108.0197_9.72	-0.567546234900023	3.35085e-05	0.674763	1.42239	544.08	806.327	54.4001	72.5163	1.482
108.0198_17.69	-0.0442407661844393	0.343777	0.9698	0.4753	392.577	404.802	20.954	21.6548	1.03114
108.0200_16.25	-0.191916406340449	0.00253525	0.875442	1.27069	787.208	899.212	60.5425	32.3832	1.14228
108.0203_14.09	-0.355101547010448	8.20401e-06	0.781815	1.52205	354.352	453.243	24.937	14.9236	1.27908
108.0214_8.81	-0.648323153366533	0.000345775	0.638021	1.39954	59.2223	92.8218	9.41753	12.3338	1.56735
108.0215_7.47	-0.634813423005927	0.000101046	0.644024	1.43485	570.53	885.883	50.0009	114.048	1.55274
108.0230_18.36	-0.111681326224549	0.176301	0.925509	0.697355	276.058	298.277	22.5012	29.8763	1.08048
108.0248_3.21	-0.996291257821012	0.000459689	0.501287	1.38109	37.0608	73.9313	7.7026	15.9209	1.99486
108.0429_5.69	-0.27924185506586	0.456638	0.824024	1.2288	174.08	211.256	69.5682	94.8126	1.21356
108.0429_1.48	-1.03120307880207	0.00395251	0.489302	0.360636	397.733	812.858	84.0005	259.849	2.04373
108.0434_5.80	-0.253127892153387	0.485693	0.839075	0.339161	183.322	218.481	69.523	96.5342	1.19179
109.0268_3.70	-0.0390022571391304	0.868013	0.973328	0.0786969	33.3795	34.2942	11.4962	6.36407	1.0274
109.0277_5.01	0.22902904890133	0.621133	1.17205	0.285788	403.703	344.443	213.192	188.588	0.853209
109.0284_3.97	-0.895687288590217	0.153836	0.537491	0.692218	185.242	344.642	41.5369	249.596	1.8605
109.0312_3.67	-0.56859900782013	0.229319	0.674271	0.586617	117.483	174.237	29.2948	104.55	1.48308
109.0312_5.89	-0.575299403370437	0.0323902	0.671147	0.999828	299.6	446.4	30.8677	141.506	1.48999
110.0700_0.96	-2.67329921365506	0.0164173	0.156768	1.09817	10.4365	66.573	3.45916	47.6384	6.37888
110.9251_0.85	-2.29039176383424	0.1333	0.20442	0.75973	10.5207	51.4661	6.61288	61.0218	4.89187
110.9548_1.11	-1.05383185426485	0.0726775	0.481687	0.856184	91.89	190.767	37.5903	114.747	2.07604
110.9567_1.00	-0.965835096098618	0.0305884	0.511982	0.998601	438.382	856.245	173.092	368.129	1.9532
110.9738_0.99	-0.741755010554297	0.100546	0.598011	0.816468	210.448	351.913	28.7637	189.367	1.67221
111.0181_0.99	-1.16938526640317	0.000891631	0.444611	1.32921	911.95	2051.12	301.314	517.165	2.24915
111.0800_6.82	-0.920005614614421	0.0107771	0.528507	1.13077	320.438	606.308	40.8726	220.297	1.89212
111.9338_9.63	-1.12225480153947	0.00121003	0.459375	1.34002	45.6303	99.3312	9.48236	27.9047	2.17687
111.9353_3.53	-1.0730429915518	0.000124742	0.475315	1.42388	28.9738	60.957	8.57171	9.72566	2.10386
111.9360_11.61	-1.24450818275929	1.32107e-06	0.422052	1.54369	338.25	801.442	67.051	88.7043	2.36938
111.9362_14.50	-0.844750065773294	0.0162771	0.556807	1.09916	14.4869	26.0178	3.70718	9.0654	1.79596
111.9363_8.18	-1.23606862971402	1.78905e-05	0.424528	1.50987	85.6345	201.717	21.9034	30.1819	2.35555
111.9364_6.79	-1.19327786168209	0.000135371	0.437308	1.41961	14.688	33.5873	5.01792	5.89201	2.28672
111.9364_7.29	-0.916269435022668	0.00213314	0.529877	1.29459	11.2653	21.2602	5.29955	2.74096	1.88722
111.9366_2.38	-1.08039427570526	8.43582e-06	0.4729	1.5111	137.985	291.785	36.6003	26.7608	2.11461
111.9367_7.03	-0.830807809610478	0.0081986	0.562214	1.16529	21.1952	37.6995	10.2846	6.74849	1.77868
111.9368_19.10	-1.74206293862631	0.0407085	0.298942	0.981611	7.73282	25.8673	6.67367	17.6933	3.34514
111.9369_18.66	-0.585530862975888	0.223192	0.666404	0.642017	10.9127	16.3755	4.60468	9.2173	1.5006
111.9374_10.73	-1.23684769275494	3.45083e-05	0.424299	1.48836	147.255	347.055	26.4799	64.0488	2.35683
111.9375_10.35	-1.17502441305223	0.000257352	0.442876	1.41207	33.5822	75.8275	9.6237	16.1184	2.25797
111.9379_1.35	-1.13321835564276	7.55172e-05	0.455898	1.45812	374.782	822.075	85.5377	147.414	2.19348
111.9388_9.14	-1.02861170078677	0.00397407	0.490182	1.25026	9.9725	20.3445	5.28274	4.32799	2.04006
111.9403_5.13	-1.23438051896263	7.90195e-05	0.425025	1.45825	123.868	291.437	39.5582	50.5687	2.3528
111.9412_7.34	-1.19255537097625	1.55916e-05	0.437527	1.49419	360.858	824.767	88.2702	117.157	2.28557
111.9415_4.96	-1.25485059211368	1.86059e-05	0.419037	1.4994	196.587	469.14	62.5893	61.7988	2.38643
111.9417_1.56	-1.06016293687792	5.76377e-06	0.479578	1.51888	463.278	966.012	104.519	96.0994	2.08516
111.9426_5.88	-1.18847782264193	1.32298e-05	0.438766	1.50842	223.967	510.448	71.0968	53.3596	2.27913
111.9427_3.87	-1.21067344126119	5.63721e-05	0.432067	1.46556	170.65	394.962	30.7513	76.552	2.31445
111.9441_16.90	-0.91588646193036	0.000354361	0.530018	1.41164	144.643	272.902	55.9168	20.1274	1.88672
111.9443_13.79	-1.09215980347891	7.94371e-05	0.469059	1.45021	72.9677	155.562	15.7989	27.4431	2.13193
111.9444_16.37	-1.02906063255992	9.89315e-06	0.490029	1.51823	634.573	1294.97	194.232	39.6252	2.04069
111.9445_8.09	-1.26319410982477	2.95765e-05	0.416621	1.48021	199.48	478.805	50.8642	80.4113	2.40027
111.9449_9.68	-1.22672733637442	0.0021569	0.427286	1.52919	19.1647	44.8522	6.32057	13.9994	2.34036
111.9449_9.53	-1.23014481881492	5.87764e-06	0.426275	1.30541	266.703	625.66	56.8173	84.228	2.3459
111.9450_10.61	-1.5893379184648	0.00193775	0.332324	1.30949	26.1297	78.6272	5.26772	30.4327	3.00911
111.9451_15.00	-1.10087607928541	2.20369e-06	0.466233	1.5477	357.6	766.998	92.7443	46.907	2.14485
111.9453_9.14	-1.29558110352908	1.57818e-05	0.407372	1.50107	166.838	409.547	38.4588	66.5365	2.45475
111.9454_16.16	-0.971552624826477	0.000769272	0.509957	1.34295	95.3645	187.005	29.5789	36.7363	1.96095
111.9455_17.57	-1.03460318233683	1.38646e-05	0.48815	1.51657	116.457	238.568	28.1165	25.7028	2.04855
111.9456_18.21	-1.06401972697413	1.26745e-05	0.478298	1.57054	407.752	852.507	125.265	56.2821	2.09075
111.9456_11.99	-1.2917738178306	2.89747e-07	0.408449	1.52122	171.675	420.31	36.0288	35.6824	2.44829
111.9458_8.23	-1.35071913652401	3.43915e-06	0.392097	1.53659	314.87	803.042	70.8718	109.177	2.55039
111.9458_19.16	-0.918094034521689	0.000156325	0.529208	1.44532	237.827	449.402	84.1233	26.5684	1.88962
111.9460_13.11	-1.26707471777998	3.19756e-07	0.415501	1.56845	372.443	896.37	97.8651	45.6272	2.40673
111.9462_11.44	-1.30470631012623	8.65492e-05	0.404804	1.45296	299.1	738.877	55.9	160.954	2.47033
111.9463_10.23	-1.18746757686274	1.03905e-05	0.439073	1.51429	358.46	816.402	86.9427	107.465	2.27753
111.9466_13.59	-1.31124965163604	1.76429e-07	0.402972	1.58192	494.277	1226.58	112.7	85.8922	2.48157
111.9466_19.39	-1.10696006092467	6.77598e-06	0.464271	1.52586	228.577	492.335	65.056	39.013	2.15392
111.9487_12.83	-1.25303782470045	1.09542e-07	0.419564	1.57909	188.398	449.033	45.7844	14.2846	2.38343
112.0249_0.97	-1.34553689118184	0.00760106	0.393508	1.14943	12.7535	32.4098	4.82296	13.6247	2.54124
112.0461_0.94	-0.874345842695659	0.0447206	0.545501	0.94474	45.963	84.2583	22.1734	34.3606	1.83318
112.9212_0.85	-2.35299870285213	0.107169	0.195739	0.803438	7.04315	35.9824	2.74656	39.9567	5.10885
112.9740_5.47	-0.987615516216401	0.000280789	0.504311	1.50152	245.685	487.17	54.0257	94.1292	1.9829
112.9740_3.37	-1.22418117195833	2.05089e-05	0.42804	1.41771	300.537	702.123	45.8048	122.805	2.33623
112.9752_4.83	-1.10703499934728	3.65799e-05	0.464247	1.48585	329.018	708.713	53.9728	121.14	2.15402
112.9753_1.52	-1.15068323626539	1.9645e-05	0.450412	1.50348	306.09	679.578	43.6438	113.168	2.22019
112.9788_7.97	-0.995847630838676	0.000148379	0.501441	1.42643	148.918	296.98	25.8149	55.6349	1.99425
112.9789_5.47	-0.987666737855523	0.000620723	0.504293	1.37858	213.925	424.208	55.5878	89.1544	1.98298
112.9800_3.73	-1.09574480817293	3.11537e-05	0.467895	1.48837	168.078	359.222	25.8926	60.175	2.13723
112.9822_11.20	-0.698363327368111	0.000143373	0.616271	1.45044	193.082	313.307	33.4915	36.5679	1.62266
112.9825_13.46	-0.832807469605787	0.000682878	0.561436	1.36089	107.936	192.25	21.4862	36.8805	1.78115
112.9830_2.39	-1.10617744410242	5.6394e-05	0.464523	1.47524	71.6318	154.205	12.8766	27.5054	2.15274
112.9837_9.95	-0.69075433627182	0.000356275	0.61953	1.40492	288.52	465.708	54.2019	61.7439	1.61413
112.9841_7.48	-1.03205112801223	0.000234754	0.489014	1.42158	210.73	430.928	41.4594	87.3572	2.04493
112.9846_12.36	-0.896255910072122	2.22133e-05	0.537279	1.50875	144.375	268.715	20.3176	35.566	1.86123
112.9855_11.78	-0.857465202617392	0.000407023	0.551921	1.40337	68.1347	123.45	17.355	19.5018	1.81186
112.9857_6.53	-1.017361952329	0.000136798	0.494019	1.45058	180.927	366.235	31.5078	69.1419	2.02422
112.9861_7.99	-1.16603905651657	9.40264e-06	0.445643	1.52063	61.96	139.035	11.9154	19.676	2.24395
112.9878_0.85	-0.435210588176254	0.0680576	0.739586	0.860011	313.54	423.94	105.551	79.6422	1.35211
112.9883_8.89	-0.930173887550586	1.38303e-05	0.524795	1.51429	121.457	231.437	16.6631	29.9806	1.90551
113.0648_6.51	-1.00451893802841	0.017064	0.498436	1.06149	21.3885	42.9112	7.16563	17.0094	2.00627
114.9869_0.81	-0.347205747264393	0.0201712	0.786105	1.06026	2597.15	3303.82	274.918	564	1.27209
115.0039_0.99	-1.0941372771965	0.0465364	0.468416	0.943116	80.4575	171.765	17.2961	96.9783	2.13486
115.0732_6.49	-0.509541979433952	0.0202412	0.702445	1.0552	62.3362	88.7417	7.21834	22.3241	1.4236
115.0795_5.63	-0.959107760040953	0.00349389	0.514375	1.23896	241.158	468.837	30.4268	143.629	1.9441
115.9172_16.54	0.534054320376885	0.0141164	1.44799	1.12581	124.734	86.1427	28.9035	13.4019	0.690611
115.9183_10.11	0.0566772310137471	0.753538	1.04007	0.133905	1552.02	1492.23	235.3	387.954	0.96148
115.9184_15.51	0.472235179213234	0.0136268	1.38726	1.11648	1291.27	930.808	230.718	184.67	0.720849
115.9185_13.47	0.238035299019436	0.384648	1.17939	0.41887	4286.5	3634.52	1072.96	1390.79	0.847898
115.9187_11.26	0.154386393186601	0.36967	1.11295	0.427658	2329.1	2092.73	384.428	481.756	0.898516
115.9187_11.72	0.146671902063925	0.408592	1.10701	0.39432	4064.32	3671.43	632.156	919.344	0.903333
115.9190_19.22	0.246840997766396	0.0651899	1.18661	0.884149	1265.1	1066.15	198.284	126.731	0.842741
115.9191_17.85	0.074430957796233	0.534424	1.05295	0.331439	1415.18	1344.02	233.166	137.968	0.949712
115.9193_12.28	0.133088767757824	0.529425	1.09664	0.295907	6691.22	6101.57	1216.78	1853.28	0.911877
115.9194_13.25	0.451902809465752	0.110164	1.36784	0.758106	1239.27	906.003	341.872	316.237	0.731078
115.9197_19.48	0.273303541340548	0.0542438	1.20857	0.916631	1009.82	835.548	164.002	106.976	0.827427
115.9205_18.50	-0.0323897968835131	0.849973	0.977799	0.95763	217.575	222.515	27.2148	56.0823	1.0227
115.9205_14.55	0.380402835816713	0.0409033	1.30171	0.0981918	3152.6	2421.9	561.865	516.009	0.768223
115.9222_16.37	0.444904435467025	0.0223772	1.36122	1.05843	913.84	671.337	182.645	122.891	0.734633
115.9223_19.66	0.303388547484333	0.0480973	1.23404	0.944792	699.962	567.212	127.373	68.1433	0.810347
115.9231_15.07	0.433023527940368	0.0186727	1.35006	1.07132	2373.77	1758.27	427.427	326.268	0.740707
115.9233_18.95	0.182578018876356	0.12285	1.13491	0.763327	2581.58	2274.7	348.712	278.159	0.881126
115.9252_19.90	-0.0175190219048918	0.934436	0.98793	0.0336797	35.3188	35.7503	11.5606	4.83052	1.01222
115.9255_17.04	0.330534523813236	0.040425	1.25748	0.961484	3042.32	2419.38	482.592	433.112	0.795244
115.9902_0.84	-0.32090503239967	0.0355265	0.800568	0.992952	371.007	463.43	46.4807	80.7971	1.24911
116.0352_1.00	-0.778776358049449	0.0458584	0.582861	0.961767	209.345	359.168	39.5801	156.087	1.71568
116.0475_10.16	-0.113058540164082	0.697878	0.924626	0.931356	808.588	874.503	252.286	315.653	1.08152
116.0475_5.06	-1.21825301846486	0.0512688	0.429803	0.210546	141.057	328.19	74.1772	193.357	2.32664
116.0480_9.02	-0.930677330087104	0.0589839	0.524612	0.892998	51.6715	98.4947	8.75892	53.1196	1.90617
116.0487_4.90	-1.10446856301166	0.0760119	0.465074	0.841252	85.9447	184.798	58.2677	107.598	2.1502
116.0498_4.99	-1.24439147057203	0.0452694	0.422086	0.94575	148.478	351.772	85.8133	200.149	2.36919
116.0501_7.55	-0.853543365494094	0.031683	0.553424	0.986077	83.7535	151.337	22.382	62.4435	1.80693
116.0532_4.37	-1.0731861785752	0.0829292	0.475268	0.830442	36.073	75.9003	24.3464	44.4062	2.10408
116.0611_5.92	-0.924582829076789	0.0758312	0.526833	0.858762	126.079	239.315	55.5787	128.564	1.89814
116.0697_1.28	-1.6692121982961	0.00339742	0.314425	1.24431	209.757	667.113	76.3538	283.499	3.18042
116.0742_7.08	-2.064849645341	0.00661703	0.239011	1.19923	8.46095	35.3998	2.78979	19.1275	4.18391
116.0770_8.95	-1.40283818533093	0.0725194	0.378184	0.847159	103.812	274.501	48.8829	202.49	2.64421
116.9249_8.77	-0.052926656953961	0.726414	0.963979	0.205762	1970.98	2044.63	266.211	424.749	1.03737
116.9253_13.53	0.276719719776609	0.279739	1.21144	0.531111	18351.7	15148.7	4045.39	5546.78	0.825465
116.9255_16.17	0.188057135150838	0.241916	1.13923	0.582948	2856.98	2507.82	472.245	499.775	0.877785
116.9256_11.77	-0.0274559214957967	0.898904	0.981149	0.093248	10092	10285.9	1399.13	3365.86	1.01921
116.9258_12.54	0.0642910577263822	0.804328	1.04557	0.101366	11547.6	11044.3	2340.95	4242.7	0.956415
116.9259_9.51	0.0549705508391108	0.756871	1.03884	0.13847	1951.27	1878.32	260.364	497.538	0.962614
116.9260_8.51	-0.0621282438533529	0.693011	0.95785	0.222055	994.325	1038.08	137.966	224.734	1.044
116.9263_16.94	0.16830007221081	0.278066	1.12373	0.541497	1111.74	989.327	141.882	219.57	0.889886
116.9264_11.50	-0.013463649824587	0.944576	0.990711	0.0628302	8547.38	8627.52	1125.15	2513.15	1.00938
116.9265_9.70	-0.0180152578880727	0.918839	0.98759	0.0770609	3533.48	3577.88	444.541	941.025	1.01257
116.9266_15.75	0.239316068870393	0.195031	1.18043	0.645714	1853.02	1569.78	344.438	361.796	0.84715
116.9267_14.50	0.383559522920484	0.0725591	1.30456	0.859716	6238.22	4781.87	1267.15	1246.67	0.766544
116.9267_19.31	0.215372507676554	0.137103	1.161	0.737292	719.842	620.017	104.994	108.919	0.861324
116.9269_7.59	-0.0537984454251074	0.64428	0.963396	0.269368	1171.23	1215.73	136.085	184.155	1.03799
116.9270_8.92	0.0284924636168981	0.875464	1.01995	0.0573767	1757.03	1722.67	236.149	467.277	0.98044
116.9270_19.75	0.247751655455499	0.184111	1.18736	0.660862	309.16	260.377	59.5652	58.8746	0.842207
116.9273_15.79	0.299184583436178	0.0960891	1.23045	0.813167	2032	1651.43	390.425	324.213	0.812713
116.9274_17.76	-0.212821102246912	0.308676	0.862848	0.924553	1186.52	1375.12	229.09	364.751	1.15895
116.9274_15.58	0.369752942875243	0.0528428	1.29213	0.520858	3438.53	2661.13	613.173	613.429	0.773915
116.9279_14.92	0.344714264786751	0.0672124	1.2699	0.274757	6742.62	5309.57	1237.43	1180.38	0.787464
116.9279_1.15	-0.147738765282809	0.570018	0.902664	0.879239	183.063	202.803	51.9188	63.8953	1.10783
116.9282_13.63	0.420907213710052	0.0719033	1.33877	0.858491	9762.8	7292.37	2090.99	2161.28	0.746954
116.9292_10.69	-0.0103224338705288	0.958237	0.992871	0.0533281	4331.1	4362.2	589.32	1290.59	1.00718
116.9314_19.00	0.022791377196047	0.900746	1.01592	0.0557366	1978.48	1947.47	324.337	497.53	0.984323
116.9845_0.82	-0.327715877275716	0.0205143	0.796797	1.05488	429.37	538.87	51.141	83.094	1.25502
117.0334_9.26	-1.37923083547188	0.11606	0.384424	0.787096	40.0162	104.094	14.9166	89.995	2.6013
117.0526_3.76	-0.554908424792307	0.0684984	0.6807	0.913689	403.95	593.433	157.228	164.25	1.46908
117.0546_1.82	-0.696937236623138	0.137477	0.61688	0.724926	141.17	228.845	32.6592	128.941	1.62106
117.0725_0.99	-2.07015559552632	0.0027971	0.238134	1.25301	34.392	144.423	18.0639	66.0667	4.19932
117.9273_14.30	0.310732371188307	0.16415	1.24034	0.681842	336.95	271.66	81.54	68.5377	0.806232
117.9322_11.75	0.0552479693713465	0.820874	1.03904	0.0896165	863.645	831.197	121.281	319.695	0.962429
118.0490_0.93	-1.04880998782594	0.00986903	0.483367	1.13523	167.285	346.083	44.1347	130.597	2.06882
119.0291_0.93	-1.37877619601497	0.00402169	0.384545	1.22902	131.697	342.475	25.0834	136.773	2.60048
119.0470_0.98	-1.50667288430668	0.00176872	0.351922	1.29153	109.63	311.518	26.7433	114.064	2.84155
119.0486_6.87	-0.904657609045081	0.112961	0.534159	0.788344	1094.45	2048.92	120.673	1340.25	1.8721
119.0489_9.70	-1.16801024780268	0.0164584	0.445035	1.07792	170.228	382.505	47.6366	174.316	2.24701
119.0492_1.31	-1.52729585009033	0.00210369	0.346927	1.28093	83.0578	239.41	21.8413	90.5399	2.88245
119.0493_5.45	-0.921896955210651	0.0147499	0.527815	1.08933	109.227	206.942	31.3825	75.078	1.8946
119.0511_2.22	-1.60112658402534	0.00266443	0.329619	1.25871	100.085	303.638	18.4539	124.387	3.03381
119.0521_9.08	-0.458264027132472	0.244035	0.727862	0.563816	124.623	171.218	27.2359	88.0857	1.37388
119.9114_9.17	0.416732573851526	0.0209876	1.3349	1.04137	1004.9	752.79	202.81	99.1262	0.749117
119.9130_3.18	-0.034472277931764	0.820732	0.976389	0.112339	1651.22	1691.15	291.359	303.142	1.02418
119.9133_4.28	-0.0229503267359228	0.885652	0.984218	0.0746512	712.185	723.605	105.407	157.622	1.01604
119.9135_7.49	0.368695868560432	0.0470352	1.29119	0.925825	847.317	656.232	174.43	110.951	0.774482
119.9137_0.57	-0.00752951211375763	0.9762	0.994795	0.00609229	272.708	274.135	85.6312	75.6327	1.00523
119.9148_5.28	0.143910465297367	0.640959	1.1049	0.235746	210.602	190.608	58.604	83.2935	0.905066
119.9153_5.85	0.125871351747124	0.552187	1.09117	0.295763	676.903	620.348	162.47	155.933	0.91645
119.9156_7.65	0.437320162303792	0.02246	1.35409	1.03234	1228.33	907.128	250.359	149.917	0.738505
119.9164_10.03	0.424504083762975	0.0163533	1.34211	1.07048	1395.97	1040.13	273.014	130.332	0.745094
119.9926_17.76	-0.497441373703837	0.00116911	0.708362	1.3375	261.965	369.818	38.784	44.3262	1.41171
119.9938_18.60	-0.556920180195185	0.006211	0.679752	1.19934	95.6635	140.733	19.3325	25.4824	1.47113
119.9945_15.46	-0.506530841005033	0.000501171	0.703913	1.38395	181.687	258.11	19.3964	31.6119	1.42063
120.0429_5.46	-1.28351965883162	0.00876175	0.410792	1.14822	57.6748	140.399	19.5688	59.2544	2.43433
120.0446_1.33	-0.952048048353892	0.00589388	0.516898	1.1859	103.758	200.732	28.5526	61.939	1.93461
120.0507_6.21	-1.04438424424174	0.0185179	0.484852	1.06296	168.23	346.972	27.6051	153.421	2.06248
120.0515_6.94	-0.949129427556996	0.0239482	0.517945	1.04522	136.147	262.86	20.2297	114.971	1.93071
120.9389_0.86	-1.44329952076052	0.0761393	0.367725	0.847829	10.6323	28.9137	5.47689	21.9679	2.71943
120.9528_0.86	-1.8679622039068	0.0776107	0.27396	0.851494	32.2862	117.85	7.08819	106.35	3.65018
121.0163_11.28	-0.489634927104098	0.000236607	0.712205	1.40798	1075.43	1510	30.3696	188.596	1.40409
121.0188_12.44	-0.487081815385245	6.99825e-05	0.713467	1.45066	594.798	833.673	44.1369	78.6415	1.40161
121.0190_9.88	-0.609608274251303	1.60103e-05	0.655375	1.49766	2713.5	4140.38	106.937	439.744	1.52585
121.0215_9.88	-0.652773998330919	3.58509e-05	0.636056	1.47329	1325.7	2084.25	52.4834	259.053	1.57219
121.0216_6.97	-0.826915061224079	0.000592649	0.563733	1.35896	976.048	1731.4	117.985	355.972	1.77389
121.0216_8.89	-0.777898791001976	1.9558e-05	0.583216	1.49229	1176.48	2017.23	48.6127	268.532	1.71463
121.0228_9.87	-0.641929971240206	9.81946e-06	0.640855	1.50926	2225.35	3472.47	90.5486	362.908	1.56041
121.0232_0.77	-0.932456960642852	4.82949e-05	0.523965	1.46706	215.498	411.283	47.1203	52.6845	1.90852
121.0239_11.56	-0.595525996781235	8.63036e-06	0.661803	1.51599	1484.57	2243.22	75.6669	211.074	1.51102
121.0240_9.87	-0.642591843948391	0.000107477	0.640561	1.43356	910.737	1421.78	56.0766	195.463	1.56114
121.0244_3.81	-0.93991799937884	9.4427e-06	0.521263	1.51384	531.375	1019.4	46.3603	138.146	1.91841
121.0251_15.28	-0.378344212570774	2.94149e-07	0.76932	1.57356	4309.1	5601.18	138.847	224.465	1.29985
121.0258_2.86	-0.905834618803359	1.33422e-06	0.533724	1.5453	1463.3	2741.68	221.044	213.366	1.87363
121.0261_16.11	-0.435654623364683	7.88078e-07	0.739358	1.56411	997.86	1349.63	58.6187	54.2258	1.35253
121.0265_17.47	-0.124144555688499	0.410579	0.917548	0.413938	364.84	397.625	53.3678	76.7895	1.08986
121.0268_15.66	-0.39038960813658	5.11141e-06	0.762924	1.53378	1124	1473.28	54.9888	80.3059	1.31075
121.0270_9.68	-0.918237233679248	0.000691616	0.529155	1.35394	1312.58	2480.52	110.488	581.891	1.8898
121.0272_19.66	-0.409006344766144	1.66821e-05	0.753142	1.50384	993.108	1318.62	64.5669	81.186	1.32777
121.0274_6.28	-0.825736413297484	0.000749429	0.564194	1.35625	1805.63	3200.37	168.543	695.074	1.77243
121.0274_6.25	-0.991474958262301	0.000882161	0.502963	1.34454	4211.02	8372.42	514.836	2121.62	1.98822
121.0275_12.19	-0.538346854916775	0.00150548	0.688559	1.30246	224.018	325.343	20.3577	53.6789	1.45231
121.0277_17.98	-0.379193118100338	1.09759e-05	0.768867	1.4999	291.257	378.813	21.9185	15.0616	1.30062
121.0278_13.57	-0.477009542224129	4.03751e-05	0.718465	1.47483	1239.87	1725.72	73.1766	155.321	1.39186
121.0278_18.82	-0.37613648593824	8.36844e-06	0.770498	1.54339	1340.22	1739.42	58.482	102.001	1.29786
121.0278_14.99	-0.483856572196878	1.96259e-06	0.715064	1.51417	3807.07	5324.1	194.03	327.03	1.39848
121.0279_17.30	-0.322663142432021	2.13972e-06	0.799593	1.48639	1738.53	2174.27	54.8402	95.6548	1.25063
121.0279_5.95	-0.724370950634358	3.6477e-05	0.605261	1.53915	1055.92	1744.57	159.146	180.247	1.65218
121.0281_11.29	-0.668281952555816	8.75298e-06	0.629256	1.48736	360.958	573.627	20.659	59.4708	1.58918
121.0281_1.41	-0.980855185534361	2.16524e-05	0.506679	1.51698	386.952	763.702	82.15	92.5376	1.97364
121.0282_12.74	-0.553713913990233	4.12026e-06	0.681264	1.52848	927.18	1360.97	62.5523	100.062	1.46786
121.0286_1.95	-0.784979599978957	2.45673e-05	0.58036	1.48403	300.2	517.265	51.5244	50.7919	1.72307
121.0286_16.75	-0.343187377372802	8.25014e-06	0.788298	1.52756	940.928	1193.62	36.1143	64.9383	1.26855
121.0287_10.72	-0.616143649543064	2.81512e-06	0.652413	1.53737	830.893	1273.57	32.7255	110.713	1.53277
121.0288_14.04	-0.410184107457594	5.99707e-06	0.752527	1.52437	1441.88	1916.05	91.0477	99.0148	1.32885
121.0291_14.40	-0.285963788330624	0.000143644	0.820193	1.42671	365.128	445.173	25.7306	20.6985	1.21922
121.0300_9.39	-0.771003018051734	3.47033e-05	0.58601	1.4741	1087.4	1855.6	63.0482	259.09	1.70646
121.0304_9.89	-0.745564583272647	1.98192e-05	0.596434	1.48406	652.207	1093.51	52.5043	133.508	1.67663
121.0305_3.03	-0.9424509630469	3.39614e-06	0.520348	1.52903	200.653	385.613	33.0205	36.5377	1.92179
121.0315_19.49	-0.374765872001647	0.000257856	0.771231	1.42212	451.365	585.253	32.4053	49.9156	1.29663
121.0318_9.24	-0.877082282733172	0.0016903	0.544467	1.30145	167.482	307.607	29.4418	75.2094	1.83666
121.0325_7.74	-0.800466096439518	0.00042724	0.574164	1.3746	1697.4	2956.3	102.733	589.095	1.74166
121.0376_0.96	-1.39963483517045	0.0025616	0.379025	1.24737	19.8467	52.3625	6.50494	18.875	2.63835
121.0624_19.79	-0.455655178226834	0.117367	0.729179	0.777419	267.107	366.312	36.7461	136.96	1.37141
121.0630_18.95	-0.506051086399205	0.0725177	0.704147	0.868891	366.898	521.053	47.6027	182.005	1.42016
121.0638_18.58	-0.503128880196653	0.0903063	0.705575	0.835953	147.003	208.345	22.3589	76.967	1.41728
121.0639_6.96	-1.21032782401767	0.0893017	0.43217	0.824175	716.115	1657.02	112.612	1219.75	2.31389
121.0640_9.08	-0.307196033732989	0.311876	0.808211	0.770599	398.68	493.287	58.8324	209.471	1.2373
121.0640_7.92	-1.36083609112812	0.108997	0.389357	0.497045	212.475	545.708	20.5595	463.463	2.56834
121.0642_10.08	-1.13271185724248	0.0168427	0.456058	1.06676	331.88	727.715	158.176	299.329	2.19271
121.0643_17.89	-0.566213372750173	0.0748216	0.675387	0.852868	79.2452	117.333	13.3736	44.9737	1.48063
121.0645_15.57	-0.636719020430934	0.0410469	0.643174	0.963432	150.212	233.548	12.5711	86.1688	1.55479
121.0648_14.25	-0.692729328051506	0.0573944	0.618682	0.907164	109.839	177.537	19.0753	74.859	1.61634
121.0648_17.83	-0.556980757564489	0.0699798	0.679723	0.875724	531.377	781.755	72.1662	293.602	1.47119
121.0675_19.65	-0.39399673275872	0.156407	0.761018	0.706283	114.48	150.43	24.7351	51.8648	1.31402
121.0676_7.03	-1.27821154461218	0.0849415	0.412306	0.822853	269.443	653.502	26.4737	491.342	2.42538
121.0681_16.55	-0.575448220452679	0.108363	0.671078	0.779262	285.71	425.748	48.8013	188.34	1.49014
121.0693_17.62	-0.541777828837608	0.124663	0.686924	0.75015	157.987	229.992	22.3265	102.837	1.45577
121.0698_14.56	-0.727649131145468	0.0384741	0.603887	0.965087	124.315	205.858	20.3459	81.3444	1.65594
121.0703_16.03	-0.625459135545916	0.0383971	0.648213	0.970166	298.337	460.245	37.0024	162.241	1.5427
122.0233_1.29	-0.95460302094138	0.00052897	0.515984	1.36322	227.105	440.14	58.0534	86.4621	1.93805
122.0299_6.24	-0.907150869445425	0.00396083	0.533237	1.25039	254.585	477.433	38.2468	141.575	1.87534
122.0346_9.69	-0.988161133995228	0.0122572	0.50412	1.11883	41.4867	82.2953	7.66977	31.8667	1.98366
122.9504_0.87	-2.00835312588564	0.0584474	0.248557	0.911732	14.1043	56.7448	2.84196	48.8206	4.02322
123.0425_6.02	-0.754819921915589	0.00851715	0.59262	1.15822	168.415	284.187	16.9281	85.2181	1.68742
123.0435_4.77	-0.799561666332629	0.00256871	0.574524	1.27647	140.648	244.808	19.8285	60.8309	1.74057
123.0480_8.62	-1.31228560097945	0.0165652	0.402682	1.08563	40.1118	99.6115	25.5517	43.8107	2.48334
123.0803_7.82	-0.910679493129421	0.0166957	0.531934	1.06964	30.8297	57.9577	8.58323	21.5117	1.87993
124.0106_0.94	-0.927045571665624	0.251266	0.525934	0.620454	157.227	298.948	76.8799	274.503	1.90137
124.0376_6.55	-1.06163606201225	0.0183975	0.479088	1.08496	44.0117	91.8655	7.16008	41.0584	2.0873
124.0377_1.12	-0.806122831546534	0.00515257	0.571917	1.19508	200.315	350.252	46.2659	92.1012	1.7485
124.0378_8.79	-1.02675377760562	0.0296154	0.490813	1.01708	100.976	205.732	8.97436	100.823	2.03742
124.0379_7.26	-1.02050388403141	0.0025322	0.492944	1.26507	51.2307	103.928	12.1342	29.9315	2.02862
124.0380_2.51	-0.755344692733803	0.0822439	0.592405	0.819159	275.893	465.717	62.2653	232.551	1.68803
124.0421_3.42	-0.984305859211768	0.00539163	0.505469	1.20346	222.933	441.042	44.9326	144.249	1.97836
124.0454_6.58	-0.86723759827244	0.061565	0.548196	0.912503	30.5693	55.7635	4.48189	28.9737	1.82416
125.0326_1.42	-0.305612839556942	0.191729	0.809098	0.639054	1151.25	1422.88	375.227	291.608	1.23595
125.0330_1.96	-0.170997285032372	0.497992	0.888228	0.340395	277.058	311.922	67.7558	100.788	1.12583
125.9998_5.45	0.339525609971415	0.601069	1.26534	0.246487	67.245	53.1438	59.07	24.5638	0.790302
126.0974_7.80	-1.21427557808881	0.00316177	0.430989	1.24885	104.755	243.057	17.2261	86.0639	2.32025
126.8898_2.77	-0.622186681945877	0.00601571	0.649685	1.19057	218.013	335.567	38.1224	73.6918	1.5392
126.8906_11.06	-0.32190720181443	0.0176438	0.800012	1.08003	483.363	604.195	75.0711	72.4549	1.24998
126.8911_4.80	-0.608958698195141	0.0285319	0.65567	1.02122	8.30432	12.6654	1.81514	3.76323	1.52516
126.8912_0.78	-0.511931294588943	0.0478241	0.701283	0.93053	112.105	159.857	44.3429	26.9386	1.42595
126.8912_2.01	-0.549638087639925	0.00865221	0.683191	1.17125	225.335	329.827	27.7159	73.596	1.46372
126.8913_4.54	-0.401072201386223	0.0202948	0.757295	1.06372	125.009	165.073	18.872	30.2082	1.3205
126.8915_16.94	0.233516151969368	0.377915	1.1757	0.446014	71.0262	60.412	24.143	14.5319	0.85056
126.8916_15.93	-0.0924864025779855	0.502697	0.937905	0.354625	604.098	644.093	107.895	90.613	1.06621
126.8916_16.47	0.0130167715639015	0.921296	1.00906	0.0718526	381.988	378.557	57.8784	59.4352	0.991016
126.8921_9.10	-0.440927768544568	0.00181817	0.736661	1.29213	352.487	478.493	68.4806	26.4885	1.35748
126.8923_3.67	-0.282384699260966	0.0129475	0.822231	1.10904	15.9965	19.455	1.9105	2.05698	1.2162
126.8930_11.78	-0.132113898020881	0.472976	0.912493	0.387327	135.748	148.766	17.9578	38.8025	1.09589
126.8931_13.67	0.553071273243564	0.0559053	1.46721	0.958195	29.3717	20.0188	8.09921	6.83172	0.68157
126.8935_5.89	-0.261960103453252	0.142317	0.833954	0.71065	87.9488	105.46	23.5666	13.0367	1.19911
126.8936_7.33	-0.307726867516845	0.00460559	0.807914	1.22167	106.521	131.847	14.9911	8.19612	1.23775
126.8945_10.68	-0.494031004768576	0.00193054	0.710038	1.29106	1484.03	2090.07	274.57	227.133	1.40837
126.8947_6.68	-0.348060233086475	0.22522	0.78564	0.58157	93.4652	118.967	24.9669	41.3777	1.27285
126.8950_4.28	-0.627733243520627	0.00320356	0.647192	1.1737	884.395	1366.51	129.105	278.1	1.54514
126.8950_1.43	-0.563080933204141	0.00729239	0.676855	1.26069	130.032	192.112	36.1586	27.3083	1.47742
126.8951_1.21	-0.638644425400848	0.00522349	0.642316	1.20327	620.41	965.895	178.874	157.057	1.55687
126.8959_8.90	-0.549227772222855	0.00175092	0.683386	1.29994	1312.75	1920.95	259.297	238.656	1.4633
126.8974_7.63	-0.456850000762425	0.0115749	0.728575	1.1498	335.702	460.765	52.6852	84.2351	1.37254
126.8975_5.55	-0.330270848027441	0.21234	0.795387	0.634011	93.3355	117.346	16.1404	41.0901	1.25725
126.8977_2.86	-0.559535923712879	0.00166644	0.67852	1.30038	491.892	724.948	71.0575	113.665	1.4738
126.8979_1.09	-0.618551470536799	0.00975147	0.651325	1.14151	299.07	459.172	85.6039	88.5522	1.53533
126.8982_13.99	-0.302044506743046	0.0301973	0.811102	1.01668	1064.02	1311.82	186.787	151.52	1.23289
126.8986_5.94	-0.535104311245222	0.00215996	0.690109	1.2662	811.423	1175.79	170.229	136.064	1.44905
126.8987_7.83	-0.468619646610761	0.0010743	0.722656	1.32883	498.842	690.29	70.1113	75.8468	1.38379
126.8988_2.97	-0.666730025591408	0.00131529	0.629933	1.31085	70.555	112.004	14.2158	18.1119	1.58747
126.8993_15.11	-0.208029389819596	0.172991	0.865719	0.702245	1683.2	1944.28	265.182	345.842	1.15511
126.9005_19.53	0.0200872492625646	0.932788	1.01402	0.0515689	175.093	172.672	41.4366	54.6624	0.986168
126.9010_5.25	-0.678286802927247	0.00288565	0.624907	1.27464	328.093	525.027	52.5202	111.431	1.60024
126.9012_18.06	-0.0696607525825841	0.539532	0.952862	0.333376	774.815	813.145	104.151	104.868	1.04947
126.9013_12.99	-0.428648262308675	0.00486977	0.742958	1.21668	1532.35	2062.5	267.56	242.338	1.34597
126.9015_19.05	0.133626863732016	0.419257	1.09705	0.433104	783.548	714.233	161.126	121.084	0.911537
126.9016_12.19	-0.247254055448274	0.0598869	0.842498	1.19814	279.343	331.565	41.2444	43.9877	1.18694
126.9016_8.23	-0.522606917374368	0.00677968	0.696113	0.89864	443.742	637.457	79.0519	115.049	1.43655
126.9021_14.68	-0.0290097539205572	0.822552	0.980093	0.12719	358.072	365.345	58.0648	51.152	1.02031
126.9022_9.93	-0.459146486120952	0.00318277	0.727416	1.2564	709.813	975.8	133.686	103.357	1.37473
126.9024_16.75	-0.125325692615587	0.407217	0.916797	0.428696	502.755	548.382	65.6139	111.273	1.09075
126.9025_4.53	-0.621331179956006	0.00393054	0.650071	1.24196	463.037	712.287	58.183	153.139	1.53829
126.9027_16.02	-0.193404236705487	0.207339	0.87454	1.14746	544.08	622.133	103.085	97.3873	1.14346
126.9027_10.59	-0.502753280503009	0.0104566	0.705759	0.644702	464.308	657.885	106.962	106.39	1.41691
126.9029_5.38	-0.5810058043043	0.00123681	0.668498	1.31646	1163.52	1740.5	214.518	234.285	1.49589
126.9033_16.61	-0.185371589006627	0.294279	0.879423	0.546819	311.648	354.378	54.1451	77.5283	1.13711
126.9036_10.97	-0.435747633661366	0.00362564	0.739311	1.2358	678.415	917.632	116.305	102.732	1.35261
126.9037_9.30	-0.566430036824673	0.000637775	0.675286	1.35553	612.185	906.557	134.125	61.6754	1.48085
126.9040_14.96	-0.245711406844026	0.09569	0.8434	0.833	1262.89	1497.38	197.455	241.919	1.18568
126.9044_1.41	-0.648512425770286	0.00176447	0.637938	1.29177	703.505	1102.78	147.694	178.422	1.56756
126.9044_18.97	-0.0749197021069852	0.590368	0.949395	0.289575	3376.02	3555.97	550.626	570.164	1.0533
126.9046_17.29	-0.200198814400382	0.197508	0.870431	0.663578	878.308	1009.05	159.032	168.888	1.14885
126.9053_18.34	0.0277403123733857	0.856962	1.01941	0.0897502	571.873	560.982	121.338	78.0009	0.980954
126.9073_0.63	-0.568798241079798	0.0178569	0.674178	1.07456	169.394	251.26	62.3706	33.6364	1.48329
126.9075_11.75	-0.470423351263489	0.00313028	0.721753	1.25656	1012.15	1402.35	177.177	172.44	1.38552
126.9076_8.55	-0.687789530521084	0.00226707	0.620804	1.28395	193.997	312.493	41.7194	57.941	1.61082
126.9083_3.61	-0.53034918229161	0.0146736	0.692387	1.10789	182.363	263.383	40.9724	53.5176	1.44428
126.9087_13.79	-0.276639790140383	0.065702	0.825511	0.889251	518.673	628.305	99.1454	84.0371	1.21137
126.9090_18.69	-0.0462201777031961	0.716077	0.96847	0.198618	2151.67	2221.72	356.908	287.911	1.03256
126.9092_12.47	-0.422916238019411	0.0130644	0.745915	1.11796	709.725	951.482	148.057	129.32	1.34063
126.9515_13.06	-0.515755805833547	0.00189807	0.699426	1.30248	437.643	625.717	70.6113	84.7386	1.42974
126.9518_9.91	-0.740915979643443	4.56148e-05	0.598359	1.49075	1994.93	3334	396.405	270.924	1.67123
126.9519_7.48	-0.684064545600247	0.000416289	0.622409	1.36563	1157.98	1860.48	289.848	163.005	1.60666
126.9519_8.99	-0.786759820104758	9.34534e-06	0.579644	1.3932	658.337	1135.76	113.564	85.8883	1.72519
126.9519_5.30	-0.79276785520543	0.000771731	0.577236	1.52295	999.57	1731.65	308.197	217.029	1.73239
126.9520_3.99	-0.81871712930501	0.000484374	0.566946	1.38399	1278.65	2255.33	309.486	356.122	1.76384
126.9522_0.78	-0.833572462323359	0.00351031	0.561138	1.24791	447.172	796.902	140.889	176.314	1.78209
126.9522_1.40	-0.798725187856867	0.00444093	0.574857	1.22878	372.532	648.043	147.859	110.766	1.73957
126.9528_13.93	-0.542863484839627	0.000256051	0.686407	1.45676	1116.05	1625.93	165.82	154.191	1.45686
126.9528_13.25	-0.616962686177276	0.000115134	0.652042	1.41771	1692.18	2595.2	312.579	183.365	1.53364
126.9531_8.51	-0.773646126923391	0.000277009	0.584937	1.42019	739.7	1264.58	194.666	132.507	1.70959
126.9533_6.45	-0.757358129926024	4.79602e-05	0.591579	1.47034	1138.57	1924.63	237.881	154.314	1.6904
126.9539_15.20	-0.478766702204236	0.000462646	0.717591	1.3985	3001.18	4182.3	526.496	210.6	1.39355
126.9543_11.16	-0.793771021563897	4.92949e-06	0.576834	1.54007	720.12	1248.4	115.33	90.5199	1.7336
126.9544_8.90	-0.865858003687611	3.05068e-06	0.54872	1.54571	1028.4	1874.18	180.762	129.812	1.82243
126.9544_10.55	-0.808072206644187	4.30228e-06	0.571145	1.54278	4024.53	7046.43	666.29	488.238	1.75087
126.9545_6.36	-0.734850852077079	0.000211206	0.60088	1.42071	1930.7	3213.12	469.813	296.512	1.66422
126.9557_9.15	-0.799803418199577	2.13378e-05	0.574427	1.50606	1178.84	2052.2	261.275	117.208	1.74086
126.9558_5.18	-0.804730630241337	0.000509034	0.572469	1.38807	1606.72	2806.65	468.576	347.808	1.74682
126.9561_2.19	-0.772572167710969	0.000200356	0.585373	1.41576	462.78	790.573	98.8165	100.649	1.70831
126.9561_2.58	-0.784035359149357	0.000299342	0.58074	1.40245	601.037	1034.95	145.58	132.199	1.72193
126.9562_0.91	-0.840493280368047	0.00318477	0.558453	1.25615	463.39	829.775	143.093	183.615	1.79066
126.9563_0.80	-0.828693501761963	0.00352027	0.563039	1.25118	443.517	787.72	138.035	174.156	1.77608
126.9565_14.72	-0.483343185418736	0.00109405	0.715318	1.35389	3886.13	5432.73	763.725	341.449	1.39798
126.9568_12.08	-0.809847809170158	4.93441e-06	0.570442	1.53827	3929.45	6888.43	661.062	487.347	1.75303
126.9571_8.66	-0.81093973768848	0.000124238	0.57001	1.45237	949.512	1665.78	210.958	199.257	1.75436
126.9572_3.99	-0.841997073044602	0.000252964	0.557871	1.42313	1130.62	2026.67	282.964	278.882	1.79252
126.9572_5.71	-0.736515684264797	0.00025631	0.600187	1.41394	930.068	1549.63	224.863	158.614	1.66615
126.9573_3.60	-0.803914143191361	0.000349578	0.572793	1.3791	2600.32	4539.72	699.304	561.797	1.74583
126.9573_3.59	-0.861421336739037	0.000484579	0.55041	1.38162	642.323	1166.99	134.611	214.77	1.81683
126.9573_1.79	-0.781011338850279	0.000489198	0.581959	1.40458	1853.23	3184.47	509.906	393.265	1.71833
126.9579_14.00	-0.649521271015976	5.04224e-05	0.637492	1.48145	2064.53	3238.52	349.403	243.751	1.56864
126.9581_9.60	-0.788151006173573	9.06061e-06	0.579086	1.52843	2492.53	4304.25	439.607	310.892	1.72686
126.9582_11.26	-0.782222558217482	3.48208e-06	0.58147	1.53795	1174.32	2019.57	177.627	139.214	1.71978
126.9582_10.71	-0.823822433365822	5.182e-06	0.564943	1.54142	940.845	1665.38	170.266	109.067	1.77009
126.9583_10.88	-0.777723482676317	1.98679e-05	0.583286	1.49332	286.277	490.8	52.0532	41.3958	1.71443
126.9584_7.56	-0.791198066463051	2.10774e-05	0.577864	1.50067	3279.02	5674.38	664.192	417.074	1.73051
126.9586_6.53	-0.729785268547701	0.000154899	0.602994	1.42865	442.528	733.885	98.5714	70.7691	1.65839
126.9587_3.25	-0.785979996804952	0.00158552	0.579958	1.31039	704.788	1215.24	197.546	214.266	1.72426
126.9592_12.66	-0.655927843149566	0.000145966	0.634667	1.45136	1305.32	2056.7	247.113	188.183	1.57563
126.9595_9.05	-0.939942685817903	5.56541e-06	0.521254	1.52357	300.547	576.585	71.6494	29.9423	1.91845
126.9597_6.83	-0.839184002643974	4.04091e-05	0.55896	1.47314	589.708	1055.01	137.193	90.6754	1.78903
126.9619_4.54	-0.799078531064127	0.000255145	0.574716	1.42682	304.253	529.397	69.4894	71.8235	1.73999
126.9620_18.97	-0.408985350706865	0.00035008	0.753153	1.39375	1196.18	1588.23	139.399	116.025	1.32775
126.9622_15.74	-0.496049101876383	0.000832404	0.709046	1.36785	821.77	1158.98	155.92	80.5024	1.41035
126.9624_16.45	-0.367120256308709	0.00452799	0.775329	1.23702	1613.42	2080.95	252.113	188.046	1.28978
126.9625_5.81	-0.730208155480285	0.000922749	0.602817	1.35306	560.46	929.735	165.882	102.443	1.65888
126.9626_18.63	-0.410228500177904	3.67776e-05	0.752504	1.48663	3231.87	4294.82	326.772	176.736	1.3289
126.9629_16.98	-0.441410158240489	0.00360946	0.736414	1.27142	2360.93	3205.98	539.782	93.3111	1.35793
126.9635_15.57	-0.473340107845903	0.000611668	0.720295	1.38644	2582.87	3585.85	452.436	213.113	1.38832
126.9643_15.32	-0.497287085906112	0.00163309	0.708438	1.32673	2095.58	2958.03	467.821	160.447	1.41156
126.9646_17.09	-0.493543919893723	0.00080438	0.710278	1.3638	1091.52	1536.75	206.748	102.078	1.40789
126.9649_1.12	-0.939748378572502	0.00106763	0.521324	1.33853	117.497	225.382	39.514	42.6655	1.91818
126.9658_7.04	-0.773755446031958	3.453e-05	0.584893	1.48003	600.03	1025.88	113.702	94.3163	1.70971
126.9660_12.62	-0.869999293539235	2.26528e-05	0.547147	1.5121	689.668	1260.48	132.491	134.039	1.82767
126.9662_19.82	-0.428071184768378	0.000775299	0.743255	1.36446	1318.98	1774.6	209.583	105.738	1.34543
126.9674_18.06	-0.396330189689808	0.00290571	0.759789	1.28929	3408.7	4486.38	650.837	178.45	1.31616
126.9696_13.46	-0.710391389956259	2.22246e-05	0.611154	1.50009	840.875	1375.88	110.189	137.564	1.63625
127.0480_0.99	-1.0749486148067	0.0323863	0.474688	0.980462	14.0604	29.6203	5.35239	14.3877	2.10664
127.0741_6.45	-0.49315975564676	0.028262	0.710467	1.02119	85.2845	120.04	14.6336	29.829	1.40752
128.0329_1.01	-0.993877859144413	0.00591761	0.502126	1.21151	1007.19	2005.85	238.983	660.986	1.99154
128.0489_8.06	-0.415491192634814	0.392494	0.749764	0.431776	74.5567	99.4402	21.8721	64.6012	1.33375
128.0502_6.26	-1.21596863012872	0.0831153	0.430484	0.838343	68.1723	158.362	43.6215	106.148	2.32297
128.0682_0.98	-1.21735803399689	0.00494847	0.43007	1.20825	58.726	136.55	22.5059	48.1331	2.3252
128.8905_0.86	-0.768055929042019	0.348469	0.587208	0.49685	20.8345	35.4806	22.1506	28.973	1.70297
128.8914_0.85	-1.04550539046419	0.25698	0.484475	0.600387	21.8492	45.0987	23.403	41.1862	2.06409
129.0181_1.30	-0.229303785731645	0.366674	0.853046	0.470813	370.583	434.423	129.34	103.068	1.17227
129.0364_0.99	-0.97440484334267	0.00585702	0.50895	1.19777	86.3418	169.647	27.6123	51.6036	1.96483
129.0534_4.81	-1.33987588152489	0.112471	0.395055	0.790232	15.8985	40.2438	4.27903	34.0026	2.5313
129.0536_5.65	-0.724168972193942	0.00144035	0.605346	1.31528	66.0535	109.117	14.1483	19.6841	1.65195
129.0549_8.98	-0.213685902852368	0.507146	0.862331	0.323366	101.574	117.79	29.8215	49.4435	1.15965
129.0601_5.14	-0.905643022870421	0.000243279	0.533795	1.40974	54.8757	102.803	10.9987	18.0575	1.87338
129.0886_10.34	-1.51606346031207	0.129141	0.349639	0.726557	306.96	877.935	118.476	837.269	2.8601
129.0907_6.82	-0.996547618685982	0.0127728	0.501198	1.10204	127.398	254.187	32.8211	97.2578	1.99521
129.0912_10.36	-1.37180033665521	0.154251	0.386409	0.686569	187.273	484.65	81.2815	465.535	2.58793
130.0546_1.32	-0.781308126909815	0.0259781	0.581839	1.03615	103.732	178.283	27.2885	64.3835	1.71868
130.0636_11.41	-2.99363513611335	0.0713185	0.125553	0.874577	18.9002	150.536	15.0198	159.143	7.96482
130.0642_8.08	-0.0992679119106669	0.815642	0.933507	0.117282	473.468	507.193	157.861	306.864	1.07123
130.0832_5.44	-1.75919259652442	0.00480666	0.295413	1.21978	204.04	690.693	34.7007	328.827	3.38509
130.0847_8.33	-2.01523657867201	0.00156518	0.247374	1.29711	88.065	356	22.2998	151.046	4.04247
130.0856_1.37	-1.76428119319089	0.00629233	0.294373	1.18887	4577.77	15550.9	1535.95	7652.54	3.39705
130.0860_1.54	-2.47899621045743	0.0447577	0.179369	0.955953	1298.9	7241.49	1556.72	6153.31	5.57508
130.0873_2.49	-1.95816823048067	0.0130808	0.257355	1.10523	290.963	1130.59	80.1334	678.187	3.8857
130.0882_6.53	-1.73948196612397	0.000429312	0.299477	1.38562	109.753	366.482	24.1662	119.61	3.33916
130.0900_7.37	-2.12216186264711	0.000202963	0.229702	1.41139	50.9503	221.81	17.7101	71.4811	4.35346
130.8872_0.86	-0.890850409370954	0.302818	0.539296	0.549649	23.1481	42.9228	25.9134	36.2848	1.85427
130.9625_0.80	-0.615990214392485	0.189398	0.652482	0.62999	237.645	364.217	107.932	191.896	1.53261
130.9805_0.84	-0.474452745815858	0.0141235	0.71974	1.10029	871.173	1210.4	72.8775	270.433	1.38939
131.0317_2.23	-0.321976451775348	0.487063	0.799973	0.389564	101.435	126.798	61.3491	60.4042	1.25005
131.0328_1.87	0.363693980947419	0.594664	1.28672	0.3182	192.072	149.273	162.76	99.4856	0.77717
131.0342_0.94	-0.756614526069564	0.0994179	0.591884	0.794438	107.141	181.017	29.5002	95.1779	1.68953
131.0346_6.35	-0.585924891100221	0.319335	0.666222	0.497229	82.2218	123.415	52.3478	80.8134	1.501
131.0373_10.10	-0.545242814979156	0.1421	0.685276	0.703021	63.318	92.3978	18.4673	40.7034	1.45927
131.0682_8.03	-0.361344952520631	0.280961	0.778439	0.53619	64.7425	83.1697	11.4914	37.8994	1.28462
131.0690_6.23	-0.125261590569115	0.735563	0.916838	0.222955	2317.28	2527.47	1237.95	815.55	1.0907
131.0702_3.87	-0.885053764277647	0.0416173	0.541467	0.950873	375.108	692.762	88.929	320.984	1.84683
131.0740_4.16	-1.80718579524288	0.0461066	0.285748	0.94851	69.9522	244.804	51.2166	181.085	3.49959
131.0797_0.95	-1.3747468338021	0.000652326	0.38562	1.3617	531.435	1378.13	188.079	382.153	2.59321
131.0816_0.97	-1.20583222398478	0.00435783	0.433519	1.22073	148.502	342.55	62.3863	113.728	2.3067
131.0880_1.37	-1.05119227514034	0.0195562	0.482569	1.05917	242.893	503.333	132.636	187.582	2.07224
131.9121_13.88	0.159451570118615	0.491946	1.11686	0.353307	807.983	723.44	231.236	175.522	0.895365
131.9125_11.78	-0.316930028825794	0.0800392	0.802776	0.860344	1655.1	2061.72	280.915	427.273	1.24567
131.9132_15.58	0.00246192730529059	0.986494	1.00171	0.0268721	482.105	481.283	83.5953	80.3614	0.998296
131.9135_13.54	0.098020076509159	0.679201	1.0703	0.973795	761.323	711.315	193.115	213.138	0.934314
131.9135_10.03	-0.335542324612126	0.0424418	0.792486	0.209778	355.583	448.693	59.2291	78.2195	1.26185
131.9136_12.55	-0.255604151012624	0.313683	0.837636	0.530626	1509.63	1802.25	403.931	541.564	1.19383
131.9137_12.68	-0.172777901021934	0.52161	0.887133	0.353032	620.042	698.928	182.795	226.351	1.12723
131.9151_13.43	0.0189307497625952	0.931128	1.01321	0.0403017	2638.83	2604.43	683.515	660.864	0.986964
131.9171_14.64	0.0430527890826522	0.81632	1.03029	0.130435	1426.82	1384.87	353.482	246.37	0.970599
131.9184_12.34	-0.30457454418891	0.181215	0.809681	0.676291	494.375	610.58	122.779	155.411	1.23505
131.9193_15.53	0.0342050733021878	0.836336	1.02399	0.139267	752.658	735.023	170.207	111.944	0.97657
131.9195_10.36	-0.286031580096441	0.0926051	0.820155	0.827158	866.953	1057.06	141.597	206.57	1.21929
131.9814_0.82	-0.426782853835677	0.0318804	0.743919	1.00212	132.73	178.42	12.0127	43.2741	1.34423
132.0439_6.75	-1.25914240854973	0.00186208	0.417792	1.28443	149.865	358.707	40.3137	115.285	2.39353
132.0451_10.09	-0.542131542010505	0.16068	0.686755	0.68178	83.2382	121.205	22.0013	57.3007	1.45613
132.0475_5.54	-0.900128180856791	0.0684189	0.535839	0.868518	140.422	262.06	62.7145	131.746	1.86623
132.0637_0.97	-0.654243175701716	0.0892665	0.635409	0.84168	144.335	227.153	37.7193	100.991	1.57379
132.0721_6.21	-0.0754436141161682	0.83696	0.94905	0.151739	167.477	176.468	89.2569	53.8998	1.05368
132.9211_11.98	0.139102931359382	0.430794	1.10122	0.369636	342.235	310.778	53.8329	76.881	0.908085
132.9216_12.30	0.160762913093452	0.535112	1.11788	0.287523	1704.63	1524.88	380.396	570.243	0.894552
132.9216_14.27	0.279156339926166	0.112668	1.21349	0.754328	1143.2	942.08	172.513	224.705	0.824074
132.9220_15.62	0.253217339184227	0.0890475	1.19186	0.822209	630.855	529.302	105.154	79.9363	0.839023
132.9227_13.54	0.340570964052492	0.160188	1.26626	0.675974	2094.77	1654.3	463.828	539.074	0.78973
132.9229_11.74	0.121175689162887	0.491959	1.08762	0.318254	1590.95	1462.78	239.454	369.274	0.91944
132.9240_14.44	0.247366978885424	0.129532	1.18704	0.73816	1487.68	1253.27	208.25	278.275	0.842427
132.9841_0.81	-0.479763507899674	0.019059	0.717095	1.07001	125.653	175.225	12.0795	41.7816	1.39451
133.0054_1.01	-1.02482674430304	0.0111495	0.491469	1.13783	295.895	602.062	66.5769	232.149	2.03471
133.0276_7.13	-1.52092241753164	0.128443	0.348463	0.752664	57.3497	164.579	32.0086	155.215	2.86975
133.0278_7.10	-1.43770295133622	0.117795	0.369155	0.767707	82.2063	222.688	43.8467	196.232	2.70889
133.0502_1.07	-0.501393293311064	0.328662	0.706424	0.483507	70.1463	99.2977	18.2565	67.0954	1.41558
134.0054_9.40	-1.77480770752497	0.00012037	0.292233	1.44667	89.3962	305.907	32.7754	80.9897	3.42192
134.0335_1.32	-1.3858744780355	0.00039233	0.382657	1.37181	102.848	268.773	31.1715	71.4194	2.61331
134.0429_4.68	-0.472233264005487	0.594497	0.720848	0.304222	8.28247	11.4899	8.62643	11.391	1.38725
134.0456_0.97	-1.22871659429756	0.169952	0.426697	0.708306	591.628	1386.53	273.483	1287.83	2.34358
134.0581_5.40	-1.0908591260141	0.0997045	0.469482	0.786007	172.435	367.288	77.1613	251.505	2.13001
134.0586_3.74	-1.62417606215105	0.127923	0.324395	0.775476	59.7818	184.287	15.5612	183.07	3.08265
134.0602_2.09	-1.92438508604074	0.183048	0.263453	0.691354	97.5267	370.187	30.8632	465.839	3.79575
134.8941_13.18	0.168320615026333	0.622565	1.12375	0.227646	421.387	374.983	97.2256	201.59	0.889879
135.0291_1.62	-1.57749760006533	0.0267738	0.335063	1.02819	238.33	711.3	157.315	418.031	2.98452
135.0419_6.18	-0.646169743962056	0.000105804	0.638974	1.45145	142.437	222.915	10.2652	30.2673	1.56501
135.0426_9.68	-1.23869407727178	0.0147716	0.423756	1.09424	162.877	384.365	38.8843	180.357	2.35985
135.0472_4.74	-0.742880293972272	0.00195924	0.597545	1.30573	149.945	250.935	37.8531	45.9235	1.67351
135.0490_5.33	-0.662355333770032	0.0197003	0.631846	1.07066	205.415	325.103	51.6007	92.2964	1.58267
136.0130_6.75	-1.00658338209335	0.0257984	0.497724	1.03768	113.694	228.428	16.863	106.123	2.00915
136.9307_0.88	-1.39877060851525	0.0901845	0.379252	0.812231	27.6567	72.9243	8.24327	58.5432	2.63677
137.0214_5.28	-0.411413389886918	0.118007	0.751886	0.772176	378.853	503.87	59.069	169.029	1.32999
137.0215_4.45	-0.5471858499182	0.00236221	0.684354	1.25699	236.913	346.185	38.2158	54.1248	1.46123
137.0226_7.13	-0.996739518388283	0.0766007	0.501131	0.850648	160.58	320.435	42.9846	193.62	1.99549
137.0231_8.06	-0.285005309588948	0.0957549	0.820739	0.791896	329.323	401.252	23.9096	92.7747	1.21841
137.0254_9.69	-0.356052393008411	0.0650365	0.7813	0.877558	265.827	340.237	48.5214	73.3608	1.27992
137.0333_0.99	-0.864601267350851	0.00717231	0.549198	1.16392	47.4488	86.3965	8.39629	27.0726	1.82083
137.0586_10.08	-0.612122523273998	0.0736811	0.654233	0.837779	104.012	158.983	30.8761	59.9186	1.5285
137.0599_4.97	-1.11857321141772	0.241419	0.460549	0.609145	256.448	556.831	115.584	579.445	2.17132
137.0599_6.95	-0.333029766724022	0.471274	0.793868	0.36492	116.327	146.532	36.7057	91.7482	1.25965
137.0646_9.06	-0.0764000621345811	0.780107	0.948421	0.123728	153.943	162.315	30.3713	64.7245	1.05438
138.0227_1.10	-1.05007397955868	1.57195e-05	0.482943	1.49108	379.608	786.03	68.5484	108.845	2.07063
138.0242_5.92	-0.655071013382639	0.00412852	0.635044	1.23445	141.418	222.69	20.2842	49.8801	1.57469
138.0546_1.44	-0.561659027635666	0.102279	0.677523	0.788218	1132.54	1671.59	270.453	682.474	1.47596
138.0555_1.06	-0.227464505976145	0.459278	0.854135	0.353947	247.635	289.925	98.4472	91.7676	1.17078
138.0590_5.25	-0.747781861286453	0.106398	0.595518	0.813081	108.884	182.839	16.9743	100.673	1.6792
138.9194_0.86	-2.54496317743209	0.0909002	0.171352	0.834743	73.2308	427.37	28.7571	462.811	5.83593
139.0512_0.95	-0.932252330684403	0.0247307	0.52404	1.02629	57.5233	109.769	19.1576	44.5274	1.90825
139.0574_1.44	-0.666062527642344	0.156668	0.630224	0.674339	57.9272	91.9152	29.9926	45.3414	1.58674
139.1103_8.76	-1.03901385083736	0.00601895	0.48666	1.19324	467.745	961.133	65.9301	341.966	2.05482
139.1165_8.64	-1.22778470343479	0.00336217	0.426973	1.24756	62.0468	145.318	13.5969	51.6054	2.34206
139.9829_0.96	-1.13125757665272	0.0844521	0.456518	0.867099	20.1978	44.2432	11.6247	28.4687	2.1905
140.0340_0.97	-1.51566690952134	0.00273077	0.349735	1.24872	62.6312	179.082	15.7612	70.4748	2.85931
140.9154_0.86	-2.68696010232903	0.0838124	0.15529	0.849167	53.3913	343.816	22.4768	369.839	6.43954
141.0918_7.81	-1.24548333340339	0.00250651	0.421767	1.26262	43.8342	103.93	6.06797	36.2701	2.37098
142.0503_0.99	-1.26890343997961	0.0016948	0.414975	1.29871	313.39	755.202	57.8747	248.096	2.40978
142.9123_0.86	-3.20159706478595	0.0845203	0.108698	0.849267	9.10308	83.7462	4.67682	95.3676	9.19976
143.0340_0.92	-0.910599862100271	0.0375512	0.531964	0.968643	63.8213	119.973	12.0914	56.1099	1.87983
143.1038_11.54	-1.38604701876323	0.00112497	0.382612	1.3274	23.0822	60.328	6.50451	19.1532	2.61362
143.1053_7.80	-1.03907116260853	0.00362881	0.486641	1.23399	137.84	283.248	23.139	91.4578	2.05491
144.0329_3.76	-1.14043701484039	0.0664546	0.453622	0.870749	283.615	625.223	125.37	386.491	2.20448
144.0369_6.36	-0.689707895097485	0.0784634	0.619979	0.847685	739.127	1192.18	263.737	501.086	1.61295
144.0421_5.01	-0.88502083790548	0.163382	0.54148	0.696946	2348.3	4336.82	1128.28	3034.72	1.84679
144.0433_4.91	-0.989605600379047	0.189698	0.503615	0.642544	1207	2396.67	921.082	1854.82	1.98565
144.0437_4.69	-1.14286681614922	0.110345	0.452859	0.778713	786.738	1737.27	493.333	1234.08	2.20819
144.0437_6.87	-1.02404084331926	0.00114195	0.491737	1.32179	261.345	531.473	58.9671	134.674	2.03361
144.0441_3.86	-2.12649760088064	0.080107	0.229013	0.856432	157.578	688.074	90.3623	661.162	4.36656
144.0441_7.69	-0.857517405739845	0.0657534	0.551901	0.903502	438.542	794.602	40.3879	420.272	1.81192
144.0630_1.01	-0.907851797628096	0.0163033	0.532978	1.10468	343.498	644.488	87.8	240.192	1.87625
145.0282_9.22	-1.40814577227737	0.050912	0.376796	0.943666	56.7978	150.739	15.1329	102.661	2.65395
145.0389_1.31	-0.67461054146194	0.0335893	0.626501	0.98203	51.0462	81.4782	8.86222	28.9576	1.59617
145.0465_4.88	-1.10715012012169	0.0932596	0.46421	0.825425	119.088	256.539	60.5162	171.103	2.15419
145.0598_0.90	-0.468167900893156	0.0391086	0.722882	0.968416	168.665	233.323	38.1931	54.7508	1.38335
145.0898_7.76	-0.0167542347041275	0.967625	0.988454	0.0262875	115.317	116.664	25.7967	75.0236	1.01169
145.0966_0.89	-1.12783259571463	0.00356811	0.457603	1.24918	247.855	541.638	103.494	159.442	2.1853
145.9977_0.91	-0.553685424721727	0.0838051	0.681278	0.851615	20.9873	30.8058	6.10939	10.9351	1.46783
146.0236_6.29	-0.612920066837155	0.192459	0.653872	0.677325	19.3397	29.5772	4.94549	17.2474	1.52935
146.0246_3.85	-1.45287805071006	0.0723443	0.365292	0.889137	179.48	491.333	33.9083	378.792	2.73754
146.0440_0.93	-0.468802191786575	0.0181348	0.722564	1.11106	830.92	1149.96	114.726	252.166	1.38396
146.0584_6.48	1.50809883866921	0.127666	2.84435	0.730649	108.054	37.989	97.6373	33.7806	0.351574
146.0591_7.67	-1.3715234672744	0.00851299	0.386483	1.13847	137.048	354.603	35.0345	159.451	2.58743
146.0797_3.13	-2.46457693888108	0.0975408	0.181171	0.834495	64.6088	356.618	86.2488	381.728	5.51966
146.0799_2.65	-0.671135735585304	0.400216	0.628012	0.396502	124.342	197.993	127.978	160.564	1.59233
146.9591_0.88	-0.474613468067351	0.205209	0.71966	0.613519	712.848	990.535	230.471	445.917	1.38955
147.0299_5.54	-0.761507622418214	0.172763	0.58988	0.671165	191.633	324.868	93.5689	201.616	1.69526
147.0306_2.31	-1.33728358911556	0.00811383	0.395765	1.17074	757.257	1913.4	211.944	833.567	2.52675
147.0424_9.72	-1.04797029276453	0.0280878	0.483648	1.01554	44.177	91.3412	16.8821	41.7397	2.06762
147.0429_6.86	-0.44971698089993	0.176678	0.732186	0.697342	562.112	767.717	147.202	313.613	1.36577
147.0632_1.92	-0.885749285106881	0.0156292	0.541206	1.11797	222.563	411.235	65.0329	145.033	1.84772
148.0291_1.01	-1.07629038098741	0.0216051	0.474247	1.03562	266.962	562.918	96.179	248.691	2.10861
148.0412_0.99	-1.11621794806478	0.031658	0.461302	0.980931	225.272	488.34	93.7613	240.528	2.16778
148.0448_2.11	-1.46492038320481	0.00531503	0.362256	1.19829	78.0907	215.568	27.1028	91.0531	2.76049
148.0516_6.88	-0.222858874717113	0.455711	0.856866	0.431717	41.4382	48.3602	13.8919	16.8649	1.16704
149.0063_19.95	0.0227837438433381	0.796377	1.01592	0.156547	1086.26	1069.24	114.833	107.585	0.984327
149.0068_18.01	0.0163038138593495	0.83344	1.01137	0.116335	1883.9	1862.73	200.448	132.343	0.988764
149.0073_15.46	0.158334696858789	0.192878	1.116	0.642157	371.46	332.85	44.0946	51.4209	0.896059
149.0073_17.74	-0.0557656105692503	0.508475	0.962084	0.316902	3449.33	3585.27	443.687	197.291	1.03941
149.0074_16.48	-0.0189796017387913	0.796618	0.98693	0.162846	285.443	289.223	32.7277	12.3481	1.01324
149.0074_17.23	-0.0188678056614893	0.794643	0.987007	0.124243	1323.3	1340.72	146.876	62.398	1.01316
149.0075_19.32	0.0136318081259522	0.818484	1.00949	0.126858	3972.63	3935.27	302.691	243.478	0.990594
149.0083_14.47	-0.471025035796682	0.0012873	0.721452	1.34751	134.747	186.772	8.00731	27.6741	1.38609
149.0085_15.61	-0.0798952623506862	0.291592	0.946126	0.562363	1716.68	1814.43	210.276	45.0828	1.05694
149.0086_19.09	0.04687921132708	0.496542	1.03303	0.356138	1020.27	987.65	88.4632	70.6835	0.96803
149.0234_7.14	-1.20591084988415	0.11782	0.433496	0.763934	38.0763	87.8355	16.48	69.2927	2.30683
149.0452_0.99	-0.726451713312216	0.0500632	0.604389	0.928924	167.163	276.582	33.0874	115.69	1.65456
149.0460_5.34	-0.92994171744485	0.00584796	0.52488	1.19633	170.705	325.227	41.9016	100.117	1.9052
149.0593_7.13	-1.30066135507397	0.0941426	0.40594	0.812866	92.8458	228.718	30.6763	177.329	2.46341
149.0598_8.29	0.127204398674731	0.71858	1.09218	0.217383	115.977	106.189	34.771	54.5284	0.915607
149.9497_0.86	-1.73577085365127	0.048346	0.300249	0.940074	62.818	209.22	16.5138	158.669	3.33058
149.9863_6.48	-0.519209024263617	0.0130301	0.697754	1.10848	149.138	213.74	21.5542	47.8751	1.43317
149.9867_1.16	-0.953501078925365	0.00060949	0.516378	1.35593	133.242	258.032	47.658	39.9591	1.93657
149.9867_16.80	-0.198652565380526	0.221656	0.871364	0.627915	338.775	388.787	18.223	92.2057	1.14762
149.9875_9.07	-0.796291239301959	0.000100145	0.575828	1.45071	341.555	593.155	63.644	76.1483	1.73663
149.9887_10.65	-0.66052867097862	1.01401e-05	0.632646	1.51656	453.195	716.348	69.9682	37.1376	1.58066
149.9901_11.98	-0.468790336588466	0.00241068	0.72257	1.26724	282.978	391.627	34.3719	56.4432	1.38395
149.9907_2.39	-0.778294161728042	0.00606277	0.583056	1.19587	25.4368	43.6267	3.8481	12.2661	1.7151
149.9909_5.31	-0.681344425020055	0.0228161	0.623584	1.05446	116.473	186.78	35.5694	53.3163	1.60364
149.9921_4.86	-0.845229951570554	0.00131334	0.556622	1.32447	255.268	458.602	60.5203	95.3392	1.79655
149.9931_8.17	-0.775725962212229	5.05467e-06	0.584095	1.52211	1927.67	3300.27	326.033	199.065	1.71205
149.9931_10.01	-0.765450999216004	1.42909e-07	0.588269	1.57988	1915.27	3255.77	210.46	141.629	1.6999
149.9932_9.26	-0.826077003216077	3.34611e-07	0.564061	1.57348	2520.45	4468.4	319.978	245.669	1.77286
149.9933_6.39	-0.753152069451651	1.80102e-05	0.593306	1.48852	1033.61	1742.12	163.699	158.398	1.68547
149.9934_7.97	-0.826688449609732	3.05269e-06	0.563822	1.46977	1117.45	1981.92	174.835	145.528	1.77361
149.9934_3.87	-0.852695948737821	5.78207e-05	0.553749	1.53837	1328.25	2398.65	286.524	271.72	1.80587
149.9935_3.70	-0.886371578740995	1.05427e-05	0.540973	1.50936	1192.51	2204.38	236.059	194.618	1.84852
149.9942_12.51	-0.677647540736319	1.92038e-07	0.625184	1.57409	2533.12	4051.8	283.181	87.8955	1.59953
149.9942_12.87	-0.628761534216664	3.15966e-07	0.646731	1.57135	1672.9	2586.7	176.35	65.4125	1.54624
149.9948_5.80	-0.741869509036322	2.73807e-05	0.597964	1.48023	1386.23	2318.25	240.827	202.451	1.67234
149.9949_2.92	-0.902488207358351	1.74715e-05	0.534963	1.44743	654.993	1224.37	143.433	112.704	1.86928
149.9949_1.24	-0.958292357904655	8.08903e-05	0.514666	1.49921	685.473	1331.88	194.704	154.214	1.94301
149.9963_3.61	-0.824924540898644	1.47533e-05	0.564512	1.50142	219.297	388.472	37.5273	37.6442	1.77144
149.9963_5.12	-0.891551971809004	0.000200454	0.539034	1.42543	309.24	573.693	56.5321	98.7665	1.85517
149.9968_14.04	-0.569022386373422	4.16661e-07	0.674073	1.56979	3139.78	4657.92	321.338	17.9301	1.48352
149.9977_7.47	-0.775693877660292	1.58318e-05	0.584108	1.49196	915.688	1567.67	171.712	114.739	1.71201
149.9984_19.82	-0.389133078929671	0.0492692	0.763588	0.968754	154.858	202.803	39.4978	34.591	1.30961
149.9985_18.77	-0.496296418776249	7.09457e-05	0.708924	1.26581	214.512	302.588	9.85221	31.8156	1.41059
149.9985_17.78	-0.299978072745524	0.00295835	0.812265	1.46785	959.837	1181.68	125.318	60.8637	1.23113
149.9986_18.12	-0.339081938872006	0.00504205	0.790544	1.2229	1438.83	1820.05	234.708	114.389	1.26495
149.9986_19.05	-0.350361726394805	0.000101609	0.784387	1.4631	2667.78	3401.1	244.264	155.896	1.27488
149.9987_18.21	-0.33046939366655	0.000116786	0.795278	1.46113	748.307	940.938	69.7486	33.6528	1.25742
149.9988_17.04	-0.336371363723954	0.000322093	0.792031	1.40863	3161.13	3991.17	356.707	130.403	1.26257
149.9989_15.12	-0.28766229695882	0.0625566	0.819228	0.901257	312.312	381.227	19.8608	78.0731	1.22066
149.9991_0.84	-0.862667300526001	0.000930661	0.549935	1.33077	522.745	950.558	147.821	171.144	1.8184
149.9992_14.54	-0.534261169053526	1.71683e-06	0.690512	1.54995	942.998	1365.65	98.1487	35.5908	1.4482
149.9994_6.88	-0.760719850113369	2.53528e-05	0.590202	1.47667	597.898	1013.04	110.328	84.3535	1.69433
149.9994_16.15	-0.346505424802868	5.85932e-05	0.786487	1.47676	1125.62	1431.2	104.028	43.9002	1.27148
149.9994_9.38	-1.04395995976131	5.00308e-05	0.484994	1.48182	273.128	563.157	50.7441	92.0948	2.06188
149.9995_2.28	-0.879080355975491	3.57058e-06	0.543714	1.52994	604.512	1111.82	112.406	76.2508	1.8392
149.9998_13.09	-0.6044639471686	1.542e-06	0.657716	1.54886	1212.42	1843.38	141.604	60.6443	1.52042
150.0000_12.78	-0.703556225408339	3.64036e-07	0.614057	1.57308	434.213	707.122	54.1759	17.8084	1.62851
150.0003_19.42	-0.408123604452654	9.29777e-05	0.753603	1.45444	1140.48	1513.37	84.6888	118.613	1.32695
150.0009_18.39	-0.325714146154245	0.0337207	0.797903	1.02324	206.87	259.267	34.7981	38.8946	1.25328
150.0013_10.93	-0.725379144651591	9.06588e-08	0.604838	1.58201	2136.53	3532.4	240.462	74.7305	1.65333
150.0018_12.06	-0.670195364037564	8.88528e-07	0.628422	1.55275	1197.03	1904.82	145.382	73.1823	1.59128
150.0022_2.15	-0.764293641730662	5.16555e-05	0.588742	1.47281	80.3173	136.422	14.8117	14.0547	1.69853
150.0164_5.35	-1.03709883212449	0.000484287	0.487306	1.38045	96.6085	198.25	21.2689	44.2533	2.0521
150.0171_1.32	-0.935753244570279	0.00358972	0.522769	1.22406	151.531	289.862	54.2968	71.2627	1.91288
150.0298_6.91	-0.434396027324227	0.396252	0.740003	0.446388	84.9043	114.735	17.8314	80.4887	1.35134
150.0540_2.12	-1.79947771120816	0.154719	0.287279	0.730196	200.203	696.895	66.2518	787.534	3.48094
150.9459_0.86	-1.69483779754633	0.055661	0.308889	0.913879	209.962	679.732	44.2045	529.719	3.23741
151.0241_1.46	-1.28429024276628	0.00871112	0.410573	1.15678	176.217	429.198	53.7063	182.911	2.43563
151.0373_8.10	-0.708543517158434	0.0146628	0.611938	1.11862	214.262	350.137	16.6617	111.783	1.63415
151.0375_6.89	-0.277503871057192	0.44083	0.825017	0.379381	208.467	252.682	42.7495	127.98	1.2121
151.0379_5.47	-0.765630611098995	0.00562079	0.588196	1.20763	199.175	338.62	7.84975	96.9639	1.70011
151.0429_10.13	-0.441512701930171	0.331216	0.736362	0.478774	62.2603	84.5512	17.8243	50.4075	1.35803
152.0242_5.92	0.146147684756682	0.78336	1.10661	0.157633	164.034	148.231	66.2124	119.997	0.903658
152.0312_1.38	-1.24075545072922	0.00766734	0.423151	1.17954	95.5018	225.692	25.6245	92.3881	2.36322
152.0326_5.13	-1.03116708155244	0.00086803	0.489314	1.32627	64.4598	131.735	5.65957	34.7567	2.04368
152.9441_0.85	-1.44000972782957	0.0688239	0.368565	0.866674	24.4085	66.2258	10.9927	49.032	2.71323
153.0187_6.10	-0.292413739174203	0.368381	0.816535	0.459421	319.902	391.78	49.1729	180.317	1.22469
153.0286_0.97	-1.02098376853506	0.000547528	0.49278	1.35512	211.383	428.96	59.3105	88.8927	2.0293
154.0488_0.99	-0.737260325591053	0.0285758	0.599877	1.0024	292.688	487.913	62.7514	176.264	1.66701
154.0605_0.86	-0.732531659472842	0.00109039	0.601847	1.33602	100.435	166.878	21.6806	28.6431	1.66156
154.8983_0.86	-1.16914686422136	0.047404	0.444684	0.940649	23.4908	52.8258	10.5521	29.9991	2.24879
154.9823_1.64	-0.953041703513076	0.0556541	0.516542	0.902098	191.897	371.503	49.2015	197.178	1.93596
154.9869_1.57	-0.968826945426168	0.0701686	0.510921	0.853983	155.901	305.137	52.8362	172.438	1.95725
155.1066_8.29	-0.808848035052193	0.0273835	0.570837	1.01506	401.607	703.54	50.9544	282.016	1.75181
156.0173_0.89	-1.39563214534864	0.0111746	0.380078	1.13761	62.2815	163.865	20.1449	77.5915	2.63104
157.0823_4.76	-0.87711082817601	0.00140243	0.544457	1.30925	240.768	442.217	33.1938	107.969	1.83669
157.0844_6.43	-0.8960243533859	0.0215814	0.537366	1.06075	51.2953	95.457	7.02165	39.1534	1.86093
157.0906_7.80	-0.914617157386346	0.00352682	0.530485	1.24087	72.4207	136.518	8.67516	40.4759	1.88507
157.1169_8.70	-1.22787105989549	0.00102026	0.426947	1.33681	44.5912	104.442	4.83518	31.686	2.34221
157.1210_19.98	-0.273109777033811	0.00305397	0.827534	1.28124	954.792	1153.78	88.701	88.915	1.20841
157.1216_12.57	-0.726144561188357	4.06586e-05	0.604517	1.48741	341.117	564.28	27.2247	74.0862	1.65421
157.8612_1.06	0.324690828312638	0.343592	1.2524	0.487884	655.072	523.055	215.401	243.731	0.79847
157.8650_0.66	0.258083948128167	0.154798	1.19589	0.720024	292.847	244.878	65.1926	39.7234	0.8362
158.0447_0.99	-0.73002230533791	0.00770096	0.602895	1.16822	419.857	696.402	61.0437	194.459	1.65867
158.0821_4.55	-1.00232176787966	0.00982695	0.499196	1.13887	144.975	290.417	39.8796	104.71	2.00323
158.0856_6.25	-1.08704349871704	0.00897817	0.470725	1.16711	102.619	218.002	11.6592	86.6445	2.12439
158.0865_2.58	-1.20335375368809	0.00742319	0.434265	1.1884	110.222	253.813	17.6607	103.645	2.30275
158.8433_1.04	-0.0839652973491712	0.945836	0.943461	0.0305252	89.2832	94.6337	93.8376	163.063	1.05993
159.0241_4.93	-0.323104230429129	0.319709	0.799348	0.525213	131.197	164.13	36.845	67.6597	1.25102
159.0339_0.97	-0.625837896811474	0.224063	0.648043	0.629992	90.0508	138.958	35.1318	85.495	1.54311
159.0364_6.27	-0.754287202368531	0.0582269	0.592839	0.906864	66.861	112.781	24.1267	46.7507	1.6868
159.0372_6.22	-0.973376818652897	0.0185239	0.509313	1.05265	81.9927	160.987	28.7264	62.6229	1.96343
159.0632_5.65	-0.749854696343535	0.00506213	0.594663	1.20813	1029.41	1731.08	141.69	459.56	1.68163
159.0669_6.51	-0.267727202824914	0.225118	0.830627	0.603231	139.601	168.067	39.58	36.6315	1.20391
159.0755_0.94	-0.0788519760890152	0.779476	0.946811	0.140472	73.5173	77.6473	24.1863	25.5293	1.05618
159.0821_8.58	-1.47102297293474	0.005654	0.360726	1.20141	56.3415	156.189	13.1248	68.4803	2.77218
159.0904_5.06	-1.8032522597332	0.036752	0.286528	0.961616	158.97	554.815	34.6601	401.019	3.49006
159.0992_6.97	-0.614295391447115	0.0829279	0.653249	0.829127	155.387	237.868	30.2584	100.419	1.53081
159.1001_8.60	-0.684891107914461	0.120856	0.622053	0.753625	25.8527	41.5603	7.60536	21.3817	1.60758
159.8617_1.04	0.390402565382191	0.280855	1.31076	0.552839	399.425	304.728	129.853	156.65	0.762918
160.0360_6.86	-0.536530555124733	0.157579	0.689427	0.688017	222.325	322.478	55.6129	150.648	1.45048
160.0363_7.57	-0.503443494751192	0.22681	0.705421	0.993758	85.0117	120.512	20.5382	64.324	1.4176
160.0363_6.75	-0.746163694109196	0.0287085	0.596187	0.597884	481.363	807.403	89.5507	299.71	1.67733
160.0371_3.19	-0.794356765791655	0.100744	0.5766	0.7658	691.655	1199.54	314.353	612.115	1.7343
160.0378_4.79	-0.103667996125373	0.832731	0.930664	0.111024	626.897	673.602	146.702	506.915	1.0745
160.0384_5.20	-0.217164337340126	0.631542	0.860255	0.253806	811.898	943.788	163.524	632.328	1.16245
160.0601_1.03	-0.849884248450071	0.0333838	0.554829	0.99791	216.44	390.102	23.1903	170.997	1.80235
160.0704_5.59	-0.748069251642667	0.0138062	0.5954	1.10215	80.8422	135.778	14.0018	42.9291	1.67954
160.8384_5.23	0.99295383330243	0.435009	1.99026	0.398308	228.555	114.837	242.488	241.9	0.502449
160.8396_0.94	0.0306167472992056	0.976186	1.02145	0.0207129	1877.77	1838.34	1577.73	2733.14	0.979001
161.0425_5.45	-0.781809733917522	0.0522325	0.581637	0.931027	729.07	1253.48	271.869	516.019	1.71929
161.0435_2.09	-1.16428962392723	0.052538	0.446184	0.944179	269.475	603.955	32.8893	371.142	2.24123
161.0442_0.92	-0.805929145815508	0.069031	0.571994	0.871016	325.982	569.905	86.5944	280.294	1.74827
161.0692_7.09	-0.819229941453369	0.023819	0.566744	1.02466	27.5703	48.6468	7.81923	17.7481	1.76446
161.0963_4.33	0.127856365991919	0.694446	1.09267	0.193026	65.7743	60.196	13.8364	30.8273	0.91519
161.9449_0.86	-0.30795299267916	0.403635	0.807787	0.399159	118.651	146.884	56.2626	55.8891	1.23795
162.0177_2.03	-2.00298723148553	0.204571	0.249483	0.661662	446.27	1788.78	195.154	2415.19	4.00829
162.0405_6.11	-0.316529123029982	0.52072	0.802999	0.343216	92.3088	114.955	58.9613	58.902	1.24534
162.0477_6.84	-0.451901932021527	0.365589	0.731078	0.445344	379.505	519.103	237.008	272.024	1.36784
162.0515_6.22	-0.743824196737801	0.0444609	0.597154	0.921311	63.5002	106.338	17.9083	42.019	1.6746
162.0550_3.64	-0.875084232184079	0.151016	0.545222	0.677571	255.382	468.4	164.361	292.561	1.83412
162.0578_3.75	-1.45503843056302	0.168173	0.364745	0.714117	46.8913	128.559	50.4202	124.844	2.74163
162.8367_0.95	0.0377892207514889	0.97097	1.02654	0.0246493	1723.95	1679.38	1458.42	2536.16	0.974149
162.8367_5.21	1.03680525937156	0.409403	2.05168	0.420585	225.775	110.044	236.748	228.808	0.487403
163.0328_1.01	-1.25983343647582	0.00652767	0.417592	1.1775	123.292	295.245	54.7189	110.262	2.39469
163.0375_4.53	-0.623510855264303	0.0703957	0.649089	0.857434	83.1873	128.16	37.0521	39.8319	1.54061
163.0440_6.82	-1.1648161218469	0.135374	0.446021	0.750439	121.737	272.94	31.641	225.812	2.24205
163.0567_5.58	-0.646848377017105	0.106739	0.638674	0.781792	1233.42	1931.22	436.87	859.745	1.56574
163.0570_6.75	-0.678530434115184	0.0358072	0.624801	0.956858	1356.65	2171.33	361.832	739.422	1.60052
163.0639_0.97	-0.678998944577406	0.0169132	0.624599	1.08542	125.237	200.508	22.8074	60.2614	1.60103
164.0613_6.73	-0.728883443274483	0.0369174	0.603371	0.959162	116.138	192.482	36.0992	68.8217	1.65736
164.0828_15.42	-0.969343313152984	0.033091	0.510738	1.01699	180.805	354.007	20.9002	170.47	1.95795
164.1032_5.33	-0.757047484443435	0.00338047	0.591706	1.24912	86.9228	146.902	14.2561	35.7339	1.69002
164.8357_0.95	0.0274008648451618	0.981209	1.01917	0.0175079	502.615	493.159	472.421	834.755	0.981186
164.9246_0.88	-1.20067901336265	0.0966759	0.43507	0.795026	140.496	322.927	57.5893	236.867	2.29848
165.0376_1.92	-0.241068702250554	0.499961	0.846118	0.325892	92.2912	109.076	49.694	31.3265	1.18186
165.0380_0.94	-1.4113440650651	0.0428594	0.375961	0.987262	26.1751	69.6218	8.83374	45.037	2.65985
165.0391_17.11	-0.0552862146827242	0.494669	0.962403	0.39835	2238.82	2326.28	293.197	73.5841	1.03907
165.0395_18.52	-0.0128387089025697	0.891086	0.99114	0.072387	1227.23	1238.2	125.698	144.139	1.00894
165.0396_17.74	-0.0375824809411685	0.67142	0.974286	0.20248	2642.8	2712.55	340.071	192.945	1.02639
165.0402_18.98	0.0681881079686434	0.118659	1.0484	0.765299	2045.93	1951.48	98.4719	93.1449	0.953835
165.0424_15.44	0.0175479486688546	0.797031	1.01224	0.116159	619.208	611.722	61.7583	31.7144	0.987909
165.0438_19.70	0.0426093761007058	0.494889	1.02998	0.360098	1790.9	1738.78	156.298	89.7068	0.970899
165.0441_17.74	-0.157394831867571	0.036688	0.896643	0.952804	879.88	981.305	96.6705	35.8103	1.11527
165.0518_6.56	-1.01959199807895	0.137065	0.493256	0.73751	65.678	133.152	17.4336	100.748	2.02734
165.0526_9.07	-0.0381629882626376	0.873328	0.973894	0.0621208	421.48	432.778	74.1296	152.09	1.02681
165.0548_5.81	-0.778206918926497	0.045074	0.583091	0.956928	19.0325	32.6407	6.47337	13.0429	1.715
165.0578_2.28	-1.23183524155458	0.00217749	0.425775	1.28633	102.247	240.143	26.2767	78.2832	2.34865
165.9802_9.40	-2.40886433510699	4.42055e-05	0.188304	1.47175	32.1563	170.768	10.2993	48.4328	5.31057
166.0488_2.94	-0.967157610797479	0.0820423	0.511513	0.85292	62.9125	122.993	37.7856	66.1012	1.95499
166.0568_6.93	-0.498187440993294	0.327906	0.707996	0.512595	228.672	322.985	48.749	219.242	1.41244
166.0841_7.84	-0.286223913193737	0.407197	0.820046	0.422237	76.6732	93.4987	33.6634	33.7015	1.21944
166.8305_0.94	-0.262575021960818	0.86018	0.833599	0.0842861	34.0275	40.82	39.2525	83.2662	1.19962
166.9233_0.87	-1.19020135053858	0.11714	0.438242	0.754954	45.7257	104.339	17.5917	81.8539	2.28184
167.0326_5.86	-0.19918015848471	0.411413	0.871045	0.421087	308.945	354.683	56.0573	118.07	1.14805
167.0683_7.35	0.0821950017065029	0.708053	1.05863	0.165479	30.9368	29.2235	8.00753	7.38202	0.944618
167.0798_0.90	-1.20779887724447	0.0232167	0.432929	1.05132	18.5958	42.9535	9.06864	20.3603	2.30985
167.1428_10.25	-0.576860137347781	0.0236571	0.670421	1.03544	478.062	713.077	89.5844	196.475	1.4916
168.0260_0.90	-0.513689604054178	0.0877074	0.700429	0.843118	170.027	242.747	56.0045	75.6507	1.4277
168.9822_4.06	-2.08745189770837	0.000903773	0.235296	1.33857	69.793	296.618	13.154	118.679	4.24997
168.9839_11.73	-1.98931385493638	0.00027445	0.251859	1.41012	74.8607	297.233	11.1642	99.018	3.97049
168.9854_15.03	-1.77863515971674	0.00100242	0.291459	1.339	305.723	1048.94	26.5559	396.141	3.43102
168.9858_9.96	-2.01132731081567	0.000127495	0.248045	1.36002	85.8178	345.977	9.68582	105.294	4.03152
168.9858_3.24	-2.17088415018685	0.000574259	0.222075	1.41826	62.8522	283.023	18.0718	107.33	4.503
168.9858_7.06	-2.20813773143982	0.000185199	0.216413	1.43728	36.0138	166.412	8.48234	54.899	4.62077
168.9863_19.97	-1.64061146330058	0.00228735	0.320721	1.28676	264.673	825.245	22.0026	337.507	3.11798
168.9865_1.61	-1.68364123281545	0.00118451	0.311296	1.32166	93.932	301.745	25.1614	110.881	3.21238
168.9867_17.51	-1.67107178076322	0.00115531	0.31402	1.40202	412.908	1314.91	42.3183	489.913	3.1845
168.9867_13.19	-1.84197524987117	0.00033996	0.27894	1.37893	273.83	981.682	49.6173	322.401	3.585
168.9867_13.50	-1.85752962157642	0.000506223	0.275948	1.33146	193.237	700.265	28.2828	244.766	3.62387
168.9869_16.83	-1.53683838448269	0.00244149	0.34464	1.27654	103.84	301.3	17.1773	119.109	2.90159
168.9871_8.84	-1.9880796757456	0.00032492	0.252074	1.39985	88.0112	349.148	16.8595	118.431	3.96709
168.9871_11.26	-2.02005469841378	0.00018234	0.246549	1.42386	138.717	562.635	20.0508	179.117	4.056
168.9873_7.78	-1.93212145590082	0.00216785	0.262044	1.35669	106.761	407.417	20.6173	178.734	3.81617
168.9873_2.29	-1.963848282652	0.00061635	0.256344	1.28209	75.5745	294.817	15.7816	108.29	3.90101
168.9874_6.23	-1.77314678725558	0.002357	0.29257	1.26394	31.6467	108.168	6.60451	45.9104	3.418
168.9875_10.31	-1.92421044032141	0.000133855	0.263484	1.43667	121.465	460.995	14.4123	138.09	3.79529
168.9876_9.55	-1.84926892289847	0.00061799	0.277533	1.36411	88.49	318.845	10.3911	114.553	3.60318
168.9878_18.58	-1.61875724708616	0.00093842	0.325616	1.34774	320.827	985.293	34.4742	349.96	3.07111
168.9881_15.85	-1.68903488762879	0.000870264	0.310134	1.34509	392.965	1267.08	17.4066	457.378	3.2244
168.9887_0.75	-2.03568452363754	0.00029699	0.243892	1.39497	33.8437	138.765	10.451	46.3372	4.10017
168.9889_14.37	-1.83585263877307	0.000510532	0.280126	1.37639	104.206	371.997	13.9074	129.539	3.5698
168.9890_15.20	-1.59341689329964	0.000375214	0.331386	1.39203	17.6497	53.2603	6.40768	15.3412	3.01764
168.9896_16.52	-1.58823141625399	0.00148897	0.332579	1.31212	342.237	1029.04	18.6801	388.056	3.00682
168.9922_19.04	-1.68966431543982	0.00158399	0.309999	1.31315	325.22	1049.1	29.6449	412.17	3.22583
168.9933_5.40	-1.99826383401493	0.000407402	0.250301	1.38484	113.703	454.265	32.6066	157.405	3.99518
169.0834_7.80	-0.957393995576678	0.0151428	0.514986	1.09443	188.365	365.767	31.9357	145.034	1.9418
169.1203_9.32	-1.07739560337083	0.0101855	0.473884	1.14905	63.5075	134.015	7.81317	54.1199	2.11022
170.0467_1.06	-0.607880854249497	0.0370675	0.65616	0.986039	180.982	275.82	32.8496	90.8821	1.52402
170.9941_0.95	-0.354058891901115	0.630035	0.78238	0.219756	340.088	434.684	244.57	397.083	1.27815
171.0749_0.97	-1.05372750946944	0.129421	0.481722	0.723239	57.5518	119.471	17.0622	90.1772	2.07589
171.0992_9.89	-0.766136383369318	0.00175408	0.58799	1.28785	320.13	544.448	28.9244	126.753	1.70071
171.0997_7.56	-0.897392643872396	0.00109238	0.536856	1.33153	209.9	390.98	21.9323	95.4398	1.8627
171.0998_17.98	-0.582482808738457	0.0862918	0.667814	0.848078	2315.63	3467.48	500.257	1396.25	1.49742
171.0999_17.77	-0.736426637835393	0.0541684	0.600224	0.932593	2377.47	3960.97	506.747	1704.85	1.66605
171.1000_19.05	-0.665997276971481	0.088161	0.630253	0.968277	1080.14	1713.82	256.594	780.462	1.58666
171.1000_16.86	-0.662639784826625	0.0428632	0.631721	0.85139	272.258	430.978	53.9291	158.759	1.58298
171.1000_19.75	-0.354003956013508	0.185726	0.78241	0.682843	832.077	1063.48	168.238	361.654	1.2781
171.1001_10.73	-0.99201747471377	0.00481214	0.502774	1.22089	144.442	287.29	13.6943	96.1049	1.98897
171.1014_19.30	-0.501382656270419	0.104047	0.706429	0.815416	4234.67	5994.47	815.74	2268.5	1.41557
171.1015_8.57	-0.856795804515958	0.0168391	0.552178	1.08854	715.208	1295.25	63.4503	492.009	1.81102
171.1071_6.49	-0.802794859234766	0.00127174	0.573238	1.29897	243.18	424.222	23.7327	97.2217	1.74448
171.1283_19.68	-0.249384089650492	0.0025639	0.841255	1.28734	492.953	585.973	45.1724	34.9619	1.1887
172.0139_0.88	-1.1290514331532	0.0643769	0.457216	0.885586	23.0517	50.4175	7.87479	31.2767	2.18715
172.0380_6.43	-0.562216689791434	0.365906	0.677261	0.451181	41.0227	60.5715	25.5444	43.6309	1.47654
172.0630_0.98	-0.5081656664893	0.0375097	0.703116	0.966296	129.753	184.54	32.1138	45.8615	1.42224
172.0953_0.97	-1.23352280269181	0.0163736	0.425278	1.07176	22.8392	53.7042	6.87102	25.3321	2.35141
172.0970_6.22	-1.20404458393416	0.00143866	0.434057	1.31653	507.243	1168.61	94.2684	360.097	2.30385
172.1000_3.62	-1.29799075287119	0.000875228	0.406692	1.35056	73.9948	181.943	15.5847	54.3806	2.45885
172.1018_5.90	-1.1540671754707	0.00290485	0.449357	1.27141	106.968	238.047	27.0379	77.4978	2.2254
172.9888_4.67	-1.19460839174508	0.44109	0.436905	0.374011	57.048	130.573	31.8728	222.236	2.28883
173.0451_1.00	-1.11082843546217	0.000509704	0.463028	1.36049	9.153	19.7677	2.70077	4.40034	2.15969
173.0503_1.05	-0.661230806562057	0.0195641	0.632339	1.07697	88.5723	140.071	16.0083	42.5178	1.58143
173.0770_1.01	-1.03603267092417	0.00603257	0.487667	1.19168	637.79	1307.84	111.684	459.775	2.05058
173.0774_2.05	-0.95989118561159	0.00469978	0.514096	1.21052	273.63	532.255	61.2471	163.999	1.94516
173.0902_1.03	-0.937980544609843	0.0141012	0.521963	1.10892	316.783	606.907	52.0331	233.742	1.91584
173.0925_1.32	-1.08861178228438	0.00515229	0.470214	1.21205	176.758	375.91	30.452	133.469	2.12669
173.1158_9.04	-0.543543778222218	0.0214059	0.686084	1.07276	193.75	282.4	30.5777	73.6127	1.45755
173.1191_8.00	-0.845119266724766	0.0426472	0.556665	0.936639	265.7	477.307	50.4993	217.465	1.79641
174.0168_6.26	-0.516343394959378	0.162861	0.699142	0.660839	70.4525	100.77	23.1861	43.5016	1.43032
174.0374_0.99	0.0577990075988651	0.855263	1.04088	0.0784533	403.348	387.508	70.0758	195.083	0.960729
174.0558_8.06	-0.0222556668032855	0.949181	0.984692	0.0206358	70.5195	71.6158	23.8373	33.4712	1.01555
174.0754_0.99	-0.829385023460439	0.00684864	0.562769	1.17477	128.362	228.09	25.2738	67.409	1.77693
174.0849_0.93	-1.2496967014285	0.00343121	0.420537	1.24254	125.203	297.722	23.5072	108.405	2.37791
174.9530_0.76	-0.288900068817048	0.255354	0.818526	0.57651	425.198	519.468	94.3699	166.489	1.22171
174.9541_0.88	-0.47206893943611	0.204238	0.72093	0.612778	2032.9	2819.83	716.227	1225.19	1.3871
175.0224_1.04	-0.878319490904938	0.0187936	0.544001	1.10031	230.535	423.777	46.3833	162.562	1.83823
175.0243_5.45	-0.87732588990162	0.0136897	0.544376	1.11454	337.012	619.08	98.4791	209.469	1.83697
175.0951_7.04	-0.58174796333117	0.267411	0.668154	0.582308	115.471	172.821	34.855	114.417	1.49666
175.0954_4.72	-0.628104346931129	0.0628672	0.647026	0.88756	227.462	351.55	43.0699	138.728	1.54554
175.0963_4.92	-0.756362265287429	0.0822739	0.591987	0.865872	81.1863	137.142	33.8761	62.3673	1.68923
175.9656_0.78	0.0938096669624418	0.432961	1.06718	0.432694	200.302	187.692	26.6475	26.8189	0.937045
176.0325_10.60	-0.517541407635087	0.527625	0.698561	0.318758	13.2311	18.9405	9.91618	18.9315	1.43152
176.0326_6.23	-0.60825648323292	0.025257	0.655989	1.00653	667.6	1017.7	120.422	303.314	1.52442
176.0328_7.40	-1.44703539408415	0.047428	0.366774	0.958965	68.9235	187.918	13.5427	128.301	2.72648
176.0330_3.32	-0.715457931610211	0.00756752	0.609012	1.16407	236.947	389.068	47.2021	101.31	1.64201
176.0332_2.07	-1.27640064564217	0.138221	0.412824	0.753846	511.935	1240.08	124.928	1099.95	2.42234
177.0392_6.75	-0.673899847250084	0.0758308	0.62681	0.827031	693.465	1106.34	209.382	465.787	1.59537
177.0428_0.97	-0.130978426038035	0.596344	0.913212	0.298366	245.875	269.242	75.4079	72.5313	1.09503
177.0574_6.02	-0.775458110033769	0.0270462	0.584203	1.02467	135.177	231.387	38.2547	82.6385	1.71173
178.0350_5.75	-1.04275670804159	0.135103	0.485399	0.72228	349.748	720.537	73.0887	553.923	2.06016
178.0497_2.09	-1.69935032613199	0.202989	0.307925	0.663544	160.608	521.582	47.835	647.272	3.24754
178.9752_0.84	-0.541566268946135	0.00273471	0.687025	1.2718	308.922	449.652	30.3231	81.8561	1.45555
178.9773_3.89	0.0776691313986663	0.824389	1.05531	0.143608	935.347	886.323	329.544	411.42	0.947588
178.9846_3.55	0.039567325278288	0.897247	1.02781	0.0878953	981.285	954.738	267.603	411.554	0.972947
179.0532_0.95	-0.817087858559454	0.176037	0.567586	0.663962	295.985	521.48	55.9085	375.196	1.76185
180.0482_1.31	-1.76950957643118	0.0598332	0.293308	0.9343	121.53	414.342	49.9478	334.308	3.40937
180.0632_2.37	-2.14500214174517	0.0655642	0.226095	0.872381	23.5595	104.202	8.25107	95.1872	4.42291
180.9714_0.86	0.668764322732001	0.132407	1.58971	0.775123	45.8533	28.8438	23.3406	10.1003	0.629045
181.0182_0.97	-0.615855564246326	0.0471171	0.652543	0.959159	72.4962	111.098	13.6793	39.4777	1.53247
181.0243_0.96	-0.728627572095557	0.0248658	0.603478	1.05624	46.106	76.4005	7.21836	27.1999	1.65706
181.0478_5.01	-0.518806185675701	0.330839	0.697949	0.513916	126.497	181.241	41.568	124.438	1.43276
181.0489_9.08	0.21649848957632	0.419633	1.16191	0.442157	216.307	186.165	47.6375	73.6556	0.860653
181.0684_6.86	-0.567471825286304	0.181145	0.674798	0.673969	249.12	369.177	23.8636	203.191	1.48192
181.0707_0.92	-1.02441045301939	0.0261533	0.491611	1.01508	480.925	978.263	142.844	444.83	2.03413
181.0848_6.78	-1.34059433872901	0.00962741	0.394858	1.13339	425.033	1076.42	64.3064	495.767	2.53255
181.1227_6.55	-1.47165385689437	0.000799841	0.360569	1.33136	73.7345	204.495	23.7609	63.3557	2.7734
181.1303_9.68	-0.975854045084834	0.273844	0.508439	0.541473	36.7768	72.3328	9.93752	74.5634	1.9668
181.9708_9.44	-1.16700241443056	0.00363843	0.445346	1.26304	23.5758	52.9382	5.65044	18.2012	2.24544
182.0188_6.07	0.0788176203733053	0.915911	1.05615	0.0713343	134.652	127.493	62.6165	149.321	0.946841
182.0868_6.79	-1.3471707857592	0.00704012	0.393062	1.17049	36.141	91.9473	5.2227	40.1426	2.54413
183.0348_1.01	-0.679069028575512	0.0258935	0.624568	1.02252	36.3578	58.2127	7.1723	19.1882	1.6011
183.1000_8.76	-1.04112984861648	0.00324612	0.485947	1.24614	468.303	963.692	42.2318	312.871	2.05784
183.1371_9.79	-1.14423618809979	0.0751154	0.452429	0.86843	327.38	723.605	117.621	474.322	2.21029
184.0586_3.75	-1.97941710022792	0.10202	0.253592	0.820482	68.8777	271.608	68.7624	267.144	3.94334
184.0589_1.33	-0.82631350693627	0.0282086	0.563969	0.999245	352.72	625.425	89.3771	244.781	1.77315
184.0610_3.39	-0.918372550107968	0.00795653	0.529106	1.16965	612.482	1157.58	162.077	370.162	1.88998
184.1061_6.79	-0.959037617417631	0.209407	0.5144	0.656301	69.8658	135.82	8.24041	120.139	1.944
185.0229_0.94	-0.781887928719101	0.0256599	0.581605	1.03895	37.5058	64.4867	15.6801	19.7767	1.71938
185.0925_8.48	-0.830937837113106	3.14316e-06	0.562164	1.54455	1397.82	2486.5	166.771	234.068	1.77885
185.0928_5.80	-0.786315638101445	2.17386e-05	0.579823	1.49221	1601.5	2762.05	313.371	217.318	1.72466
185.0930_4.94	-1.01429026271397	9.76577e-05	0.495072	1.45294	329.048	664.647	57.572	118.745	2.01991
185.0934_14.78	-0.443460021598298	0.000212154	0.735369	1.4294	2364.38	3215.23	259.28	262.286	1.35986
185.0937_13.42	-0.585206721390727	2.5575e-06	0.666554	1.57136	1496.4	2244.98	118.015	152.934	1.50026
185.0937_10.61	-0.735763824136832	4.08341e-07	0.6005	1.54933	1453.18	2419.95	142.809	146.389	1.66528
185.0940_9.38	-0.839050008739411	1.03476e-07	0.559012	1.5835	4671.38	8356.5	491.152	461.673	1.78887
185.0941_7.46	-0.790515844173924	1.53001e-06	0.578137	1.54254	1090.87	1886.87	155.879	115.773	1.72969
185.0942_17.64	-0.436815796137982	1.65164e-05	0.738763	1.49453	4637.55	6277.45	350.623	386.701	1.35361
185.0942_7.18	-0.680804251384178	2.06343e-05	0.623817	1.51777	552.167	885.142	85.4073	67.3262	1.60303
185.0944_4.64	-0.827410276868725	3.04624e-05	0.56354	1.48561	902.002	1600.6	153.549	182.881	1.7745
185.0946_3.34	-0.949093648693956	1.44997e-05	0.517958	1.50393	737.432	1423.73	142.704	161.086	1.93066
185.0950_13.85	-0.520762353006687	8.40886e-06	0.697003	1.52564	2229.47	3198.65	218.933	183.417	1.43472
185.0951_12.00	-0.761475117454544	1.01642e-07	0.589893	1.5814	3046.72	5164.87	291.053	254.636	1.69522
185.0959_6.45	-0.791866220035567	9.06216e-07	0.577596	1.55178	1283.35	2221.88	179.496	120.67	1.73132
185.0962_0.78	-0.768737988514258	0.00200432	0.586931	1.28336	366.763	624.883	105.982	109.841	1.70378
185.0967_12.72	-0.639705559278403	2.73339e-07	0.641844	1.57675	3811.25	5937.97	361.255	235.168	1.55801
185.0968_12.03	-0.63050898248277	3.93834e-08	0.645948	1.59144	10108.9	15649.7	837.026	372.284	1.5481
185.0973_10.05	-0.817429537216117	7.6903e-09	0.567452	1.60037	7285.12	12838.3	701.644	329.824	1.76227
185.0974_5.98	-0.800118793925588	1.32702e-06	0.574302	1.54514	2955.57	5146.37	457.1	260.635	1.74125
185.0975_3.08	-0.918219628981976	4.96062e-06	0.529162	1.52788	4972.77	9397.45	964.927	760.876	1.88978
185.0988_6.64	-0.821597518473741	4.1479e-07	0.565815	1.56003	2860.28	5055.15	405.089	228.477	1.76736
185.0990_9.50	-0.701155285486744	1.68673e-06	0.615079	1.5533	836.342	1359.73	103.053	77.6579	1.62581
185.0991_5.59	-0.779387109528274	1.35027e-05	0.582614	1.49956	1496.2	2568.08	270.305	195.129	1.7164
185.0993_1.22	-0.646648220226459	0.0887014	0.638763	0.805674	125.338	196.22	30.1371	87.007	1.56552
185.0996_1.49	-0.905135669827264	0.000125915	0.533982	1.43878	465.637	872.008	111.144	121.828	1.87272
185.0999_11.75	-0.689725344205953	4.32529e-08	0.619972	1.59052	7360.43	11872.2	619.593	428.397	1.61297
185.1004_8.13	-0.799609015813469	2.01202e-07	0.574505	1.52542	4072.55	7088.8	454.826	378.639	1.74063
185.1004_7.06	-0.768897850875055	3.62323e-06	0.586866	1.5735	671.298	1143.87	97.5996	80.8429	1.70396
185.1004_19.51	-0.410216946129872	4.80308e-05	0.75251	1.48423	2687.53	3571.42	199.601	248.698	1.32888
185.1005_5.19	-0.946414420056047	2.42135e-05	0.518921	1.49353	1288.35	2482.75	281.564	280.492	1.92708
185.1005_8.64	-0.864872553245402	1.28374e-07	0.549095	1.58156	1631.35	2970.98	172.142	182.208	1.82118
185.1009_1.83	-0.888872648382836	4.01257e-05	0.540036	1.48364	808.207	1496.58	179.245	164.205	1.85173
185.1010_4.55	-0.856535820015679	1.17349e-05	0.552277	1.5124	2665.72	4826.78	522.202	405.952	1.81069
185.1013_13.13	-0.637121418525649	7.97002e-08	0.642995	1.58802	5161.35	8027.05	443.142	252.474	1.55522
185.1014_12.00	-0.736157105877276	1.3761e-07	0.600336	1.57961	2484.63	4138.73	245.92	191.65	1.66573
185.1018_9.41	-0.799672389675066	1.42105e-07	0.57448	1.57977	2692.27	4686.45	306.733	219.459	1.74071
185.1019_9.87	-0.850690395035196	1.71223e-07	0.554519	1.49143	2230.87	4023.07	249.578	239.193	1.80336
185.1019_3.78	-0.928851162499174	1.95724e-05	0.525276	1.58212	658.828	1254.25	97.7316	166.753	1.90376
185.1024_5.40	-0.899464361365407	0.000172254	0.536086	1.4763	529.568	987.842	153.937	117.143	1.86537
185.1024_16.03	-0.428841026825128	2.06144e-06	0.742858	1.41804	3991.4	5373.03	314.023	150.416	1.34615
185.1024_3.34	-0.981854832259882	4.2387e-05	0.506328	1.55341	603.432	1191.78	120.806	170.702	1.97501
185.1026_2.11	-0.915389681378067	3.10627e-06	0.530201	1.53604	2130.15	4017.63	400.715	295.065	1.88608
185.1028_0.79	-0.855145977043431	0.00152523	0.552809	1.29851	745.668	1348.87	217.416	264.544	1.80894
185.1028_13.85	-0.64149724643054	2.29973e-08	0.641047	1.59246	2783.03	4341.38	205.78	130.443	1.55995
185.1028_15.48	-0.498484219702362	2.70354e-05	0.70785	1.50063	2860.67	4041.35	318.528	238.573	1.41273
185.1029_12.51	-0.666215551653809	3.90591e-07	0.630158	1.57205	2558.03	4059.35	261.439	177.65	1.5869
185.1051_6.89	-0.831043013058744	3.04072e-07	0.562123	1.56367	1325.98	2358.88	195.221	81.989	1.77897
185.1075_18.58	-0.364422250710891	2.60199e-05	0.77678	1.50763	3105.9	3998.43	245.886	170.991	1.28737
185.1079_15.04	-0.531563648986584	1.68779e-06	0.691805	1.55392	4776.17	6903.93	428.968	302.009	1.4455
185.1084_13.30	-0.613922802322211	1.20542e-05	0.653418	1.51503	704.162	1077.66	83.8817	78.1788	1.53041
185.1086_19.23	-0.385136168532596	2.60681e-05	0.765707	1.50269	2071.52	2705.37	142.113	158.309	1.30598
185.1088_8.41	-0.676130250829792	5.29606e-06	0.625842	1.52448	997.623	1594.05	144.115	84.0936	1.59785
185.1093_19.77	-0.397695514276944	0.000192727	0.75907	1.42189	2585.87	3406.63	237.886	258.677	1.3174
185.1094_15.76	-0.417761753722877	8.18495e-05	0.748585	1.43101	2683.73	3585.07	236.394	253.788	1.33585
185.1094_15.46	-0.491836215515354	0.000266666	0.711119	1.46911	921.113	1295.3	127.057	108.451	1.40623
185.1108_11.09	-0.83819661072026	1.3339e-09	0.559342	1.60379	1556.37	2782.5	132.08	54.9333	1.78782
185.1110_17.22	-0.453581040946074	3.13892e-06	0.730228	1.54856	6679.98	9147.8	589.037	278.097	1.36943
185.1139_2.95	-0.890961609085251	2.465e-06	0.539255	1.54101	1514.82	2809.1	297.564	148.686	1.85442
185.1159_14.81	-0.610192976480579	3.01588e-05	0.655109	1.48114	289.57	442.018	36.2623	37.3374	1.52646
185.1180_17.82	-0.422927818540677	4.16018e-05	0.745909	1.4891	2559.2	3430.98	264.028	160.877	1.34065
186.0363_0.90	-0.95379625561732	0.0952942	0.516272	0.793044	56.2303	108.916	17.281	67.8981	1.93695
186.0563_1.11	0.0446995723359305	0.887384	1.03147	0.0562746	128.719	124.792	20.9215	62.8117	0.969497
186.1099_5.73	-1.08315910677035	0.00166828	0.471994	1.29639	98.8082	209.342	18.151	60.9406	2.11867
186.1119_6.44	-0.983158665509981	0.00699081	0.505871	1.19306	143.163	283.003	10.1004	100.807	1.97679
186.1191_7.09	-1.75251672884561	0.0109616	0.296784	1.14169	321.66	1083.82	99.6257	590.931	3.36945
186.1223_6.51	-0.944038454014779	0.0708415	0.519776	0.892338	66.602	128.136	9.73331	73.9359	1.9239
186.5147_7.80	-0.841602773811323	0.0116856	0.558023	1.1177	49.4417	88.6015	17.6803	25.666	1.79204
187.0383_1.02	0.639272245695612	0.0337096	1.55754	0.964154	182.488	117.164	42.3951	49.3512	0.642035
187.0589_4.24	-0.744030058614791	0.000913712	0.597069	1.34186	93.67	156.883	14.0016	30.2445	1.67485
187.0693_0.97	-0.796656023504722	0.00222929	0.575682	1.28441	108.47	188.42	19.7551	43.7996	1.73707
187.0906_0.99	-0.812647429014477	0.00189991	0.569336	1.29347	121.703	213.763	23.713	48.5148	1.75643
187.1037_1.33	-0.940027003696353	0.0431773	0.521223	0.948913	414.277	794.817	102.465	389.487	1.91856
187.1053_2.74	-0.967648193411039	0.0716245	0.511339	0.856023	404.487	791.035	184.905	432.094	1.95565
187.1054_0.97	-0.921184971706651	0.0154519	0.528075	1.09107	896.925	1698.48	213.747	638.922	1.89367
187.1077_2.34	-0.861074315171091	0.0376599	0.550542	0.963995	285.35	518.307	101.708	215.499	1.81639
187.1093_3.07	-1.0807760829923	0.0521577	0.472774	0.926857	892.253	1887.27	202.187	1087.61	2.11517
187.1113_3.33	-0.462000723156841	0.527125	0.725979	0.378746	100.633	138.617	102.365	98.4211	1.37745
187.1315_8.66	-0.54112472143222	0.0611666	0.687235	0.886393	244.523	355.807	54.2023	117.35	1.4551
188.0014_0.88	-1.40686762677396	0.0141132	0.37713	1.10274	27.2383	72.2253	6.68492	36.5311	2.65161
188.0304_4.02	-1.29227443346215	0.0520996	0.408307	0.913635	70.1957	171.919	28.0809	109.519	2.44914
188.0318_10.48	2.97017152857592	0.186841	7.83629	0.464021	99.872	12.7448	149.206	20.4379	0.127612
188.0318_5.45	-0.517421592731255	0.361869	0.698619	0.640865	839.943	1202.29	383.147	846.236	1.43139
188.0332_4.97	-0.658116911578871	0.212806	0.633705	0.626069	389.245	614.237	149.166	386.331	1.57802
188.0334_7.00	-0.535629746784562	0.0627044	0.689857	0.890589	306.067	443.667	34.3017	157.261	1.44958
188.0394_5.01	-0.328040160594341	0.548558	0.796618	0.348116	73.5123	92.2805	36.5508	64.3915	1.25531
188.0554_1.08	-0.617112365203928	0.0506405	0.651975	0.949154	1507.45	2312.13	273.684	844.368	1.5338
188.0690_8.99	-0.196965333194712	0.656174	0.872384	0.21763	447.265	512.693	82.0446	339.529	1.14629
188.0906_1.68	-0.995106185806441	0.0348586	0.501699	0.985308	206.71	412.02	47.5983	200.551	1.99323
188.0931_0.98	-1.00695215966394	0.0218853	0.497596	1.0425	138.495	278.328	44.2068	118.344	2.00966
188.9857_3.98	-2.31523471170375	0.303124	0.20093	0.500347	41.7607	207.837	29.5248	373.555	4.97687
189.0344_5.41	-0.630565245068232	0.429784	0.645923	0.378677	33.9257	52.5228	33.6042	43.9958	1.54817
189.0419_0.95	-0.602419398755482	0.0316785	0.658648	0.999809	281.837	427.902	89.0509	112.347	1.51826
189.0477_0.94	-0.647917192536941	0.0083823	0.638201	1.17428	209.448	328.185	36.4982	81.009	1.5669
189.0557_9.89	-0.381729978011933	0.264168	0.767517	0.554206	77.5023	100.978	30.3595	37.9604	1.3029
189.0710_0.95	-0.651385260843488	0.00921138	0.636669	1.1638	191.247	300.387	33.5633	76.003	1.57068
189.0713_7.08	-0.678661447752846	0.0047344	0.624745	1.19735	85.6325	137.068	18.1474	29.7628	1.60065
189.0742_3.84	-0.869667237744637	0.0214406	0.547273	1.07196	102.704	187.665	40.2744	64.9466	1.82725
189.0747_3.28	-0.439394119955684	0.206173	0.737444	0.591305	104.487	141.688	48.1881	47.1264	1.35604
189.1009_7.85	-0.685794456477529	0.0360329	0.621663	0.97654	191.44	307.948	25.0411	115.216	1.60859
189.1103_5.25	-0.834392834815094	0.00210904	0.560819	1.26546	85.4705	152.403	20.1106	34.4455	1.78311
189.1129_5.84	-0.847592852718568	0.001821	0.555711	1.29391	115.464	207.777	17.2932	50.949	1.7995
190.0505_4.78	-1.14181553507775	0.0545376	0.453189	0.895928	113.677	250.838	81.3008	131.192	2.20658
190.0517_4.93	-1.00214061337498	0.0344899	0.499259	0.973738	170.723	341.953	67.0228	157.829	2.00297
190.0707_0.97	-0.682494190015035	0.0472603	0.623087	0.935974	50.1792	80.5332	11.0068	30.9824	1.60491
191.0009_0.99	-0.615126340437763	0.016805	0.652873	1.0949	310.503	475.595	39.5376	135.485	1.53169
191.0525_0.97	-0.608079650690936	0.0410294	0.656069	0.955998	139.523	212.665	27.8209	71.1755	1.52422
191.9884_0.89	-1.30820836753866	0.0115764	0.403822	1.14709	31.1367	77.105	6.49078	35.9382	2.47634
192.0275_6.75	-0.503164928163159	0.0918387	0.705557	0.795846	138.134	195.78	34.3414	67.4997	1.41732
192.0489_9.54	-1.74856549161864	0.0381266	0.297598	0.989911	65.7265	220.857	31.779	155.959	3.36024
192.0651_6.21	-0.464293661020341	0.215689	0.724826	0.64105	12.56	17.3283	1.94567	8.61985	1.37964
192.0686_6.72	-1.28963524932902	0.0482446	0.409054	0.947544	34.1043	83.3735	5.6238	53.3609	2.44466
193.0324_1.00	-1.2178498063303	0.299412	0.429923	0.562311	274.922	639.468	55.1325	814.016	2.326
193.0330_7.25	-1.20475581470602	0.164409	0.433843	0.690072	885.113	2040.17	451.403	1830.89	2.30498
193.0531_9.26	-0.687342273185571	0.17646	0.620997	0.687345	21.892	35.253	5.51577	21.8141	1.61031
193.0560_5.67	-1.34572139596198	0.0795961	0.393457	0.84215	16.1537	41.0558	3.07812	31.1104	2.54158
193.0709_0.95	-0.46810762077542	0.207236	0.722912	0.618833	147.61	204.188	70.979	74.3211	1.3833
193.8120_0.95	0.354284301837254	0.764869	1.27835	0.158847	80.2857	62.8041	80.8397	113.462	0.782258
194.0417_5.38	-0.764269009754739	0.0136935	0.588752	1.12367	186.742	317.183	31.5152	102.301	1.69851
194.0471_1.54	-1.68298897791879	0.10033	0.311437	0.831864	122.105	392.07	98.5819	351.702	3.21093
194.0505_7.10	-1.0307776120984	0.161648	0.489446	0.692206	119.698	244.558	50.9416	195.854	2.04312
194.9985_0.98	-0.375473701079895	0.168866	0.770852	0.70002	78.038	101.236	20.3248	32.4794	1.29727
195.0521_1.58	-1.32083869906727	0.00161823	0.400302	1.32258	35.7963	89.4232	9.23614	29.2887	2.49811
195.0552_0.94	-0.0916166756691644	0.712713	0.938471	0.201387	249.3	265.645	85.5399	62.0543	1.06556
195.0637_6.01	-0.656308042559214	0.0314875	0.6345	1.0115	355.063	559.595	71.2048	187.387	1.57604
195.0978_7.50	-0.592057112577834	0.0462004	0.663396	0.947404	141.793	213.738	25.5105	73.1529	1.50739
195.0982_6.76	-1.17970956888145	0.000902959	0.44144	1.3277	31.8825	72.2238	5.49352	20.5109	2.26531
195.1114_5.24	-0.790284902035986	0.221953	0.57823	0.57779	33.713	58.3038	25.6251	38.4983	1.72942
195.8085_0.95	0.34217833371067	0.775972	1.26767	0.150647	1508.07	1189.64	1573.71	2154.08	0.788851
195.8131_5.30	1.31914488124976	0.431647	2.49518	0.387861	145.647	58.3713	222.715	135.886	0.400772
196.0210_1.46	-2.08993041721948	0.194257	0.234892	0.654722	6.49965	27.6708	4.05883	37.047	4.25728
196.0337_0.98	-0.950907993470084	0.11836	0.517307	0.795868	29.7843	57.5757	5.9173	39.405	1.93309
196.0577_5.14	-0.765846160875317	0.00375862	0.588108	1.23842	155.043	263.63	6.83661	70.5211	1.70036
196.0679_0.96	-0.936665488968467	0.00643227	0.522439	1.21047	71.175	136.236	7.54103	45.8385	1.9141
197.0747_6.88	-0.281447593860409	0.380621	0.822765	0.437512	134.36	163.303	43.1292	64.1432	1.21541
197.1128_7.63	-0.540345471892492	0.206375	0.687606	0.651445	43.3665	63.0688	12.2107	33.5618	1.45432
197.1161_6.16	-1.20279420332444	0.101127	0.434433	0.805176	110.018	253.245	35.3284	191.065	2.30185
197.1165_9.63	-0.987896463482916	0.00416833	0.504212	1.2371	159.915	317.158	21.3843	102.131	1.98329
197.1176_6.78	-1.00217738691972	0.0198054	0.499246	1.07627	30.224	60.5393	6.92286	25.9036	2.00302
197.1177_6.75	-1.19330727198706	0.00702237	0.437299	1.17399	89.6857	205.09	9.14219	83.1742	2.28676
197.1188_8.75	-1.29878669110304	0.0218975	0.406468	1.03691	51.2178	126.007	8.20611	67.0757	2.46022
197.8054_1.04	0.315434256545426	0.793399	1.24439	0.13906	1840.92	1479.38	1926.13	2669.82	0.803612
197.8117_5.14	1.20456291298687	0.470382	2.30467	0.35784	176.639	76.6438	270.864	182.248	0.433902
198.0387_1.39	-0.50771800994384	0.0793675	0.703334	0.832719	199.858	284.158	33.2483	100.373	1.4218
198.0438_6.12	0.316297452483268	0.363701	1.24513	0.46229	20.6368	16.574	6.22767	8.40072	0.803126
198.9573_0.84	-0.368102609599788	0.0360976	0.774801	0.983585	241.18	311.28	36.8046	60.6824	1.29065
199.0693_6.75	-0.749979664664903	0.0150263	0.594612	1.08914	61.9877	104.249	15.6631	31.6615	1.68177
199.0934_8.27	-0.964084216995721	0.0406114	0.512604	0.954643	127.91	249.53	16.2604	125.699	1.95082
199.0976_8.31	-0.489449452367565	0.077104	0.712297	0.852638	589.098	827.04	54.9229	290.665	1.40391
199.1300_19.65	-0.289234330342544	0.154998	0.818336	1.06917	186.908	228.4	35.7089	55.5881	1.22199
199.1300_10.23	-0.712322915847006	0.0192754	0.610337	0.735834	342.762	561.595	27.8581	190.424	1.63844
199.1303_6.56	-1.42695885815206	0.00150461	0.371914	1.29747	48.0115	129.093	15.2825	43.3194	2.6888
199.1656_15.39	-1.02696305603638	0.000157152	0.490742	1.43646	870.125	1773.08	215.042	309.352	2.03773
199.1673_15.38	-1.6332610105657	4.42719e-05	0.322359	1.47843	310.308	962.617	106.215	207.453	3.10213
199.8008_5.29	1.21217744585464	0.473076	2.31687	0.355308	70.9815	30.6368	110.281	73.5273	0.431616
199.8010_0.95	0.37960806275394	0.749993	1.30099	0.167531	904.693	695.389	958.97	1236.95	0.768646
200.0530_0.97	-0.325049772039207	0.233861	0.798271	0.580297	243.107	304.542	64.0944	99.9917	1.25271
200.1260_8.18	-2.03480553789152	0.0190207	0.244041	1.07695	119.222	488.533	74.3637	315.234	4.09767
200.1262_9.56	-3.1083570693861	5.10121e-05	0.115955	1.47784	11.0803	95.5565	2.7109	30.5782	8.624
200.1309_8.35	-2.07773848703461	0.030775	0.236885	1.01361	337.088	1423	199.756	1039.62	4.22145
200.9784_0.82	-0.347368916555062	0.0515103	0.786016	0.933186	248.198	315.767	43.6419	60.8362	1.27224
201.0270_7.90	-2.27237527143753	0.29611	0.206989	0.509526	201.598	973.956	121.634	1711.83	4.83117
201.0401_1.08	0.361112932187497	0.119009	1.28442	0.765358	155.223	120.851	35.351	34.4798	0.778559
201.0734_5.51	-0.552497476379689	0.00678105	0.681839	1.20727	265.043	388.718	43.7138	77.6662	1.46662
201.0777_7.83	-0.452284671975759	0.124186	0.730884	0.748237	76.8737	105.179	19.0779	36.639	1.36821
201.0932_0.98	-0.817020201402296	0.114034	0.567613	0.750556	41.5398	73.1833	7.89274	44.0629	1.76176
201.1194_0.98	-0.894873270054538	0.0269407	0.537794	1.01759	317.132	589.69	81.6001	244.494	1.85945
201.1219_2.87	-0.574146593653046	0.315611	0.671683	0.501136	615.925	916.987	192.808	670.878	1.4888
201.1465_8.23	-1.84816069593957	0.0203313	0.277746	1.07226	42.8643	154.329	19.5894	97.1777	3.60039
201.1468_3.29	-0.510360456248791	0.335413	0.702047	0.504479	673.612	959.497	244.697	647.284	1.42441
201.1483_4.87	-1.60207405248961	0.0430208	0.329403	0.970018	171.34	520.153	54.3805	364.791	3.03579
201.1486_2.46	-0.338292821461099	0.539547	0.790977	0.28999	576.1	728.34	271.27	520.622	1.26426
201.1493_11.58	-0.0175384965678251	0.935504	0.987917	0.0785179	117.08	118.512	17.5473	38.467	1.01223
201.1499_6.78	-1.21441671618193	0.0081491	0.430947	1.17214	6.17207	14.3221	3.07736	5.22952	2.32047
201.1567_17.95	-0.521377561481793	2.52686e-07	0.696706	1.57885	3096.72	4444.8	259.087	79.354	1.43533
201.1580_7.58	-0.936575011038715	1.32438e-07	0.522472	1.57339	953.093	1824.2	138.836	86.4137	1.91398
201.1583_4.05	-1.03234013321755	1.98273e-06	0.488916	1.54608	999.135	2043.57	172.486	197.331	2.04534
201.1586_1.18	-1.13853187198961	7.53693e-06	0.454222	1.51855	465.35	1024.5	134.037	92.3157	2.20157
201.1587_15.24	-0.600988696858576	3.53821e-06	0.659302	1.54513	2063.78	3130.25	209.721	193.355	1.51675
201.1591_11.43	-0.868709468099415	9.23419e-09	0.547637	1.60146	1075.35	1963.62	97.8308	79.9961	1.82603
201.1612_8.31	-0.836081731528791	3.02191e-05	0.560163	1.4955	404.46	722.04	64.4144	87.2511	1.7852
201.1628_10.29	-0.910996221093455	4.72642e-07	0.531818	1.57318	427.507	803.86	67.921	43.8907	1.88034
201.1630_19.39	-0.50306078397604	5.74088e-05	0.705608	1.58525	391.657	555.063	37.7519	46.93	1.41722
201.1630_13.51	-0.784948671064452	1.65176e-07	0.580373	1.48194	1327.08	2286.6	136.311	124.152	1.72303
201.1635_14.34	-0.697946172443425	2.67048e-07	0.616449	1.57662	1437.88	2332.52	125.004	130.737	1.62219
201.1639_3.29	-0.995931551007672	0.00392658	0.501412	1.21867	32.5277	64.8722	14.7201	15.3327	1.99437
201.1645_9.94	-0.887961960635819	2.3935e-07	0.540377	1.57631	821.427	1520.1	97.3495	100.097	1.85056
201.1645_19.80	-0.707478306190776	8.19898e-05	0.61239	1.46196	112.191	183.202	20.5493	18.0185	1.63294
201.1646_13.85	-0.706373094733003	4.73895e-06	0.612859	1.53797	450.208	734.603	53.5716	57.4888	1.6317
201.1647_0.54	-1.09393805375477	3.38776e-05	0.468481	1.48059	425.122	907.448	112.8	123.073	2.13456
201.1651_12.36	-0.822203115645932	3.55174e-07	0.565578	1.57613	816.202	1443.13	95.7415	88.9159	1.76811
201.1654_11.26	-0.880792514532551	7.98431e-07	0.543069	1.56768	281.937	519.155	32.5092	43.024	1.84139
201.1656_17.17	-0.511055164763647	5.23451e-06	0.701709	1.54251	792.847	1129.88	76.101	55.4604	1.4251
201.1656_1.56	-1.08264603091185	2.15539e-06	0.472162	1.53774	456.143	966.073	105.369	74.6599	2.11792
201.1663_1.12	-1.12134813811379	6.96775e-06	0.459664	1.52125	302.527	658.148	86.7264	54.8182	2.17551
201.1668_5.40	-0.916895456073654	3.34893e-06	0.529648	1.53661	510.317	963.503	96.039	72.7453	1.88805
201.1669_19.04	-0.504012362885852	1.5115e-06	0.705143	1.55822	1902.25	2697.68	151.928	120.275	1.41815
201.1676_3.09	-1.02288998343184	2.80399e-06	0.49213	1.54106	922.423	1874.35	157.464	191.792	2.03198
201.1679_0.70	-1.03842514025268	0.000158361	0.486859	1.42355	234.735	482.142	65.7272	79.7285	2.05398
201.1683_16.87	-0.596433868308723	4.50416e-06	0.661387	1.5353	1814.68	2743.75	166.272	193.676	1.51197
201.1705_14.77	-0.625340026322398	2.47787e-05	0.648267	1.50038	711.473	1097.5	87.3155	94.6808	1.54257
201.1710_11.78	-0.831819238459949	2.243e-07	0.56182	1.56686	733.625	1305.8	68.697	90.4293	1.77993
201.1710_7.00	-0.903074919962199	2.42184e-07	0.534746	1.57425	834.428	1560.42	107.93	97.2333	1.87004
201.1736_8.55	-0.974474786725788	8.88727e-07	0.508925	1.55981	646.742	1270.8	99.6002	103.323	1.96493
201.1746_12.69	-0.792555814464319	1.93552e-06	0.57732	1.55925	706.34	1223.48	89.6311	93.372	1.73215
201.8016_1.04	0.302635262171293	0.804492	1.2334	0.131988	192.385	155.98	201.606	287.087	0.810768
202.0189_0.89	-1.6214891869697	0.0245494	0.325	1.03472	133.546	410.911	32.6047	254.848	3.07693
202.0577_0.99	-0.912050522340675	0.0120439	0.531429	1.11065	162.248	305.305	29.9349	110.532	1.88171
202.0691_1.38	-1.16689824993594	0.00299862	0.445378	1.25171	682.693	1532.84	179.884	503.873	2.24528
202.0699_1.79	-1.03466085918422	0.00165219	0.488131	1.31806	259.87	532.378	79.3644	134.929	2.04863
202.1174_8.74	-0.560703549066023	0.061434	0.677971	0.88907	954.055	1407.22	91.605	519.005	1.47499
203.0028_6.13	-1.54172621129372	0.370107	0.343474	0.427492	3.42405	9.96887	4.19067	16.5602	2.91142
203.0214_1.14	1.21826645507008	0.00716489	2.32667	1.1472	182.903	78.6115	71.4605	25.5362	0.429798
203.0696_0.98	-0.773965986359618	0.00614469	0.584808	1.19399	105.118	179.748	29.1153	44.1269	1.70996
203.0908_5.24	-0.593134241452268	0.00262209	0.662901	1.27529	369.582	557.522	63.2502	97.0161	1.50852
203.0933_6.16	-0.763322536193492	0.127686	0.589138	0.764885	160.437	272.325	27.8353	162.632	1.6974
203.1012_0.99	-0.866469034897	0.111782	0.548488	0.764313	77.9368	142.094	22.687	87.214	1.82319
203.1159_8.76	-0.528179775886269	0.0437756	0.693429	0.948469	105.266	151.805	19.3535	45.4797	1.44211
203.1249_6.27	-0.739661650595708	0.00174715	0.59888	1.29117	286.125	477.767	23.8111	108.423	1.66978
203.1261_6.99	-0.75117819787768	0.0164731	0.594118	1.08979	182.503	307.183	18.1873	104.588	1.68317
203.1350_8.13	-0.513466615529235	0.208823	0.700537	0.636735	133.818	191.022	29.8726	99.9299	1.42747
203.1425_8.06	-0.287116123723019	0.524795	0.819539	0.325846	87.0768	106.251	13.4645	69.9906	1.2202
204.0159_0.88	-1.38408507303844	0.00376918	0.383132	1.23865	27.6953	72.2865	3.70315	28.872	2.61006
204.0289_5.58	-0.461397933523031	0.332428	0.726282	0.511884	78.9062	108.644	24.0381	67.3545	1.37687
204.0296_10.64	-0.845994833515709	0.395544	0.556327	0.434111	5.5685	10.0094	6.56502	10.3469	1.79751
204.0343_6.86	-0.727026489626821	0.238811	0.604148	0.589929	78.1725	129.393	24.0879	97.2139	1.65522
204.0698_6.02	-1.74157777349552	0.0370773	0.299042	0.979122	46.002	153.831	24.8022	107.045	3.344
204.0826_4.45	-1.55512545143304	0.145078	0.340299	0.719938	17.5126	51.4624	12.2859	51.1622	2.9386
204.0896_0.99	-0.438784319583856	0.180243	0.737756	0.644951	114.8	155.607	23.5124	65.2765	1.35547
205.0601_4.69	-0.770841739164528	0.000163444	0.586075	1.42007	79.936	136.392	10.8987	21.0146	1.70626
205.1069_6.70	-1.00441660430164	0.0473636	0.498472	0.948804	96.052	192.693	22.2446	102.351	2.00613
205.1619_15.61	-0.460197939742509	0.30967	0.726887	0.55909	251.007	345.318	72.2407	203.41	1.37573
206.0495_6.35	-0.496420148102004	0.295549	0.708864	0.519065	30.5545	43.1035	12.8714	24.6961	1.41071
206.0788_7.01	-1.28612271584015	0.00215112	0.410052	1.29162	158.455	386.427	58.1577	123.228	2.43872
206.9677_0.70	-0.750110594255222	6.42218e-08	0.594558	1.57372	151.403	254.648	15.3851	9.27386	1.68192
206.9688_3.94	0.0932749292630732	0.823306	1.06679	0.145202	416.643	390.558	147.812	236.309	0.937393
206.9936_1.33	-0.18522422544212	0.622099	0.879512	0.226968	401.42	456.412	104.159	243.535	1.13699
207.0467_0.94	-0.544638913555214	0.0705713	0.685563	0.88076	269.248	392.74	82.6531	124.565	1.45865
207.0654_9.53	-1.07147484177867	0.0540613	0.475832	0.931141	92.7007	194.818	38.4229	108.005	2.10159
207.0733_1.42	-0.84734959479013	0.0164734	0.555805	1.08273	34.9992	62.9703	9.12389	21.9988	1.7992
207.0774_7.04	-0.847914802292862	0.0502754	0.555587	0.933583	175.72	316.278	21.7226	153.215	1.7999
208.0352_7.14	-1.61849197030532	0.260131	0.325676	0.537328	11.3951	34.9891	3.82167	48.2627	3.07054
208.0543_5.51	-0.250017428803285	0.548627	0.840886	0.308362	174.922	208.021	65.9617	112.722	1.18922
208.0606_3.76	-2.04124680786856	0.0655459	0.242954	0.911967	79.527	327.334	30.8877	291.946	4.11601
208.0950_10.16	-0.511074907885409	0.229841	0.701699	0.601815	116.48	165.997	24.8363	91.5368	1.42511
209.0430_6.66	-0.529893061892318	0.155656	0.692606	0.728582	57.763	83.3995	12.9751	38.7816	1.44382
209.0756_7.87	0.0086764351295232	0.921612	1.00603	0.057792	620.247	616.528	66.1744	61.373	0.994005
209.0779_7.81	-0.232308071233097	0.0518308	0.851272	0.915061	467.865	549.607	65.4921	62.7859	1.17471
209.0812_6.07	-0.839000784097373	0.00997969	0.559031	1.13946	260.733	466.402	33.6312	155.299	1.78881
209.0944_4.81	-1.18880582629916	0.0410255	0.438666	0.946019	58.7742	133.984	29.565	72.8049	2.27964
209.1160_9.73	-0.385837068130868	0.368683	0.765335	0.457499	212.31	277.408	23.3776	167.762	1.30662
209.1193_8.50	-0.573139269105112	0.119449	0.672153	0.758487	221.807	329.995	36.1961	151.371	1.48776
209.1201_17.72	-1.2326264368951	0.00639583	0.425542	1.19888	127.006	298.457	35.9339	116.9	2.34995
209.1282_6.50	-0.900554013876018	0.165403	0.535681	0.699771	105.129	196.253	51.1869	140.095	1.86678
210.0215_6.92	-1.43703830319838	0.0956547	0.369325	0.793011	112.5	304.61	53.7544	250.083	2.70763
210.0740_7.83	0.243016575973939	0.353429	1.18346	0.483969	106.971	90.388	30.0269	28.994	0.844977
210.0868_0.96	-0.478288415993824	0.301043	0.717829	0.503637	81.0443	112.902	9.11971	70.9703	1.39309
210.1099_9.16	0.0610833170773553	0.817339	1.04325	0.166654	70.4242	67.5047	11.991	27.6705	0.958544
211.0251_1.00	-0.657449056836429	0.0673436	0.633998	0.885075	58.735	92.6422	18.6801	35.9189	1.57729
211.0598_6.93	-0.137452203247907	0.635677	0.909123	0.238656	104.781	115.255	23.4679	46.9775	1.09996
211.0721_1.63	-1.03052639501053	0.0100224	0.489532	1.14358	224.997	459.617	35.1689	177.969	2.04277
211.0776_2.01	-1.17037875913848	0.155301	0.444305	0.736616	46.5538	104.779	34.4852	86.1441	2.2507
211.1298_17.87	-0.97869398430481	0.0716119	0.507439	0.886762	557.447	1098.55	144.676	641.77	1.97067
211.1329_17.82	-1.00336406230878	0.069568	0.498835	0.893555	717.495	1438.34	175.262	851.08	2.00467
211.9977_5.59	-1.06765033185608	0.358739	0.477095	0.445638	21.5233	45.1132	7.63271	59.5793	2.09601
213.0920_0.85	-0.634475465243363	0.017589	0.644175	1.08366	79.6065	123.579	26.3594	27.2938	1.55238
213.0974_8.21	-0.800355312429613	0.0184408	0.574208	1.05068	124.498	216.817	40.5708	69.4632	1.74152
213.1123_9.09	-0.506359918749249	0.0678843	0.703996	0.866995	264.162	375.232	30.1171	129.473	1.42046
213.1163_6.53	-0.528342878961444	0.128969	0.693351	0.748672	62.3558	89.934	18.5997	36.3391	1.44227
213.1308_1.91	-1.22049118344389	0.137599	0.429137	0.715737	102.725	239.376	19.2783	206.489	2.33026
213.1899_16.23	-1.06423618974078	0.000265804	0.478226	1.402	589.002	1231.64	158.534	238.968	2.09107
214.0168_0.89	-0.744595666964822	0.0263648	0.596835	1.02156	203.667	341.245	30.8849	125.737	1.67551
214.1125_7.46	-1.67501893795926	0.197907	0.313162	0.667811	72.4898	231.477	20.5735	281.622	3.19323
214.1391_9.42	-1.6221914803769	0.0164929	0.324842	1.08742	114.673	353.012	54.3498	195.568	3.07842
214.1428_9.44	-0.76349913290992	0.180316	0.589066	0.668162	45.474	77.1968	24.7699	47.9232	1.6976
215.0305_0.95	-0.286052697242513	0.195952	0.820143	0.670085	538.373	656.438	84.4289	190.857	1.2193
215.0830_5.49	-0.600326865764125	0.0660309	0.659604	0.861297	88.2907	133.854	24.1517	48.4024	1.51606
215.0892_5.25	-0.638978262399103	0.0140328	0.642168	1.11799	526.632	820.085	77.3706	229.277	1.55723
215.0895_6.53	-0.6008137685271	0.0177838	0.659382	1.07816	288.895	438.13	25.8822	126.446	1.51657
215.1084_1.43	-0.325131153753174	0.396656	0.798226	0.421069	17.8615	22.3765	3.66594	11.9386	1.25278
215.1250_6.46	-0.672729177472958	0.0250763	0.627319	1.036	92.2372	147.034	12.0123	49.562	1.59408
215.1266_9.61	-0.51953327279045	0.031296	0.697597	1.00333	1804.88	2587.28	247.867	724.505	1.43349
215.1388_1.75	-1.13506461148306	0.014745	0.455315	1.0975	569.858	1251.57	220.938	522.906	2.19629
215.1588_11.56	-0.29469363934683	0.030967	0.815245	1.01792	214.562	263.187	21.1581	42.4964	1.22662
215.1687_12.73	-0.779402429551908	0.0157849	0.582608	1.09155	127.925	219.573	41.4655	65.3114	1.71642
216.0842_3.64	-2.48925656706322	0.0489842	0.178098	0.947735	136.819	768.223	98.2525	683.353	5.61487
216.0855_3.59	-1.80610940546895	0.00815882	0.285961	1.17118	391.678	1369.69	263.758	678.857	3.49698
216.1027_1.00	-0.902587568712024	0.00175194	0.534926	1.3056	263.807	493.165	31.0545	129.229	1.86942
216.9352_0.88	-0.0481451923079801	0.800205	0.967179	0.153438	121.262	125.377	21.2848	32.4144	1.03393
216.9667_0.82	-0.27033815136008	0.0756789	0.829125	0.859445	460.39	555.272	69.0925	94.7779	1.20609
217.0279_0.95	-0.265137962993746	0.185427	0.832119	0.689746	253.917	305.145	37.5133	79.8662	1.20175
217.0363_0.95	-0.418409739971664	0.071141	0.748249	0.887094	62.7085	83.807	16.43	19.6341	1.33645
217.0825_0.97	-0.729265490217343	0.0170928	0.603211	1.07938	256.618	425.42	63.188	130.295	1.65779
217.1007_2.65	-0.73183596064525	0.178619	0.602137	0.669511	505.455	839.435	128.474	550.738	1.66075
217.1077_6.19	-0.568180345501811	0.031918	0.674467	1.00687	492.833	730.7	44.2913	229.641	1.48265
217.1125_4.55	-0.796306428470031	0.0146014	0.575822	1.10572	438.085	760.8	59.5093	261.52	1.73665
217.1148_2.42	-0.784242191974894	0.198736	0.580657	0.632678	391.595	674.4	122.735	488.099	1.72219
217.1196_0.96	-0.964288035031686	0.102887	0.512531	0.780962	123.498	240.957	42.4952	154.55	1.95109
217.1199_1.30	-0.876566418433444	0.111751	0.544662	0.773061	332.068	609.677	105.561	375.335	1.836
217.1222_2.69	-1.18222799012765	0.0612123	0.44067	0.913957	307.402	697.578	108.852	440.047	2.26927
217.9723_0.86	-0.235092517795899	0.188023	0.849631	0.654592	132.68	156.162	24.5795	32.4486	1.17698
218.0037_0.90	-1.9952935242295	0.0484716	0.250817	0.919304	31.3175	124.862	13.0306	101.164	3.98697
218.0625_0.98	-0.57831524296229	0.0557981	0.669745	0.916454	92.6633	138.356	12.7726	50.1364	1.49311
218.0790_7.10	-1.35989586925793	0.0587807	0.38961	0.904621	98.8352	253.677	51.382	170.282	2.56667
218.1131_7.15	-0.901863090362373	0.159109	0.535195	0.715327	39.3917	73.6025	7.42281	54.5746	1.86848
218.1464_12.31	-0.411304435737043	0.453668	0.751943	0.415261	11.6573	15.5029	7.22378	9.685	1.32988
218.1481_12.95	-0.538677299765952	0.0551509	0.688402	0.943955	47.006	68.2828	14.9957	18.7576	1.45264
218.1544_4.43	-0.785644760482071	0.010533	0.580093	1.12875	14.1129	24.3287	5.15113	6.08492	1.72386
218.1563_1.73	-0.875877530614029	0.00900989	0.544922	1.17213	23.8555	43.7778	10.5887	10.772	1.83513
218.1578_16.50	-0.427743665308373	0.000376928	0.743424	1.40067	330.257	444.238	48.0878	22.8648	1.34513
218.1638_15.43	-0.560175518952773	0.00183816	0.67822	1.31946	513.455	757.063	113.173	86.073	1.47445
218.1648_19.36	-0.560350226377805	7.55837e-05	0.678138	1.47274	917.398	1352.82	125.818	108.174	1.47462
218.1651_18.66	-0.436283273519855	0.000211003	0.739036	1.43558	2179.75	2949.45	278.022	184.011	1.35311
218.1653_14.07	-0.771151141453835	1.71492e-07	0.58595	1.5757	463.28	790.648	49.9956	38.588	1.70663
218.1654_16.26	-0.500597755738844	0.000117249	0.706814	1.45236	1815.72	2568.88	262.842	150.622	1.4148
218.1656_13.17	-0.78196985609864	9.47867e-07	0.581572	1.56362	627.97	1079.78	84.0058	62.3703	1.71948
218.1659_14.46	-0.680709233770999	2.06334e-05	0.623859	1.5086	846.027	1356.12	131.334	102.504	1.60292
218.1666_17.68	-0.437832798503055	0.000396	0.738243	1.40058	723.613	980.183	100.598	66.5979	1.35457
218.1708_17.30	-0.446224152161833	5.81109e-05	0.733961	1.47551	563.225	767.377	62.7066	41.7941	1.36247
218.1714_18.17	-0.479310377943847	0.00184819	0.71732	1.32014	379.748	529.398	71.7626	49.918	1.39408
218.9327_0.88	-0.277248765385165	0.126974	0.825163	0.75435	59.3657	71.9442	11.3541	14.6186	1.21188
218.9698_0.84	-0.343089366762389	0.112569	0.788351	0.784869	134.272	170.32	25.8887	43.6627	1.26847
219.1022_2.36	-0.794751093825546	0.0900536	0.576443	0.800554	18.5965	32.2608	10.4468	14.4583	1.73478
219.1034_3.08	-2.06021965270576	0.0226435	0.23978	1.06474	154.43	644.05	108.664	432.152	4.1705
219.1185_6.93	-0.807421417037907	0.0310059	0.571402	0.988834	154.97	271.21	9.83738	113.09	1.75008
219.1497_7.03	-0.645955762528336	0.0681993	0.639069	0.867605	158.833	248.538	9.11205	107.118	1.56477
219.1516_1.86	-1.09705039198633	9.08015e-06	0.467471	1.51085	3102.13	6635.98	710.408	773.86	2.13917
219.1530_2.37	-1.00906470441704	5.19642e-07	0.496868	1.55445	3438.07	6919.48	549.516	518.755	2.01261
219.1535_15.01	-0.620957337391356	4.29943e-07	0.650239	1.57025	16235.5	24968.5	1619.49	909.86	1.5379
219.1539_10.97	-0.923969007014309	7.75479e-09	0.527057	1.59766	18157.8	34451.3	1742.34	1465.53	1.89733
219.1541_8.19	-0.992485657150236	4.48453e-08	0.502611	1.58393	11722.8	23323.8	1554.21	1168.06	1.98961
219.1543_6.87	-0.958557414525084	6.03748e-07	0.514571	1.55483	17865.5	34719.2	2759.75	2491	1.94336
219.1545_9.51	-1.01408268076327	1.44637e-08	0.495143	1.59296	19247.3	38872.2	2361.73	1724.61	2.01961
219.1546_16.66	-0.581645715592008	1.64472e-07	0.668201	1.58071	42980.7	64323	3626.31	1911.33	1.49656
219.1546_18.15	-0.520320041225864	4.43686e-07	0.697217	1.57379	42178.5	60495.5	3556.86	1622.16	1.43427
219.1547_3.42	-1.03404077557892	1.90803e-06	0.48834	1.54818	13643.5	27938.5	2371.08	2671.73	2.04775
219.1547_2.92	-1.07091570350132	1.15195e-06	0.476017	1.5447	10765.5	22615.8	2108.27	1846.87	2.10077
219.1552_1.02	-1.06906769111534	0.000302385	0.476627	1.39031	2469.18	5180.53	634.666	1054.09	2.09808
219.1553_13.94	-0.754998925062175	5.68033e-10	0.592547	1.5936	15441	26058.7	955.845	612.979	1.68763
219.1553_11.62	-0.891582667968359	1.98645e-08	0.539022	1.60898	7411.02	13749	720.641	658.191	1.85521
219.1556_12.27	-0.904057691664891	7.31492e-08	0.534382	1.58299	4208.95	7876.3	510.83	396.824	1.87132
219.1563_5.69	-0.933580188218075	2.76626e-06	0.523557	1.53364	6552.95	12516.2	1071.93	1122.62	1.91
219.1564_16.76	-0.548234421307593	2.76692e-07	0.683857	1.57804	35036.5	51233.7	2991.21	1363.2	1.46229
219.1634_4.77	-1.06622301876609	5.50236e-06	0.477568	1.52784	4780.07	10009.2	925.938	1140.64	2.09394
219.1715_19.87	-0.520619233215672	3.20235e-07	0.697073	1.58764	33941.3	48691.2	2771.17	1250.76	1.43457
219.1715_12.56	-0.846743739085355	4.63015e-08	0.556038	1.57722	14115.2	25385.3	1507.78	1147.98	1.79844
220.0585_6.97	-0.379197518257444	0.137614	0.768865	0.727039	751.212	977.04	43.8526	339.923	1.30062
220.0846_0.95	-0.944301472926267	0.00869763	0.519681	1.14885	102.082	196.432	16.1319	69.2216	1.92426
220.0975_7.84	-1.58007684856107	0.00185367	0.334464	1.29892	86.7165	259.27	43.4399	91.0042	2.98986
220.1246_18.04	-0.402773441642607	0.000190815	0.756403	1.44232	3447.23	4557.4	354.656	315.591	1.32205
220.1249_18.20	-0.353838330830549	0.000204671	0.782499	1.43084	4052.15	5178.47	396.179	281.449	1.27796
220.1250_17.12	-0.414118471980927	2.32706e-05	0.750478	1.44689	10756.6	14333	1098.11	444.146	1.33248
220.1250_4.93	-0.882565225552287	0.00010901	0.542402	1.50741	1561.63	2879.1	387.144	354.822	1.84365
220.1252_14.07	-0.571388081318894	3.70045e-07	0.672969	1.56568	3136.52	4660.72	279.649	153.605	1.48595
220.1256_13.02	-0.659966915582465	6.97338e-08	0.632893	1.58782	4764.05	7527.42	435.934	212.505	1.58005
220.1257_11.25	-0.802430526209814	4.60967e-07	0.573382	1.56604	2172.93	3789.67	246.583	243.38	1.74403
220.1259_11.81	-0.731521436488981	5.62786e-07	0.602268	1.56648	1149.08	1907.92	118.192	116.749	1.66038
220.1260_10.22	-0.740536950415168	1.12015e-06	0.598517	1.55253	1275.75	2131.52	145.262	140.064	1.67079
220.1261_7.43	-0.902808190756041	4.31624e-07	0.534845	1.5634	2416.15	4517.48	373.963	245.155	1.8697
220.1263_6.35	-0.807537117029612	3.43559e-06	0.571356	1.52798	1040.64	1821.35	170.92	118.778	1.75022
220.1264_6.94	-0.883027528322109	1.51669e-06	0.542228	1.51349	1001.55	1847.1	179.745	100.757	1.84424
220.1264_3.79	-0.925856327235016	1.0301e-05	0.526368	1.54289	1963.5	3730.28	348.68	402.84	1.89981
220.1265_14.70	-0.461163680140375	2.11353e-05	0.7264	1.50688	1088.22	1498.1	103.709	85.2427	1.37666
220.1266_18.25	-0.400074187499333	6.7917e-05	0.757819	1.53237	11644.5	15365.8	1239.08	651.229	1.31958
220.1266_2.94	-1.05707567645574	5.54741e-06	0.480605	1.47815	649.538	1351.5	181.094	78.5662	2.08071
220.1267_0.77	-0.87221152289797	0.00150415	0.546309	1.30622	429.597	786.363	117.113	164.726	1.83047
220.1277_8.53	-0.90740356196101	4.16738e-07	0.533144	1.57136	906.387	1700.08	117.04	120.89	1.87567
220.1279_8.85	-0.822886806841342	1.48182e-07	0.56531	1.5808	2147.6	3798.98	269.689	160.248	1.76894
220.1283_16.69	-0.426442073446373	3.78437e-05	0.744095	1.49397	12014.3	16146.2	1294.19	651.645	1.34391
220.1299_7.33	-0.881598293936924	1.45231e-06	0.542766	1.54456	5771.88	10634.2	1001.34	623.05	1.84241
220.1300_16.76	-0.426569830948727	3.61529e-05	0.744029	1.49535	5546.6	7454.82	622.734	234.937	1.34403
220.1305_2.03	-0.9793281045755	2.72198e-06	0.507216	1.54232	4125.4	8133.42	896.614	529.735	1.97155
220.1311_11.30	-0.716440141315361	9.61e-08	0.608597	1.58443	9406.48	15456	953.036	545.271	1.64312
220.1318_4.22	-0.94529958662525	3.9611e-06	0.519322	1.53607	1736.43	3343.65	313.951	301.543	1.92559
220.1325_13.02	-0.648978305465981	7.73577e-07	0.637732	1.57806	1747.13	2739.6	175.091	141.058	1.56805
220.1325_10.86	-0.79035947798598	1.64908e-07	0.5782	1.56521	4638.65	8022.57	544.679	354.947	1.7295
220.1326_10.61	-0.790795244818298	1.96286e-07	0.578025	1.57734	9231.47	15970.7	1113.96	705.953	1.73002
220.1328_19.94	-0.343737449881869	0.0205309	0.787997	1.08283	272.06	345.255	52.9937	38.0379	1.26904
220.1335_6.99	-0.871370558766363	2.05359e-06	0.546627	1.53594	2440.68	4464.98	415.644	295.423	1.8294
220.1338_0.95	-0.993398504273769	0.000215734	0.502293	1.40642	753.063	1499.25	202.701	252.936	1.99087
220.1342_12.19	-0.691345034247329	4.93806e-06	0.619276	1.53499	1351.88	2183	200.399	114.294	1.61478
220.1344_10.25	-0.840792321196343	9.5623e-08	0.558337	1.58429	4618.97	8272.73	606.925	266.403	1.79104
220.1348_7.98	-0.924017875190803	5.25965e-07	0.527039	1.56069	2812.65	5336.7	439.021	328.963	1.89739
220.1365_9.31	-0.95387989122749	1.29091e-08	0.516242	1.5954	3161.07	6123.23	397.891	178.875	1.93708
220.1413_14.59	-0.579395950315498	9.98522e-07	0.669244	1.5595	3951.35	5904.2	440.287	113.909	1.49422
220.1426_18.92	-0.388420181349956	6.60917e-05	0.763966	1.4733	3064.32	4011.07	322.656	147.924	1.30896
220.1432_2.59	-0.815009756955231	0.000881863	0.568405	1.35295	545.083	958.97	165.926	140.045	1.75931
220.1437_17.76	-0.42835029583545	2.55056e-05	0.743111	1.50658	5244.9	7058.03	529.916	296.019	1.34569
220.1438_12.27	-0.713238915720013	6.41917e-07	0.609949	1.56403	2195.25	3599.07	294.609	101.828	1.63948
220.1439_12.46	-0.691506197581757	3.37825e-07	0.619207	1.57051	1462.92	2362.57	173.919	67.3438	1.61497
220.1441_19.96	-0.40856134047293	0.000119042	0.753374	1.45721	2797.58	3713.4	318.474	186.488	1.32736
220.1444_18.11	-0.404383238725095	3.96308e-05	0.755559	1.49386	11423.3	15119	1155.92	601.679	1.32352
220.1456_1.19	-0.942317062758592	0.000512903	0.520396	1.36371	775.833	1490.85	227.439	263.503	1.92161
220.1458_16.47	-0.445840336641841	2.47281e-05	0.734157	1.50181	3608.82	4915.6	406.775	156.657	1.36211
220.1462_15.43	-0.445514117865579	0.000113395	0.734323	1.45577	5420.27	7381.32	581.409	528.197	1.3618
220.1496_19.31	-0.418368510230239	0.000103153	0.74827	1.46002	2026.78	2708.62	220.474	155.736	1.33641
220.1500_14.92	-0.55307175637985	1.88432e-05	0.681567	1.50574	1519.5	2229.42	211.404	89.1639	1.4672
220.1504_1.43	-0.973463074312178	3.29805e-06	0.509282	1.53793	4085.13	8021.35	940.414	454.928	1.96355
220.1513_16.16	-0.449713058277051	3.07159e-05	0.732188	1.49234	1915.2	2615.72	202.896	127.599	1.36577
220.1516_18.16	-0.498403968871953	1.89599e-05	0.707889	1.51362	3498.05	4941.52	379.66	271.671	1.41265
220.1525_1.19	-0.927533915629458	8.94076e-05	0.525756	1.44437	236.798	450.395	71.0311	43.101	1.90202
220.1541_1.84	-1.04268729304643	3.81551e-06	0.485422	1.53243	569.318	1172.83	122.492	107.208	2.06007
220.1555_4.99	-1.0218625355563	6.48325e-06	0.49248	1.52814	660.997	1342.18	121.245	152.647	2.03054
220.1556_17.84	-0.519880799259029	1.63645e-05	0.697429	1.51196	1082.55	1552.2	134.474	64.9423	1.43384
220.1559_2.19	-0.907248047628608	1.81675e-05	0.533201	1.50113	642.998	1205.92	167.796	68.2954	1.87546
220.1560_15.14	-0.499891846729086	0.000100859	0.70716	1.45172	697.343	986.118	103.031	48.8057	1.41411
220.1562_14.65	-0.574344900789847	9.87614e-05	0.671591	1.45738	2762.57	4113.47	417.928	329.091	1.489
220.1564_0.51	-0.921080900857123	0.00031546	0.528113	1.39424	455.42	862.353	116.443	144.646	1.89353
220.1570_7.47	-0.923655354394215	3.79631e-05	0.527172	1.48105	179.668	340.815	41.9601	37.8863	1.89691
220.1570_7.99	-0.938687439707813	2.55308e-05	0.521707	1.48805	563.903	1080.88	141.018	100.372	1.91679
220.1572_5.51	-0.848207020183804	3.93219e-05	0.555475	1.47306	1884.27	3392.18	448.288	285.009	1.80027
220.1574_2.85	-1.02703208648493	8.17288e-06	0.490719	1.52964	720.9	1469.07	178.547	128.141	2.03782
220.1577_15.66	-0.528772669816866	8.57779e-07	0.693144	1.56607	1861.3	2685.3	183.422	44.6075	1.4427
220.1580_12.11	-0.779446292600031	2.78884e-08	0.58259	1.59203	1822.43	3128.15	186.401	92.903	1.71647
220.1583_11.40	-0.87855616545274	3.19835e-08	0.543912	1.58898	2699.77	4963.62	261.905	256.054	1.83854
220.1588_9.82	-0.880538161359355	3.8209e-06	0.543165	1.54438	306.61	564.488	56.8925	40.0342	1.84106
220.1590_4.32	-0.914319858824437	0.000112016	0.530594	1.45261	587.272	1106.82	144.804	149.028	1.88468
220.1591_5.85	-0.843563928092488	7.01176e-06	0.557265	1.521	926.303	1662.23	159.74	140.096	1.79448
220.1596_13.85	-0.629191668263017	7.81065e-05	0.646539	1.59312	590.002	912.555	89.5635	84.9019	1.5467
220.1596_13.49	-0.722734424967096	2.01839e-08	0.605948	1.46756	1732.92	2859.85	147.423	92.0906	1.65031
220.1601_7.68	-0.933462913861695	4.96375e-07	0.5236	1.55612	1378.22	2632.2	214.04	165.994	1.90986
220.1603_8.59	-1.06192549742191	2.79472e-08	0.478992	1.59097	791.463	1652.35	114.138	76.3979	2.08772
220.1605_19.42	-0.533889326731745	0.000876782	0.69069	1.35904	368.678	533.782	71.497	48.7644	1.44782
220.1617_11.07	-0.78543961297013	1.50683e-07	0.580175	1.58092	1263.43	2177.67	137.629	106.43	1.72361
220.1620_9.37	-0.988981016492958	4.56353e-09	0.503834	1.60068	3621.52	7187.93	413.34	227.693	1.98479
220.1623_6.32	-0.961293940473015	6.72951e-07	0.513596	1.55256	1688.18	3286.98	260.486	243.848	1.94705
220.1624_3.64	-0.999292918026175	1.74829e-05	0.500245	1.50073	395.925	791.462	69.0095	106.294	1.99902
220.1628_2.32	-1.0748374831313	1.9775e-07	0.474725	1.57137	1197.73	2523	216.037	143.855	2.10648
220.1630_13.85	-0.738736624164523	1.10148e-09	0.599264	1.60741	5366.6	8955.32	370.93	176.034	1.66871
220.1635_10.54	-0.929559199118369	8.06736e-09	0.525019	1.59536	1611.65	3069.7	178.561	99.8205	1.90469
220.1639_8.30	-1.08051145646504	9.50628e-10	0.472861	1.60517	1391.55	2942.83	122.215	125.023	2.11479
220.1650_12.47	-0.923186557259717	8.29094e-09	0.527343	1.59608	5153.38	9772.35	504.517	409.643	1.8963
220.1653_10.50	-0.951316650487678	1.081e-08	0.51716	1.59299	2165.65	4187.58	205.634	207.836	1.93364
220.1656_7.42	-1.01851803656253	8.47993e-09	0.493623	1.59385	3049.9	6178.6	372.169	237.002	2.02584
220.1659_5.34	-1.01068638269084	1.17699e-06	0.49631	1.55035	1348.4	2716.85	234.958	223.7	2.01487
220.1662_4.65	-1.08396550802085	1.55477e-06	0.47173	1.53213	408.227	865.382	56.6279	96.293	2.11986
220.1662_1.62	-1.07428640351	2.63169e-06	0.474906	1.56948	971.553	2045.78	218.146	172.461	2.10568
220.1662_1.67	-1.04611985231183	2.67552e-07	0.484269	1.55257	971.7	2006.53	190.866	85.8134	2.06497
220.1674_8.34	-1.03922697028618	2.2768e-09	0.486588	1.60319	927.69	1906.52	92.1278	77.8391	2.05512
220.1678_2.87	-1.1021588508331	6.29027e-07	0.465819	1.57024	406.945	873.612	75.3501	70.802	2.14676
220.1678_2.55	-1.06715122015845	2.97077e-07	0.47726	1.55805	637.62	1336	116.335	82.8316	2.09529
220.1678_4.67	-1.03677647119571	4.34532e-06	0.487415	1.53346	826.788	1696.27	140.322	192.15	2.05163
220.1681_3.30	-1.05462611819062	1.09206e-06	0.481422	1.55346	1722.73	3578.42	298.391	318.4	2.07717
220.1682_11.74	-0.923576832896199	4.41448e-09	0.5272	1.59927	1915.73	3633.78	165.369	154.858	1.89681
220.1696_16.10	-0.56432957381955	1.55144e-07	0.67627	1.58003	4518.82	6681.98	380.128	161.27	1.4787
220.1707_9.31	-0.942095233271359	2.67705e-07	0.520476	1.57462	891.42	1712.7	142.761	84.8907	1.92132
220.1711_6.04	-0.97662021194856	8.03628e-07	0.508169	1.54902	1329.08	2615.43	179.6	231.022	1.96785
220.1736_15.58	-0.648769723845304	1.44438e-07	0.637824	1.58416	4545.07	7125.9	384.539	301.993	1.56783
220.1737_14.66	-0.648692132937788	1.81804e-06	0.637858	1.55385	522.39	818.975	36.3274	64.1501	1.56775
220.1742_10.30	-0.938753543396409	2.63483e-07	0.521683	1.56813	1156.04	2215.98	144.404	157.935	1.91688
220.1746_18.08	-0.574158163139803	1.11792e-06	0.671678	1.56036	1809.85	2694.52	197.087	68.2186	1.48881
220.1748_18.93	-0.530660268569901	3.34274e-07	0.692238	1.57684	4444.88	6421.03	387.121	132.613	1.44459
220.1750_12.88	-0.888386819161134	4.75816e-09	0.540218	1.59803	3504.62	6487.42	313.458	242.609	1.85111
220.1754_2.27	-1.10394774419162	0.000153041	0.465242	1.40571	115.011	247.207	24.8362	49.0433	2.14941
[truncated: 5,928 more rows]

## Sheet: sa (negative ion mode)
Var ID	Log2FC	Probability	Fold change	M10.VIPpred	Average (an)	Average (con)	Std. dev. (an)	Std. dev. (con)
50.0009_18.16	-0.983877417189701	8.20373e-08	0.505619	1.47513	1560.05	788.792	108.611	84.6129
50.0019_16.89	-1.2614794417877	1.69063e-07	0.417116	1.48015	1420.78	592.632	147.144	61.6194
50.0023_17.46	-1.14155105060323	2.68733e-09	0.453272	1.48814	1424.1	645.505	68.5913	69.403
50.0025_14.77	-1.65802791148732	5.214e-13	0.316872	1.5226	1824.03	577.985	52.6905	39.3909
50.0027_13.36	-2.00866482636339	5.42816e-10	0.248503	1.5147	925.233	229.923	65.2142	35.0099
50.0028_18.63	-0.912892954243156	5.521e-08	0.531119	1.47734	1101.97	585.275	70.4212	53.5876
50.0029_19.12	-0.903616690357676	6.33584e-08	0.534545	1.49124	912.493	487.768	61.257	41.1498
50.0031_15.87	-1.42688533719232	4.30206e-09	0.371933	1.50644	1152	428.467	84.6008	43.5654
50.0034_16.19	-1.34170898551976	4.3174e-10	0.394553	1.50433	880.875	347.552	38.0798	40.3302
50.0040_14.33	-1.67667835787874	3.40775e-10	0.312802	1.50376	1005.08	314.392	65.0515	26.1942
50.0040_18.96	-0.921384700560041	3.24558e-05	0.528002	1.38376	209.428	110.578	23.7938	24.3455
50.0043_19.49	-0.85373059073957	3.51525e-06	0.553352	1.45401	702.873	388.937	58.4463	60.2064
50.0049_19.34	-0.578277416052236	0.0165165	0.669763	1.06529	81.766	54.7638	19.5881	12.0599
50.0054_14.84	-1.68409994235884	1.91352e-06	0.311197	1.47572	209.688	65.2543	33.0647	14.4979
57.9742_1.14	-0.604441393552739	0.022966	0.657726	1.00118	814.08	535.442	242.065	78.1506
59.0083_5.12	-3.19032544133553	2.2148e-07	0.109551	1.49309	70.4425	7.71702	12.1544	2.61676
59.0091_7.91	-2.69903521705232	9.00829e-09	0.153996	1.505	660.24	101.674	78.9582	6.95674
59.0091_7.19	-2.99531021577907	1.11386e-08	0.125407	1.5108	386.993	48.5318	48.1257	9.69738
59.0098_14.34	-0.562546391510194	2.23052e-06	0.677106	1.44691	963.088	652.113	75.2206	24.3069
59.0099_10.91	-2.20095249295884	5.02314e-09	0.217494	1.51447	465.86	101.322	45.1542	18.2771
59.0100_7.10	-2.81693150683838	2.0802e-09	0.141912	1.50173	277.382	39.3637	28.077	7.48777
59.0101_5.40	-2.76221114582519	4.11256e-08	0.147398	1.50322	202.665	29.8723	27.8563	6.89912
59.0104_19.84	0.0104218054865114	0.919475	1.00725	0.107976	243.567	245.333	26.5267	32.2257
59.0106_17.72	0.0968555436243761	0.00691504	1.06944	1.10092	1864.62	1994.1	68.9357	63.3588
59.0107_13.99	-0.672195385692881	1.68555e-07	0.627551	1.48994	1762.3	1105.93	109.81	62.589
59.0107_13.08	-1.41796432808438	1.0118e-07	0.37424	1.47277	337.28	126.224	29.7841	24.4194
59.0108_8.90	-2.77324487673018	3.57891e-10	0.146275	1.51747	321.02	46.9572	26.2622	9.60945
59.0110_2.46	-3.08914456076491	3.56774e-08	0.11751	1.50198	846.138	99.4293	119.919	23.4711
59.0111_1.48	-2.89821009817077	1.47373e-05	0.134138	1.41537	416.515	55.8707	112.968	8.65411
59.0115_11.75	-1.94929353623241	2.33661e-12	0.258943	1.51116	1268.37	328.435	38.2078	43.2356
59.0115_8.63	-2.7671919116649	2.40781e-10	0.14689	1.51851	149.93	22.0232	11.1794	5.67361
59.0115_15.23	-0.486398087798633	9.62578e-07	0.713805	1.43727	673.073	480.443	35.7268	26.8349
59.0116_12.85	-1.43235720779693	7.98862e-10	0.370525	1.41526	1194.45	442.573	60.3274	57.3692
59.0116_12.10	-1.6855053207744	1.28997e-05	0.310894	1.51055	75.8453	23.5798	14.6367	6.87453
59.0118_9.39	-2.45181198417638	4.23971e-10	0.182781	1.50626	1053.13	192.492	86.394	22.7678
59.0119_5.34	-2.95550795557437	1.51238e-11	0.128915	1.52181	963.633	124.227	59.3913	18.4447
59.0119_15.44	-0.312002312271825	2.00761e-05	0.805523	1.3655	1085.52	874.408	47.4375	49.7357
59.0122_15.97	-0.0466468421587304	0.109984	0.968184	0.682375	3057.13	2959.87	95.3151	96.7887
59.0123_10.19	-2.39378900063729	2.4776e-10	0.190282	1.50853	1704.07	324.253	131.267	34.1399
59.0124_1.37	-3.38745537490078	0.001065	0.0955596	1.2674	3652.08	348.992	1775.77	120.037
59.0125_12.18	-1.60900221604262	6.09032e-09	0.327825	1.48795	708.768	232.352	50.4797	40.8475
59.0126_1.17	-3.04320582815353	0.0221251	0.121312	1.01614	835.12	101.31	663.942	27.5112
59.0126_1.90	-2.99799316493646	8.18453e-08	0.125174	1.49197	702.727	87.963	108.174	18.3362
59.0127_19.44	0.183772325560338	0.00922218	1.13585	1.11192	3041.27	3454.43	64.5797	307.895
59.0129_13.49	-1.05051138337307	2.38348e-09	0.482797	1.50051	2091.48	1009.76	118.656	62.0759
59.0131_15.95	-0.155497039889288	0.107114	0.897823	0.686988	477.097	428.348	61.435	27.853
59.0133_18.90	0.197638969831654	0.00394423	1.14682	1.18001	1730.73	1984.83	53.4265	158.331
59.0136_9.26	-2.73391991578094	5.62735e-11	0.150317	1.51452	563.605	84.7195	37.0813	16.3165
59.0141_11.25	-2.02362169908088	3.88508e-12	0.24594	1.51719	565.802	139.153	23.4048	14.5615
59.0145_18.54	0.149675592569015	0.188244	1.10932	0.712022	265.022	293.995	38.0638	32.8127
59.0146_15.08	-0.482688019371518	0.000123126	0.715643	1.34688	422.157	302.113	38.5784	29.5229
59.0150_16.62	-0.0167936748377434	0.611582	0.988427	0.244827	1342.25	1326.72	62.9713	36.1077
59.0151_9.86	-2.10506352838405	4.08388e-08	0.232441	1.48851	166.59	38.7223	18.7974	9.84882
59.0157_17.27	0.0232979404551937	0.59394	1.01628	0.268024	1401.28	1424.1	82.4602	59.1673
59.7915_12.90	-1.78371277349653	1.91646e-10	0.290435	1.51158	18298.7	5314.57	798.382	953.358
59.7922_17.34	-0.544554672607817	1.60357e-07	0.685603	1.46482	13270.5	9098.3	391.388	696.812
59.7925_6.84	-3.30345058913075	1.10871e-10	0.101289	1.52179	11778.5	1193.03	932.403	224.708
59.7926_9.56	-2.74675132580743	2.37841e-10	0.148986	1.51656	8225.77	1225.52	650.027	216.934
59.7927_1.24	-3.50964182267162	7.28746e-08	0.0877996	1.50361	1076.92	94.5527	170.047	32.9055
59.7927_5.40	-3.27680669083254	4.03786e-10	0.103177	1.51933	1988.95	205.213	169.78	71.5883
59.7932_14.19	-1.07471451245098	2.0089e-07	0.474765	1.47744	5909.48	2805.62	489.562	362.055
59.7933_13.96	-1.16642494428862	2.05658e-09	0.445524	1.50255	21604.5	9625.33	947.708	1111.61
59.7935_9.43	-2.3036357646108	5.76262e-08	0.202552	1.50612	488.112	98.8682	52.659	41.3653
59.7936_5.14	-3.41385151448735	6.70531e-09	0.0938271	1.51433	4458.77	418.353	546.035	105.801
59.7937_2.10	-3.5513324355447	9.65759e-08	0.0852987	1.49527	4998.08	426.33	821.697	118.595
59.7937_0.57	-3.45059066097949	1.28227e-07	0.0914679	1.49994	4928.85	450.832	827.771	129.234
59.7939_19.27	-0.71284689435509	4.76248e-08	0.610115	1.48079	74391.5	45387.3	2541.41	4179.32
59.7943_11.67	-1.97543634581366	5.43554e-11	0.254293	1.51315	13231.3	3364.63	565.671	609.808
59.7945_6.44	-3.30286672979393	3.70415e-10	0.10133	1.51887	2117.88	214.605	183.072	66.8283
59.7945_7.18	-3.11649804478738	4.10939e-12	0.115303	1.51938	2153.98	248.362	102.81	68.9952
59.7946_4.55	-3.54026959081627	1.09123e-08	0.0859553	1.51405	2963.27	254.708	390.017	39.7597
59.7947_0.87	-3.39780692062311	1.45134e-07	0.0948764	1.49372	2850.88	270.482	482.351	81.055
59.7949_15.60	-0.749370648279671	3.31442e-07	0.594863	1.45952	13181	7840.88	580.094	940.236
59.7950_15.73	-0.608263069595985	1.39469e-07	0.655986	1.4681	16150.7	10594.6	567.854	881.696
59.7951_11.01	-2.52592016402877	1.13853e-07	0.173629	1.46811	513.283	89.1207	46.7	62.9364
59.7952_10.03	-2.24061573981117	3.13328e-10	0.211596	1.51328	2927.13	619.37	211.787	95.4993
59.7952_11.21	-2.06013855045002	2.45258e-09	0.239793	1.49212	1092.53	261.982	87.3619	54.788
59.7955_1.82	-3.95012838503439	2.31002e-08	0.0646983	1.50346	1129.23	73.0592	163.175	25.8085
59.7958_16.84	-0.540906273876146	7.63627e-05	0.687339	1.3306	1667.67	1146.25	128.847	151.585
59.7960_14.27	-1.14894141900874	3.28342e-09	0.450956	1.4628	5708.77	2574.4	313.57	249.892
59.7960_12.09	-1.87801914560975	5.23609e-07	0.272057	1.5	921.735	250.765	79.1987	122.37
59.7961_6.74	-3.17645931576046	1.49529e-11	0.110609	1.51904	1309.97	144.894	67.5469	53.5819
59.7961_9.07	-2.82228882290502	5.02566e-10	0.141386	1.51588	6471.63	914.998	534.57	242.253
59.7962_5.92	-3.34168485262093	6.11395e-10	0.0986399	1.51746	2831.88	279.337	263.423	79.069
59.7962_7.82	-3.0066285182651	3.70618e-11	0.124427	1.51853	5197.8	646.745	337.395	149.658
59.7977_16.09	-0.621546085702093	6.9474e-06	0.649974	1.40768	2964.45	1926.82	158.153	254.061
59.7981_2.46	-3.51900864571231	2.21251e-07	0.0872314	1.48951	2189.62	191.003	391.197	62.1605
59.7981_1.15	-3.42267975131497	3.96344e-08	0.0932547	1.49985	492.492	45.9272	71.4067	18.9643
59.7987_17.71	-0.457872727487555	1.4443e-06	0.728059	1.44447	5370.15	3909.78	272.77	225.635
59.7990_3.05	-3.60475640866052	2.05165e-07	0.0821978	1.49909	4494.87	369.468	807.408	77.3055
59.7998_4.93	-3.50815223844585	6.66926e-07	0.0878903	1.49033	1096.34	96.3575	220.893	30.254
59.8001_19.66	-0.370692811288217	0.000307035	0.773411	1.28645	3463.32	2678.57	176.277	310.248
59.8005_18.77	-0.395454183631289	1.79802e-05	0.76025	1.38198	3686.13	2802.38	187.285	213.595
59.8019_7.73	-2.39640712295997	1.10042e-05	0.189937	1.42639	285.18	54.1663	61.7449	33.3779
59.8021_13.46	-1.45214747675346	1.29368e-10	0.365477	1.50113	2842.03	1038.7	135.432	95.9294
59.8031_14.69	-1.03998953925391	6.26053e-08	0.486331	1.48384	5809.97	2825.57	375.207	356.967
59.8031_10.34	-2.40091838957416	6.0646e-08	0.189344	1.48561	391.513	74.1308	48.8422	25.0533
59.8032_11.55	-1.8377796495489	4.28878e-09	0.279752	1.49058	469.223	131.266	33.2061	29.5251
59.8058_7.75	-3.14500538800403	4.7766e-05	0.113047	1.41657	76.338	8.62977	24.1651	3.46204
59.8076_18.72	-0.555640373380189	0.00139988	0.680355	1.19414	186.53	126.907	27.0945	19.57
59.8082_18.12	-0.405159119352053	0.00287803	0.755153	1.18949	460.512	347.757	41.2797	57.1537
59.8102_15.82	-0.991088640497135	1.10606e-05	0.503098	1.38953	391.68	197.053	46.9311	36.0325
59.9790_7.47	-3.48638555682672	3.19339e-11	0.0892264	1.51774	176172	15719.2	12410	3211.08
59.9796_13.17	-1.66341953325105	1.81444e-09	0.31569	1.5045	183122	57809.7	10011.9	11285.4
59.9798_12.26	-2.19658116814862	2.50295e-11	0.218154	1.51367	583758	127349	25933.8	24355.1
59.9800_4.00	-4.03325533404971	9.3526e-08	0.0610758	1.49958	132812	8111.58	22438.2	2424.92
59.9800_2.81	-3.93066188658527	1.80274e-07	0.0655772	1.49741	99547.3	6528.03	17899.2	2250
59.9801_0.67	-3.33617995033819	3.19359e-06	0.099017	1.46112	67394.7	6673.22	16014.2	1187.8
60.1013_9.06	0.56951053515709	0.564982	1.48402	0.31163	78.6302	116.689	20.3825	155.315
60.1022_4.95	-0.582615702970054	0.000374693	0.667752	1.30262	164.332	109.733	20.2796	15.436
60.1025_9.82	-0.756820836166038	0.247107	0.591799	0.619631	23.6825	14.0153	15.7806	11.0471
60.1027_3.76	-1.05444623035163	0.0257004	0.481482	1.15105	51.2625	24.682	19.08	15.9565
60.1027_1.37	-0.936389377297951	0.0068467	0.522539	1.02803	297.288	155.345	81.1056	62.6107
60.1028_2.24	-0.546403407245416	0.0414515	0.684725	0.942557	161.8	110.788	38.3668	37.192
60.1031_14.46	0.371346972998224	0.409006	1.29356	0.435882	12.5474	16.2308	7.30468	7.50042
60.2494_5.88	-0.607337470887293	0.000934604	0.656407	1.21583	447.22	293.558	53.9072	60.8247
60.2494_3.50	-0.95310108949505	0.00330782	0.516521	1.24115	680.957	351.728	147.41	150.194
60.2496_9.48	0.0755326311673575	0.706283	1.05375	1.23845	365.168	384.797	89.2051	86.0964
60.2496_2.57	-1.01218146284038	0.0025118	0.495796	1.00628	845.472	419.182	220.54	139.475
60.2496_7.12	-0.563437290046094	0.0181251	0.676688	0.131652	521.575	352.943	61.6385	132.81
60.2496_12.68	0.774645813501358	0.00624815	1.71077	1.13916	168.185	287.725	43.8314	72.7394
60.2498_4.61	-1.0049424734952	2.70327e-06	0.49829	1.45394	479.6	238.98	44.5981	43.7482
60.2499_5.11	-0.969144150620058	0.00175082	0.510809	1.22167	694.04	354.522	115.756	159.064
60.2500_0.64	-1.19803018539288	0.00131792	0.43587	1.23239	204.06	88.9437	26.4261	58.251
60.2504_15.14	1.07959998149323	5.02853e-06	2.11345	0.686967	411.337	869.34	67.6762	107.927
60.2504_2.77	1.37947125111322	0.143009	2.60173	1.42879	14.7752	38.4412	9.88929	35.1016
60.2507_9.16	0.000100985118424338	0.99964	1.00007	0.578443	329.31	329.333	61.4579	107.347
60.2507_8.24	-0.229502441985191	0.199126	0.852929	0.0316541	356.268	303.872	34.4779	86.7343
60.2508_1.90	0.314139639400265	0.409041	1.24327	0.42069	54.2897	67.4966	11.8636	35.6186
60.2510_1.08	-1.08545996808865	0.00140296	0.471242	1.26104	551.15	259.725	122.776	107.847
60.2514_14.31	1.12619316751874	3.639e-06	2.18282	1.36077	225.79	492.86	36.3884	61.7303
60.2514_13.12	0.452827343654053	0.188563	1.36872	0.667372	104.173	142.584	33.4942	57.6532
60.2514_11.01	0.710234475964508	8.68634e-05	1.63607	1.4507	5574.83	9120.8	779.695	1131.88
60.2515_10.45	-0.13658323363169	0.530085	0.909671	0.340558	412.14	374.912	89.5426	107.886
60.2520_17.64	1.00032456987146	1.04459e-05	2.00045	1.40158	320.612	641.368	55.58	79.3507
60.2521_19.32	0.875386904586456	2.42282e-05	1.8345	1.41162	187.918	344.737	35.8534	37.9181
60.2522_16.01	1.16195215892674	5.67555e-06	2.2376	1.42967	699.105	1564.32	127.241	208.118
60.2524_11.34	0.233299084848322	0.316757	1.17552	0.483053	127.782	150.21	34.3766	39.1913
60.2530_19.64	0.794195416103627	0.000202849	1.73411	1.29888	239.71	415.683	53.1357	54.115
60.2556_18.55	0.755588374814733	0.00340532	1.68832	1.15195	97.3168	164.301	16.1887	39.8545
60.2557_15.25	1.18612018368064	0.00243615	2.2754	1.17138	106.805	243.023	27.968	78.1346
60.3054_2.24	-1.39951709357766	0.00564683	0.379056	1.16101	92.1623	34.9347	37.3707	14.137
60.3951_1.08	-1.52547985066259	0.00222314	0.347364	1.23946	168.355	58.4805	63.2686	18.807
60.3956_14.80	1.34466377044324	7.71242e-06	2.53971	0.571842	150.703	382.743	38.6019	55.6353
60.3956_9.63	0.468864791018234	0.187274	1.38402	1.44831	56.0893	77.6285	15.3679	33.9545
60.3958_5.21	-1.24137275396786	0.0228246	0.42297	1.27676	84.0073	35.5326	27.6484	34.4761
60.3958_1.90	-1.42516800211084	0.00139701	0.372376	0.983554	458.437	170.711	148.176	63.5823
60.3966_8.04	0.119581943637872	0.642698	1.08642	0.241485	87.4288	94.984	21.1293	32.4099
60.3968_2.69	-1.13244191731909	0.0145748	0.456143	1.1004	216.352	98.6873	88.9878	40.4608
60.3969_0.64	-1.5839082759185	0.00010622	0.333577	1.36544	120.178	40.0886	22.7164	22.2842
60.3998_11.07	0.314789319136947	0.53789	1.24383	0.35451	36.9098	45.9096	15.2286	31.024
60.4000_12.76	0.970610731153267	0.00181375	1.95967	1.25778	144.422	283.018	30.8551	74.6028
60.4001_6.93	-0.51689571934486	0.0289156	0.698874	1.40651	180.27	125.986	41.1517	32.0592
60.4001_4.95	-1.47522618742088	3.81031e-05	0.359677	0.949252	180.632	64.969	37.8766	14.6038
60.4002_9.06	-0.144502975498056	0.672976	0.904691	0.18957	68.3967	61.8778	19.677	31.0132
60.4009_12.74	1.01907560261363	0.0129658	2.02662	1.10902	28.1824	57.1148	13.4436	19.2646
[truncated: 7,771 more rows]

## Sheet: con (positive ion mode)
Var ID	log2FC	Probability	Fold change	VIPpred	Average (an)	Average (con)	Std. dev. (an)	Std. dev. (con)
[truncated: 3,778 more rows]

[truncated: 2 more sheets: an (positive ion mode), sa (positive ion mode)]
