# Supplementary material for: Metabolomics and gut microbiota analysis reveal the differential efficacy of areca nut and charred areca nut in treating constipation
Source: Front Nutr. 2024 Sep 13;11:1455824. doi: 10.3389/fnut.2024.1455824 (PMC11427381; doi:10.3389/fnut.2024.1455824)
Supplement: Supplementary file 8 [file Table_2.XLSX]

## Sheet: Multilevel species classificati
ASV ID	sa7	mod5	mod6	pos1	an7	an8	con5	an3	con7	an4	sa3	sa6	an2	sa1	con6	mod2	mod7	mod3	sa2	pos7	mod4	pos5	sa5	pos3	con2	con3	pos4	pos6	con1	an6	Percent
d__Bacteria;k__norank_d__Bacteria;p__Firmicutes;c__Bacilli;o__Lactobacillales;f__Lactobacillaceae;g__Lactobacillus;s__Lactobacillus_intestinalis;ASV1	0.196479	0.149536	0.278768	0.221539	0.27818	0.235753	0.0255684	0.144273	0.155708	0.297764	0.106468	0.0983729	0.348259	0.134254	0.0140533	0.21144	0.239948	0.0060381	0.128376	0.131582	0.208261	0.171605	0.133212	0.144861	0.0538085	0.130968	0.0757434	0.0657779	0.104277	0.342301	0.151162
d__Bacteria;k__norank_d__Bacteria;p__Firmicutes;c__Bacilli;o__Bacillales;f__Bacillaceae;g__Bacillus;s__Lactobacillus_vaginalis_g__Bacillus;ASV3	0.0335302	0.0839189	0.123995	0.102327	0.0622779	0.0445377	0.011622	0.0610756	0.206818	0.0638809	0.0419728	0.029389	0.0626252	0.104037	0.0314996	0.151941	0.0786289	0.157258	0.0613695	0.038927	0.20957	0.0232707	0.0425339	0.0710145	0.0904112	0.0733923	0.108926	0.0441903	0.0573619	0.0530605	0.0791766
d__Bacteria;k__norank_d__Bacteria;p__Firmicutes;c__Clostridia;o__Peptostreptococcales-Tissierellales;f__Peptostreptococcaceae;g__Romboutsia;s__unclassified_g__Romboutsia;ASV19	0.0314195	0.0320073	0.0254883	0.0398087	0.061797	0.0426675	0.00416789	0.102835	0.0294157	0.0445109	0.0175265	0.0605947	0.134628	0.133853	0.00726709	0.0662053	0.0391675	0.0546902	0.0374843	0.0380988	0.078709	0.0453926	0.0555184	0.0612894	0.0160571	0.00892356	0.0295226	0.0725106	0.016351	0.032221	0.0567623
d__Bacteria;k__norank_d__Bacteria;p__Firmicutes;c__Bacilli;o__Lactobacillales;f__Lactobacillaceae;g__Lactobacillus;s__unclassified_g__Lactobacillus;ASV9	0.0204654	0.00550375	0.0338508	0.118972	0.0225494	0.0541559	0.0139197	0.108205	0.0362286	0.0250608	0.0593123	0.0759839	0.0409575	0.0768655	0.00980523	0.0438163	0.0220952	0.114911	0.0184082	0.0103129	0.078148	0.00630527	0.0219616	0.125865	0.0944989	0.0183815	0.190414	0.04224	0.059339	0.0319271	0.0533929
d__Bacteria;k__norank_d__Bacteria;p__Firmicutes;c__Clostridia;o__Peptostreptococcales-Tissierellales;f__Peptostreptococcaceae;g__Romboutsia;s__unclassified_g__Romboutsia;ASV18	0.029202	0.0384996	0.0318202	0.038179	0.0537284	0.0367897	0.00398087	0.0864303	0.0355339	0.0370034	0.0162975	0.0530872	0.108552	0.117209	0.00766785	0.0759037	0.0454728	0.0672473	0.0336905	0.0330492	0.0915066	0.0413049	0.0469155	0.0569345	0.0190494	0.00988538	0.0245532	0.0667397	0.0211868	0.0261562	0.0521877
d__Bacteria;k__norank_d__Bacteria;p__Firmicutes;c__Bacilli;o__Lactobacillales;f__Lactobacillaceae;g__Lactobacillus;s__unclassified_g__Lactobacillus;ASV4	0.0171792	0.0373774	0.0350798	0.0104464	0.0164044	0.0138663	0.0655374	0.036095	0.016912	0.118785	0.0652702	0.0378851	0.0110609	0.0490262	0.0822357	0.0781747	0.0173395	0.0160571	0.0656176	0.00643886	0.048759	0.0123167	0.0199044	0.0247669	0.0192631	0.0546635	0.0387667	0.0375645	0.0928959	0.0244463	0.0416522
d__Bacteria;k__norank_d__Bacteria;p__Firmicutes;c__Bacilli;o__Erysipelotrichales;f__Erysipelotrichaceae;g__Turicibacter;s__uncultured_bacterium_g__Turicibacter;ASV253	0.0282669	0.0083625	0.00227097	0.0115686	0.0663924	0.0297897	0.000133586	0.0466483	0.00029389	0.0192631	0.00935104	0.0482246	0.0465682	0.0241257	0.000667931	0.00911058	0.0100724	0.00614497	0.011435	0.0220684	0.00721366	0.0183815	0.0334767	0.0142403	0.000374042	0.00029389	0.0068129	0.0539688	0.000480911	0.0201448	0.0267581
d__Bacteria;k__norank_d__Bacteria;p__Firmicutes;c__Clostridia;o__Lachnospirales;f__Lachnospiraceae;g__Blautia;s__unclassified_g__Blautia;ASV873	0.0642817	0.00654573	0.0537551	0.0253814	0.0607283	0.0507895	0	0.00691977	0	0.0312325	0.00878998	0.0225494	0.0105266	0.125117	0	0.011248	0.00713351	0.0133853	0.0201448	0.0217746	0.00288546	0.0496407	0.0273852	0.0118892	0	0	0.0178471	0.0205188	0	0.027305	0.0218636
d__Bacteria;k__norank_d__Bacteria;p__Firmicutes;c__Bacilli;o__Lactobacillales;f__Lactobacillaceae;g__Lactobacillus;s__unclassified_g__Lactobacillus;ASV2	0.0127441	0.0145609	0.0826365	0.008977	0.0133052	0.0428545	0.000801518	0.00344653	0.0017099	0.00935104	0.00606482	0.0121029	0.00275188	0.00285875	0	0.00550375	0.0186219	0.115071	0.00264501	0.00702664	0.0314462	0.0177135	0.00651901	0.073232	0.000935104	0.0872318	0.0135724	0.00550375	0.000748083	0.0146143	0.0236529
d__Bacteria;k__norank_d__Bacteria;p__Firmicutes;c__Clostridia;o__Oscillospirales;f__Oscillospiraceae;g__UCG-005;s__unclassified_g__UCG-005;ASV7	0.00149617	0	0.00288546	0.0353202	0.00352668	0.0231906	0	0.0102327	0.00117556	0.0256753	0.0142403	0.0287745	0.00694649	0.00486254	0	0.0137059	0.0491597	0.00349996	0.0580032	0.0215341	0.00272516	0.0407438	0.0440567	0.0594726	0	0.0291485	0.00192364	0.0405568	0.054049	0.0092976	0.0202687
d__Bacteria;k__norank_d__Bacteria;p__Firmicutes;c__Clostridia;o__Clostridiales;f__Clostridiaceae;g__Clostridium_sensu_stricto_1;s__unclassified_g__Clostridium_sensu_stricto_1;ASV550	0.0121563	0.00777472	0.00304577	0.00724038	0.015309	0.0106335	0	0.0343851	0	0.00579764	0.0052633	0.0474766	0.0242325	0.0024847	0.000347324	0.00838922	0.00980523	0.00451522	0.00462208	0.015309	0.0099121	0.0148815	0.0182212	0.0118357	0.000267173	0.000106869	0.0023244	0.0259692	0.000187021	0.00689305	0.0126766
d__Bacteria;k__norank_d__Bacteria;p__Firmicutes;c__Bacilli;o__Bacillales;f__Bacillaceae;g__Bacillus;s__Lactobacillus_vaginalis_g__Bacillus;ASV13	0	0.0103396	0.0254615	0.00814876	0.00333966	0.00358011	0.00152288	0.00611825	0.00643886	0.0140533	0.00336637	0	0.00716022	0.0074274	0.00288546	0.0310187	0.00988538	0.0247669	0.00769457	0	0.0373507	0.00374042	0.00243127	0.00555719	0.00323279	0.0126373	0.0227631	0.00582436	0.00809533	0.00523658	0.00987722
d__Bacteria;k__norank_d__Bacteria;p__Firmicutes;c__Bacilli;o__Lactobacillales;f__Lactobacillaceae;g__Lactobacillus;s__unclassified_g__Lactobacillus;ASV15	0.00382057	0.00809533	0.00678618	0.00267173	0.00472895	0.00307248	0.0137059	0.00764113	0.00285875	0.0203051	0.013893	0.00713351	0.00213738	0.0109274	0.0190494	0.0183815	0.00315264	0.00328622	0.0133319	0.00165647	0.0104197	0.00341981	0.00430148	0.00574421	0.00400759	0.011622	0.00766785	0.00838922	0.0187021	0.00470224	0.00876697
d__Bacteria;k__norank_d__Bacteria;p__Firmicutes;c__Bacilli;o__Bacillales;f__Bacillaceae;g__Bacillus;s__Lactobacillus_vaginalis_g__Bacillus;ASV14	0	0.00967164	0.020412	0.00593123	0.00307248	0.00301905	0.00141601	0.00593123	0.00571749	0.0121563	0.00333966	0	0.00574421	0.00643886	0.00219081	0.0262363	0.00996553	0.0233776	0.0068129	0.00112212	0.0321943	0.00384728	0.00176334	0.00427476	0.00312592	0.0123167	0.0209463	0.00569077	0.00732053	0.00384728	0.00864748
d__Bacteria;k__norank_d__Bacteria;p__Actinobacteriota;c__Coriobacteriia;o__Coriobacteriales;f__Eggerthellaceae;g__Enterorhabdus;s__uncultured_bacterium_g__Enterorhabdus;ASV6	0.00419461	0.00253814	0.00935104	0.00531673	0.00200379	0.003874	0.00846937	0.00296561	0.00446178	0.00643886	0.0030992	0.00398087	0.00200379	0.00106869	0.0176067	0.00243127	0.0015496	0.0104732	0.00251142	0.00472895	0.0092976	0.0234845	0.00253814	0.00793502	0.00788159	0.0443774	0.00344653	0.00117556	0.0223623	0.00486254	0.00724186
d__Bacteria;k__norank_d__Bacteria;p__Actinobacteriota;c__Coriobacteriia;o__Coriobacteriales;f__norank_o__Coriobacteriales;g__norank_f__norank_o__Coriobacteriales;s__uncultured_bacterium_g__norank_f__norank_o__Coriobacteriales;ASV23	0.0107938	0.00288546	0.00331294	0.00959149	0.00336637	0.00486254	0.000748083	0.00550375	0.00291218	0.00598466	0.0341179	0.010393	0.00780144	0.00635871	0.000427476	0.00229768	0.0104197	0.0119159	0.00545032	0.0156296	0.00269844	0.0142937	0.0136792	0.00312592	0.00264501	0.00718694	0.00486254	0.00675946	0.00355339	0.00881669	0.00671123
d__Bacteria;k__norank_d__Bacteria;p__Firmicutes;c__Clostridia;o__Oscillospirales;f__Oscillospiraceae;g__UCG-005;s__unclassified_g__UCG-005;ASV117	0.00379385	0.00221753	0.00515643	0.00344653	0.00197708	0.00277859	0	0.00227097	0.00467552	0.00537017	0.00908387	0.0212135	0.00253814	0.00272516	0	0.00964493	0.018141	0.0277592	0.0129311	0.00948462	0.00817548	0.00277859	0.00649229	0.00478239	0	0.000854952	0.0139998	0.00651901	0.00117556	0.00440835	0.00692719
d__Bacteria;k__norank_d__Bacteria;p__Firmicutes;c__Clostridia;o__Oscillospirales;f__Oscillospiraceae;g__UCG-005;s__unclassified_g__UCG-005;ASV65	0.00595795	0.0040343	0.00280531	0.00296561	0.00184349	0.0085228	0	0.0030992	0.00136258	0.00363355	0.00801518	0.0205723	0.00315264	0.00539688	0	0.00841593	0.0180341	0.0218814	0	0.0139731	0.00496941	0.00809533	0.0106602	0.00627855	0	0.00173662	0.00916402	0.00649229	0.00165647	0	0.00634757
d__Bacteria;k__norank_d__Bacteria;p__Actinobacteriota;c__Coriobacteriia;o__Coriobacteriales;f__Eggerthellaceae;g__norank_f__Eggerthellaceae;s__uncultured_bacterium_g__norank_f__Eggerthellaceae;ASV34	0.00606482	0.00456865	0.0134121	0.00945791	0.0131983	0.00609153	0.000400759	0.0108472	0	0.0162708	0.00625184	0.00814876	0.00865639	0.00940447	0.000374042	0.00275188	0.00614497	0.00633199	0.00483582	0.0117556	0.00558391	0.0208929	0.00339309	0.00686633	0.00331294	0.00384728	0.00360683	0.00478239	0.000935104	0.00499613	0.00634683
d__Bacteria;k__norank_d__Bacteria;p__Patescibacteria;c__Saccharimonadia;o__Saccharimonadales;f__Saccharimonadaceae;g__Candidatus_Saccharimonas;s__uncultured_bacterium_g__Candidatus_Saccharimonas;ASV8	0.00299233	0.0091373	0.000374042	0.00205723	0.00120228	0.00106869	0.00285875	0.00617169	0.00374042	0.000721366	0.00176334	0.00187021	0.00675946	0.00483582	0.00654573	0.000988538	0.00261829	0.00211066	0.000507628	0.0110342	0.00130915	0.0149349	0.00304577	0.00349996	0.00940447	0.0238051	0.000400759	0.00467552	0.0125304	0.0145342	0.0059906
d__Bacteria;k__norank_d__Bacteria;p__Firmicutes;c__Bacilli;o__Lactobacillales;f__Aerococcaceae;g__Aerococcus;s__unclassified_g__Aerococcus;ASV624	0.0143204	0.000187021	0.000187021	0.000267173	0.000267173	0.000454193	0.000267173	0	0.00029389	0.00208395	0.00029389	0.0236448	0	0.0131449	0.000213738	0.000480911	0	0.000133586	0.0407171	0.000694649	0.000320607	0.0102861	0.00245799	0.00146945	0.00301905	5.34345e-05	0.0442705	0.0267974	0.0032595	0.000133586	0.00603736
d__Bacteria;k__norank_d__Bacteria;p__Firmicutes;c__Clostridia;o__Peptostreptococcales-Tissierellales;f__Peptostreptococcaceae;g__Romboutsia;s__unclassified_g__Romboutsia;ASV131	0.0037137	0.00368698	0.00317935	0.00438163	0.00609153	0.00520986	0	0.0111144	0.00256486	0.00470224	0.00280531	0.00617169	0.0142136	0.0157365	0.000507628	0.00635871	0.00331294	0.00659916	0.00488926	0.00443506	0.00972508	0.00577093	0.00630527	0.00630527	0.00160304	0.000908387	0.00349996	0.00846937	0.00189692	0.00352668	0.00617169
d__Bacteria;k__norank_d__Bacteria;p__Firmicutes;c__Clostridia;o__Lachnospirales;f__Lachnospiraceae;g__Blautia;s__unclassified_g__Blautia;ASV900	0.00184349	0.00275188	0.0128777	0	0.0425071	0.0135724	0	0.00935104	0	0.000908387	0.00162975	0.000908387	0.0133853	0.00117556	0	0.00122899	0.0557055	0.00245799	0.00200379	0.0066526	0	0.000106869	0.00782815	0.00149617	0	0	0	0.00649229	0	0.00130915	0.00570413
d__Bacteria;k__norank_d__Bacteria;p__Firmicutes;c__Clostridia;o__Lachnospirales;f__Lachnospiraceae;g__unclassified_f__Lachnospiraceae;s__unclassified_f__Lachnospiraceae;ASV882	0.00227097	0.0117289	0.0141869	0.00184349	0.0203585	0.00699992	0	0.00977851	0	0.00691977	0.00160304	0.00280531	0.00344653	0.00272516	0	0.00333966	0.0150685	0.00480911	0.00454193	0.0123701	0.00221753	0.00390072	0.00331294	0.00283203	0.00272516	0	0.005103	0.00312592	0.000213738	0.00606482	0.00552157
d__Bacteria;k__norank_d__Bacteria;p__Firmicutes;c__Clostridia;o__Lachnospirales;f__Lachnospiraceae;g__unclassified_f__Lachnospiraceae;s__unclassified_f__Lachnospiraceae;ASV876	0.00777472	0.0134922	0.00229768	0.00355339	0.00224425	0.00804189	0	0.012477	0	0	0.0082022	0.00908387	0.000374042	0.00122899	0	0.0046488	0.0024847	0.00662588	0.0262898	0.00683962	0.000667931	0.00796174	0.0200914	0.00502284	0	0	0.00689305	0.0201982	0	0.00213738	0.00503917
d__Bacteria;k__norank_d__Bacteria;p__Firmicutes;c__Bacilli;o__Bacillales;f__Bacillaceae;g__Bacillus;s__Lactobacillus_vaginalis_g__Bacillus;ASV872	0.00259157	0.00964493	0.00943119	0.0143739	0.00561062	0.00333966	0	0	0	0	0.00120228	0.00256486	0.00168319	0.00221753	0.00307248	0	0.00470224	0.0123434	0.00649229	0.00291218	0.0194234	0.00192364	0.00558391	0.011809	0	0	0.00574421	0.00296561	0	0.00611825	0.00508221
d__Bacteria;k__norank_d__Bacteria;p__Firmicutes;c__Bacilli;o__Lactobacillales;f__Streptococcaceae;g__Streptococcus;s__unclassified_g__Streptococcus;ASV31	0.00352668	0.00299233	0.00195036	0.00277859	0.0044885	0.00261829	0	0.0083625	0.00146945	0.0069732	0.00887013	0.00414117	0.00502284	0.00349996	0.000374042	0.00467552	0.0058778	0.00165647	0.00261829	0.00179006	0.00224425	0.00245799	0.00312592	0.000641214	0.00718694	0.00411446	0.00285875	0.00277859	0.012851	0.00328622	0.00442022
d__Bacteria;k__norank_d__Bacteria;p__Firmicutes;c__Clostridia;o__Oscillospirales;f__Ruminococcaceae;g__Ruminococcus;s__unclassified_g__Ruminococcus;ASV871	0	0.00203051	0.000828235	0.00467552	0	0.0213738	0	0	0.000667931	0.00446178	5.34345e-05	0.00275188	0	0.000721366	0	0	5.34345e-05	0.000400759	0.0230036	0.0180609	0	0.00106869	0.0226295	0.0154159	0	0	0	0	0	0.027973	0.00406993
d__Bacteria;k__norank_d__Bacteria;p__Actinobacteriota;c__Coriobacteriia;o__Coriobacteriales;f__Eggerthellaceae;g__unclassified_f__Eggerthellaceae;s__unclassified_f__Eggerthellaceae;ASV35	0.00344653	0.00253814	0.00256486	0.005103	0.00221753	0.00470224	0.00349996	0.00109541	0.0021641	0.00280531	0.00291218	0.00315264	0.00179006	0.00173662	0.000881669	0.00299233	0.00251142	0.00574421	0.00219081	0.00878998	0.00323279	0.0115419	0.00352668	0.00446178	0.00643886	0.0037137	0.00200379	0.00256486	0.00512971	0.00229768	0.00402763
d__Bacteria;k__norank_d__Bacteria;p__Firmicutes;c__Clostridia;o__Lachnospirales;f__Lachnospiraceae;g__Coprococcus;s__unclassified_g__Coprococcus;ASV1340	0	0.00336637	0.00125571	0.00951134	0.000374042	0	0	0.00133586	0	0	0.0712015	0.000961821	0.000374042	0	0	0	0.00141601	0	0.00390072	0	0	0.0189425	0	0	0	0	0	0	0	0	0.00348141
d__Bacteria;k__norank_d__Bacteria;p__Firmicutes;c__Clostridia;o__Clostridia_UCG-014;f__norank_o__Clostridia_UCG-014;g__norank_f__norank_o__Clostridia_UCG-014;s__unclassified_g__norank_f__norank_o__Clostridia_UCG-014;ASV56	0.0202784	0.00943119	0.000748083	0.000828235	0.00162975	0.00224425	0.0032595	0.000374042	0.00176334	0.00104197	0.00443506	0.00229768	0.00195036	0.00058778	0	0.00101526	0.000961821	0.00558391	0.0183815	0.00529002	0.000454193	0.00179006	0.0168052	0.000641214	0.00109541	0.00187021	0.00146945	0.000961821	0.00120228	0.00830907	0.00343614
d__Bacteria;k__norank_d__Bacteria;p__Firmicutes;c__Clostridia;o__Lachnospirales;f__Lachnospiraceae;g__Coprococcus;s__unclassified_g__Coprococcus;ASV1161	0	0.00379385	0	0.0110609	0	0	0	0.000828235	0	0	0.0592321	0	0	0	0	0.00029389	0.00192364	0	0.00430148	0	0	0.0179273	0	0.000106869	0	0	0	0	0	0	0.00306506
d__Bacteria;k__norank_d__Bacteria;p__Firmicutes;c__Clostridia;o__Clostridia_UCG-014;f__norank_o__Clostridia_UCG-014;g__norank_f__norank_o__Clostridia_UCG-014;s__unclassified_g__norank_f__norank_o__Clostridia_UCG-014;ASV169	0.00195036	0	0.00870982	0.00347324	0	0.00507628	0	0	0	0.000614497	0.00307248	0.00379385	0	0	0	0.0184883	0.00269844	0.00120228	0.00221753	0.0325416	0	0.00269844	0.00285875	0.00662588	0	0.000561062	0	0.0147212	0	0.00122899	0.00326099
d__Bacteria;k__norank_d__Bacteria;p__Firmicutes;c__Clostridia;o__Lachnospirales;f__Lachnospiraceae;g__Blautia;s__unclassified_g__Blautia;ASV932	0	0	0.00745411	0	0.026076	0.00830907	0	0.00555719	0	0	0.00106869	0.000507628	0.00785487	0.000561062	0	0.000614497	0.0347324	0.00141601	0.00152288	0.00358011	0	0	0.0037137	0.000694649	0	0	0.000400759	0.00358011	0	0.000667931	0.00333298
d__Bacteria;k__norank_d__Bacteria;p__Firmicutes;c__Clostridia;o__Clostridia_UCG-014;f__norank_o__Clostridia_UCG-014;g__norank_f__norank_o__Clostridia_UCG-014;s__unclassified_g__norank_f__norank_o__Clostridia_UCG-014;ASV21	0.0171792	0.00713351	0.000801518	0.000748083	0.000240455	0.00424804	0.00964493	0.000480911	0.00149617	0.00104197	0.00347324	0.00162975	8.01518e-05	8.01518e-05	0	0.00176334	0.00181677	0.0061984	0.00221753	0.00432819	0.000561062	0.00120228	0.00122899	0.00360683	0.0091373	0.00846937	0.00200379	0.00341981	0.0052633	0.00547704	0.00305987
d__Bacteria;k__norank_d__Bacteria;p__Firmicutes;c__Clostridia;o__Lachnospirales;f__Lachnospiraceae;g__Blautia;s__unclassified_g__Blautia;ASV897	0.0091373	0	0.00838922	0.00219081	0.010206	0.00884341	0	0.00120228	0	0.00537017	0.0015496	0.00390072	0.00125571	0.0157097	0	0.00203051	0.000828235	0.00237784	0.0029389	0.00358011	0	0.00908387	0.000721366	0.0015496	0	0	0.00253814	0.00363355	0	0	0.0031415
d__Bacteria;k__norank_d__Bacteria;p__Firmicutes;c__Clostridia;o__Clostridia_UCG-014;f__norank_o__Clostridia_UCG-014;g__norank_f__norank_o__Clostridia_UCG-014;s__unidentified_rumen_bacterium_JW32;ASV2315	0	0	0	0	0.0040343	0.00870982	0	0.00520986	0	0.00833578	0.00117556	0.0303775	0.000881669	0.00347324	0	0	0	0	0.0107671	0	0	0	0.0282669	0	0	0	0	0	0	0.00983195	0.00324986
d__Bacteria;k__norank_d__Bacteria;p__Firmicutes;c__Bacilli;o__RF39;f__norank_o__RF39;g__norank_f__norank_o__RF39;s__unclassified_g__norank_f__norank_o__RF39;ASV559	0.0125037	0	0	0.00344653	0	0	0	0	0.000133586	8.01518e-05	0.0015496	0.00878998	0	0	0	0.00398087	0	0.0134121	0.00173662	0.00585108	0.000534345	0.00662588	0.00275188	0.00106869	0	8.01518e-05	0	0.00245799	0.0234043	0	0.0029478
d__Bacteria;k__norank_d__Bacteria;p__Firmicutes;c__Bacilli;o__Erysipelotrichales;f__Erysipelotrichaceae;g__norank_f__Erysipelotrichaceae;s__uncultured_bacterium_g__norank_f__Erysipelotrichaceae;ASV26	0.00358011	0.0066526	0.000828235	0.000213738	0.000748083	0.00323279	0.00117556	0.000427476	0.00539688	0.000801518	0.00200379	0.00221753	0.000267173	0.000480911	0.00192364	0.00203051	0.00400759	0.00179006	0.00502284	0.00627855	0.000667931	0.00496941	0.00419461	0.00179006	0.00494269	0.00486254	0.0032595	0.0123167	0.00355339	0.00256486	0.00277043
d__Bacteria;k__norank_d__Bacteria;p__Firmicutes;c__Clostridia;o__Clostridia_UCG-014;f__norank_o__Clostridia_UCG-014;g__norank_f__norank_o__Clostridia_UCG-014;s__unclassified_g__norank_f__norank_o__Clostridia_UCG-014;ASV970	0	0.0189425	0	0	0.000614497	0	0	0	0	0.00229768	0	0	0	0	0	0.000935104	0.0613428	0	0.0152823	0	0	0	0	0.000427476	0	0	0	0	0	0.00104197	0.00280234
d__Bacteria;k__norank_d__Bacteria;p__Bacteroidota;c__Bacteroidia;o__Bacteroidales;f__Muribaculaceae;g__norank_f__Muribaculaceae;s__uncultured_bacterium_g__norank_f__Muribaculaceae;ASV43	0.00280531	0.00862967	0.000641214	0.00641214	0.000213738	0.0024847	0.0058778	0.00475567	0	0.00307248	0.00165647	0.000614497	0	0	0.00213738	0.00029389	0	0.003874	0.00120228	0.000267173	0.000667931	0.00494269	0.00323279	0.0058778	0.00969836	0.00285875	0.00312592	0.00205723	0.0111411	0.00333966	0.00274074
d__Bacteria;k__norank_d__Bacteria;p__Firmicutes;c__Clostridia;o__Lachnospirales;f__Lachnospiraceae;g__unclassified_f__Lachnospiraceae;s__unclassified_f__Lachnospiraceae;ASV1349	0.00323279	0.00488926	0.00529002	0.00179006	0.0075877	0.00593123	0	0.00133586	0	0	0.00376713	0.00432819	0.00101526	0.00181677	0	0.00641214	0.00900371	0.00496941	0.00475567	0.00261829	0.00130915	0.00240455	0.00406102	0	0	0	0.00317935	0.00374042	0	0.00307248	0.0026272
d__Bacteria;k__norank_d__Bacteria;p__Firmicutes;c__Bacilli;o__unclassified_c__Bacilli;f__unclassified_c__Bacilli;g__unclassified_c__Bacilli;s__unclassified_c__Bacilli;ASV178	0.0017099	0.000801518	0	0.000534345	0	0	0.000854952	0	0.0243127	0	0.00221753	0.00130915	0.00114884	0.0126373	0	0.0058778	0.00261829	0	0	0.00416789	0	0	0.00144273	0	0.0157899	0.000561062	0	0	0.00467552	0	0.00242682
d__Bacteria;k__norank_d__Bacteria;p__Proteobacteria;c__Gammaproteobacteria;o__Enterobacterales;f__Enterobacteriaceae;g__Escherichia-Shigella;s__unclassified_g__Escherichia-Shigella;ASV301	0.00058778	0.00114884	0	0.000374042	0.000106869	0	0.0029389	0.00398087	0	0.000187021	0.00120228	0.00162975	0.000988538	0.00029389	0.0304844	0.000320607	0.0119693	0.000614497	0.000427476	0.00256486	8.01518e-05	0.0133853	0.0013893	0	0.00243127	0.000187021	0.0007748	0.000347324	0.000187021	0	0.002268
d__Bacteria;k__norank_d__Bacteria;p__Firmicutes;c__Clostridia;o__Clostridia_UCG-014;f__norank_o__Clostridia_UCG-014;g__norank_f__norank_o__Clostridia_UCG-014;s__unclassified_g__norank_f__norank_o__Clostridia_UCG-014;ASV5	0	0	0	0	0	0	0.0227364	0	0.000320607	0.000213738	0	0	0	0	0	0	0	0	0	0	0	0	0	0	0	0.0526864	0	0.00205723	0	0.00058778	0.00218339
d__Bacteria;k__norank_d__Bacteria;p__Desulfobacterota;c__Desulfovibrionia;o__Desulfovibrionales;f__Desulfovibrionaceae;g__Desulfovibrio;s__unclassified_g__Desulfovibrio;ASV22	0.0029389	0.0017099	0	0.00136258	0.0024847	0	0.00911058	0	0.0146945	0	0.000641214	0.00224425	0	0	0.00277859	0.000374042	0.00117556	0.00173662	0.00101526	0.00146945	0.000106869	0.00109541	0	0.00157632	0.0058778	0.00793502	0.00256486	0.0017099	0.0129579	0	0.00222421
d__Bacteria;k__norank_d__Bacteria;p__Actinobacteriota;c__Coriobacteriia;o__Coriobacteriales;f__Eggerthellaceae;g__DNF00809;s__uncultured_bacterium_g__DNF00809;ASV36	0.00122899	0.00106869	0.00165647	0.00221753	0.000935104	0.00227097	0.00117556	0.00146945	0.00296561	0.00165647	0.00601138	0.00235112	0.000721366	0.0030992	0.00101526	0.0015496	0.00136258	0.00382057	0.00200379	0.00440835	0.000908387	0.00895028	0.00328622	0.00136258	0.00507628	0.00368698	0.00146945	0.0015496	0.00219081	0.00101526	0.00225983
d__Bacteria;k__norank_d__Bacteria;p__Firmicutes;c__Bacilli;o__Lactobacillales;f__Streptococcaceae;g__Streptococcus;s__Streptococcus_sp._GDLAMI-SD2;ASV75	0.0024847	0.00173662	0.000881669	0.00227097	0.00133586	0.00221753	0.0024847	0.00291218	0.00136258	0.00312592	0.0015496	0.0015496	0.00120228	0.00291218	0.00280531	0.000854952	0.00144273	0.00144273	0.00237784	0.00331294	0.000935104	0.00256486	0.00200379	0.0015496	0.00406102	0.00149617	0.00219081	0.00144273	0.00269844	0.000667931	0.00215148
d__Bacteria;k__norank_d__Bacteria;p__Firmicutes;c__Bacilli;o__Lactobacillales;f__Lactobacillaceae;g__Lactobacillus;s__unclassified_g__Lactobacillus;ASV890	0.000347324	0.0228432	0.00315264	0.000347324	0.00122899	0.0104464	0	0	0	0	0.000187021	0.0117823	0.000748083	0.00125571	0	0	0.000347324	0.000106869	0	0	0	0.000133586	0	0.00165647	0	0	0	0.00101526	0.000427476	0.00101526	0.00236967
d__Bacteria;k__norank_d__Bacteria;p__Actinobacteriota;c__Coriobacteriia;o__Coriobacteriales;f__Eggerthellaceae;g__Enterorhabdus;s__uncultured_bacterium_g__Enterorhabdus;ASV54	0.00368698	0.00114884	0.00200379	0.00203051	0.00472895	0.00352668	0.00299233	0.00240455	0.0023244	0.000828235	0.00320607	0.00312592	0.00237784	0.000828235	0.000534345	0.00058778	0.00128243	0.0037137	0.00122899	0.00363355	0.000988538	0.0024847	0.00251142	0.000908387	0	0.00221753	0.00146945	0.000694649	0.00333966	0.00363355	0.00200008
d__Bacteria;k__norank_d__Bacteria;p__Actinobacteriota;c__Coriobacteriia;o__Coriobacteriales;f__Eggerthellaceae;g__Enterorhabdus;s__uncultured_bacterium_g__Enterorhabdus;ASV25	0	0.000614497	0.00264501	0.00112212	0.00179006	0.00176334	0.00285875	0.000507628	0.00558391	0.000828235	0.00203051	0.00125571	0.00114884	0.000534345	0.00195036	0.00646557	0.000427476	0.0046488	0.00058778	0.00112212	0.00224425	0.00400759	0.000667931	0.00237784	0.000374042	0.00553047	0.00205723	0.000320607	0.00553047	0.00029389	0.00198747
d__Bacteria;k__norank_d__Bacteria;p__Firmicutes;c__Clostridia;o__Oscillospirales;f__Ruminococcaceae;g__Ruminococcus;s__unclassified_g__Ruminococcus;ASV55	0.00694649	0	0	0	0	0	0.0129044	0	0	0	0.00296561	0	0.000347324	0	0	0	0.00104197	0.00328622	0	0	0	0	0.00659916	0	0.000213738	0.00192364	0.0203853	0	0.000427476	0.00109541	0.0019177
d__Bacteria;k__norank_d__Bacteria;p__Patescibacteria;c__Saccharimonadia;o__Saccharimonadales;f__Saccharimonadaceae;g__Candidatus_Saccharimonas;s__uncultured_bacterium_g__Candidatus_Saccharimonas;ASV44	0.00400759	0.00133586	0.00261829	0.00104197	0.000721366	0.00235112	0	0.00130915	0	0.00438163	0.00149617	0.00323279	0.00114884	0.0023244	0	0.00368698	0.00112212	0.00601138	0.00101526	0.00534345	0.00117556	0.00494269	0.00130915	0.00520986	0.00141601	0.00259157	0.000534345	0.000534345	0.000374042	0.00203051	0.00192438
d__Bacteria;k__norank_d__Bacteria;p__Firmicutes;c__Bacilli;o__unclassified_c__Bacilli;f__unclassified_c__Bacilli;g__unclassified_c__Bacilli;s__unclassified_c__Bacilli;ASV1858	0	0	0	0	0	0	0.000988538	0	0.0379652	0	0	0.00146945	0	0	0	0.00577093	0.00320607	0	0	0.00496941	0	0	0.00179006	0	0	0	0	0	0.00454193	0	0.00185462
d__Bacteria;k__norank_d__Bacteria;p__Firmicutes;c__Clostridia;o__Monoglobales;f__Monoglobaceae;g__Monoglobus;s__unclassified_g__Monoglobus;ASV16	0.0266638	0.000828235	0.00192364	0.00601138	0.00224425	0	0	0	0	0.00152288	0	0	0.000374042	0	0	0.000988538	0.00315264	0	0	0	0.000454193	0	0.0044885	0	0	0.0116487	0	0	0	0.00125571	0.0017099
d__Bacteria;k__norank_d__Bacteria;p__Firmicutes;c__Clostridia;o__Oscillospirales;f__Ruminococcaceae;g__Ruminococcus;s__unclassified_g__Ruminococcus;ASV4152	0	0	0	0	0	0	0	0	0	0.00315264	0	0	0	0	0.028721	0	0	0	0	0	0	0	0	0	0	0	0.00964493	0	0	0	0.00165127
d__Bacteria;k__norank_d__Bacteria;p__Firmicutes;c__Clostridia;o__Clostridia_UCG-014;f__norank_o__Clostridia_UCG-014;g__norank_f__norank_o__Clostridia_UCG-014;s__unclassified_g__norank_f__norank_o__Clostridia_UCG-014;ASV6865	0.04224	0	0	0	0	0.000133586	0	0	0	0	0	0.00646557	0.000213738	0	0	0	0.00029389	0	0	0	0	0.00475567	0	0	0	0	0	0	0	0	0.0015971
d__Bacteria;k__norank_d__Bacteria;p__Firmicutes;c__Clostridia;o__Lachnospirales;f__Lachnospiraceae;g__Eubacterium_ruminantium_group;s__uncultured_bacterium_g__Eubacterium_ruminantium_group;ASV4963	0	0	0	0	0	0	0.0171792	0	0	0	0	0	0	0	0.0342248	0	0	0	0	0	0	0	0	0	0	0	0	0	0	0	0.00142789
d__Bacteria;k__norank_d__Bacteria;p__Firmicutes;c__Clostridia;o__Oscillospirales;f__Eubacterium_coprostanoligenes_group;g__norank_f__Eubacterium_coprostanoligenes_group;s__unclassified_g__norank_f__Eubacterium_coprostanoligenes_group;ASV33	0	0.000667931	0	0.00347324	0	0	0.0235913	0.000801518	0	0	0.0017099	0	0	0	0.000400759	0.000480911	0	0	0	0	0	0	0	0	0	0.003874	0.00187021	0.00168319	0.00785487	0.000160304	0.00151324
d__Bacteria;k__norank_d__Bacteria;p__Bacteroidota;c__Bacteroidia;o__Bacteroidales;f__Muribaculaceae;g__norank_f__Muribaculaceae;s__uncultured_bacterium_g__norank_f__Muribaculaceae;ASV106	0.00141601	0.00494269	0.000267173	0.00219081	0	0.00184349	0.0024847	0.00360683	0	0.00213738	0.000561062	0.000374042	0	0	0.00251142	0	0	0.0021641	0.000721366	0	0	0.00211066	0.00251142	0.00235112	0.00611825	0.000988538	0.00149617	0.00144273	0.00641214	0.00173662	0.00148874
d__Bacteria;k__norank_d__Bacteria;p__Campilobacterota;c__Campylobacteria;o__Campylobacterales;f__Helicobacteraceae;g__Helicobacter;s__Helicobacter_typhlonius;ASV40	0.000614497	0.00366026	0.000187021	0.000106869	0.000106869	0.00162975	0.0150952	0.0017099	0	8.01518e-05	0.00197708	0	0.000160304	2.67173e-05	0.00959149	0.000160304	0.000400759	0	0.000427476	8.01518e-05	0	0.000988538	0.000320607	0.000133586	0.000961821	0.0029389	0.00149617	0.000374042	0	0.00657244	0.00139449
d__Bacteria;k__norank_d__Bacteria;p__Firmicutes;c__Clostridia;o__Clostridia_UCG-014;f__norank_o__Clostridia_UCG-014;g__norank_f__norank_o__Clostridia_UCG-014;s__uncultured_organism_g__norank_f__norank_o__Clostridia_UCG-014;ASV940	0.00109541	0.0029389	0.000320607	0.00120228	0.000988538	0.00301905	0	0.00283203	0	0	0.00740068	0.00368698	0	0.000667931	0	0.00029389	0	0.00301905	0.00157632	0.00443506	0	0.00317935	0.000935104	0.000641214	0	0	0	0.00339309	0	0.00240455	0.00141305
d__Bacteria;k__norank_d__Bacteria;p__Firmicutes;c__Clostridia;o__Oscillospirales;f__Oscillospiraceae;g__UCG-005;s__unclassified_g__UCG-005;ASV945	0	0.00301905	0.000267173	0	0	0.00189692	0.000454193	0	0	0	0.00160304	0	0	0	0	0	0.00112212	0	0.00114884	0.00472895	0	0	0.00288546	0.000667931	0.0202517	0	0.000667931	0.00149617	0.00569077	0	0.00135071
d__Bacteria;k__norank_d__Bacteria;p__Firmicutes;c__Clostridia;o__Clostridia_UCG-014;f__norank_o__Clostridia_UCG-014;g__norank_f__norank_o__Clostridia_UCG-014;s__unclassified_g__norank_f__norank_o__Clostridia_UCG-014;ASV10	0.00189692	0.00128243	0.00331294	0.00141601	0	0	0	0	0	0	0.00136258	0.00993882	0.0013893	0	0	0.000267173	0.00112212	0.000988538	0.00160304	0.00512971	0	0.000480911	0	0.00144273	0	0.0150418	0	0.00392744	0	0	0.00145386
d__Bacteria;k__norank_d__Bacteria;p__Firmicutes;c__Bacilli;o__Erysipelotrichales;f__Erysipelatoclostridiaceae;g__Candidatus_Stoquefichus;s__unclassified_g__Candidatus_Stoquefichus;ASV962	0.00213738	0.00259157	0.00176334	0.00443506	5.34345e-05	0	0	0.00355339	0	0	0.00566406	0.00197708	0	0.000828235	0	0.00347324	0.00149617	0.00256486	0.000267173	0.00571749	0	0.00456865	0.00106869	0.000480911	0.000267173	0	0.000160304	0.0024847	0	0	0.00145535
d__Bacteria;k__norank_d__Bacteria;p__Firmicutes;c__Clostridia;o__Clostridia_UCG-014;f__norank_o__Clostridia_UCG-014;g__norank_f__norank_o__Clostridia_UCG-014;s__unclassified_g__norank_f__norank_o__Clostridia_UCG-014;ASV12	0.00480911	0.00125571	0.00277859	0	0	0.00136258	0	0	0.00128243	0	0	0	0.000427476	0	0.00670603	0.00133586	0	0.00368698	0	0.00598466	0.000988538	0	0	0	0.00146945	0.0133319	0	0	0.00195036	0	0.0013982
d__Bacteria;k__norank_d__Bacteria;p__Firmicutes;c__Clostridia;o__Clostridia_UCG-014;f__norank_o__Clostridia_UCG-014;g__norank_f__norank_o__Clostridia_UCG-014;s__unclassified_g__norank_f__norank_o__Clostridia_UCG-014;ASV1342	0.00406102	0.00112212	0.00203051	0.00374042	0.00120228	0.00227097	0	0	0	0.000694649	0.000801518	0.000961821	0	0	0	0.00264501	0.00307248	0	0.00200379	0.00502284	0.000988538	0	0	0	0.00876326	0	0.000561062	0.00689305	0.000641214	0	0.00138039
d__Bacteria;k__norank_d__Bacteria;p__Actinobacteriota;c__Actinobacteria;o__Corynebacteriales;f__Corynebacteriaceae;g__Corynebacterium;s__unclassified_g__Corynebacterium;ASV134	0.00029389	0.000801518	0.00141601	0.000881669	0.00130915	0.0015496	0.000454193	0.000748083	0.00261829	0.000988538	0.000213738	0.00058778	0.000961821	0.0007748	0.000507628	0.000694649	0.00133586	0.000667931	0.000480911	0.00187021	0.0017099	0.00283203	0.000427476	0.0021641	0.00173662	0.000828235	0.00189692	0.00106869	0.00264501	0.000187021	0.00146796
d__Bacteria;k__norank_d__Bacteria;p__Firmicutes;c__Clostridia;o__Peptostreptococcales-Tissierellales;f__Peptostreptococcaceae;g__Romboutsia;s__unclassified_g__Romboutsia;ASV2120	0	0	0	0	0.00368698	0	0	0.00547704	0	0.00221753	0	0.00165647	0.00724038	0.0037137	0	0	0	0	0.00117556	0	0	0	0	0	0	0	0	0	0	0	0.00153327
d__Bacteria;k__norank_d__Bacteria;p__Firmicutes;c__Clostridia;o__Christensenellales;f__Christensenellaceae;g__Christensenellaceae_R-7_group;s__unclassified_g__Christensenellaceae_R-7_group;ASV221	0.00144273	0.00176334	0.000480911	0.000480911	0.00363355	0.00165647	5.34345e-05	0.00106869	0.000480911	8.01518e-05	0.00390072	0.00235112	0.0007748	0	0.000240455	0	0.00165647	0.00211066	0.0032595	0.00106869	0.000480911	0.000347324	0.0060381	0.000694649	0.00130915	0.000400759	0.00427476	0.00374042	0.000721366	0.003874	0.00134403
d__Bacteria;k__norank_d__Bacteria;p__Firmicutes;c__Clostridia;o__Oscillospirales;f__Oscillospiraceae;g__UCG-005;s__unclassified_g__UCG-005;ASV951	0	0	0.000427476	0.000694649	0.00221753	0	0	0	0	0.00320607	0.000213738	0.000988538	0	0.000347324	0	0	0.00219081	0.0017099	0.011248	0.00272516	0	0.0030992	0	0.00058778	0	0	0	0.00296561	0	0.00101526	0.00132028
d__Bacteria;k__norank_d__Bacteria;p__Firmicutes;c__Clostridia;o__Clostridia_UCG-014;f__norank_o__Clostridia_UCG-014;g__norank_f__norank_o__Clostridia_UCG-014;s__unclassified_g__norank_f__norank_o__Clostridia_UCG-014;ASV2628	0.00315264	0	0	0	0.000347324	0.000881669	0	0	0	0.0117022	0.000854952	0.0021641	0	0	0	0	0	0.0013893	0.000614497	0.000240455	0	0.00173662	0.0244463	0	0	0	0	0.00125571	0.000240455	0.000828235	0.00140637
d__Bacteria;k__norank_d__Bacteria;p__Firmicutes;c__Bacilli;o__RF39;f__norank_o__RF39;g__norank_f__norank_o__RF39;s__uncultured_Lachnospiraceae_bacterium_g__norank_f__norank;ASV2319	0	0	0	0	0.00323279	0.000240455	0	0.00213738	0	0.00411446	0.00058778	0.00203051	0	0.0013893	0	0	0	0	0.00422133	0	0	0.000347324	0.00809533	0	0	0	0.00622512	0.000480911	0	0	0.0013136
d__Bacteria;k__norank_d__Bacteria;p__Firmicutes;c__Clostridia;o__Peptostreptococcales-Tissierellales;f__Peptostreptococcaceae;g__Romboutsia;s__unclassified_g__Romboutsia;ASV2121	0	0	0	0	0.00317935	0.00184349	0	0.0046488	0	0.0024847	0	0	0.00622512	0	0	0	0	0	0	0	0	0	0	0	0	0	0	0	0	0.0015496	0.00146722
d__Bacteria;k__norank_d__Bacteria;p__Firmicutes;c__Bacilli;o__RF39;f__norank_o__RF39;g__norank_f__norank_o__RF39;s__unclassified_g__norank_f__norank_o__RF39;ASV1520	0.00483582	0.00264501	0.000267173	0.000160304	0	0.00245799	0	0.000561062	0.000614497	0.00029389	0	0.00368698	0	0	0	0.000480911	0.00301905	0	0.00745411	0	0	0	0.00531673	0	0	0	0.00187021	0.00211066	0	0.00058778	0.00130618
d__Bacteria;k__norank_d__Bacteria;p__Bacteroidota;c__Bacteroidia;o__Bacteroidales;f__Prevotellaceae;g__Prevotella;s__unclassified_g__Prevotella;ASV284	0.000374042	0.00179006	0.000561062	0.00133586	0.000828235	0.00101526	0.00101526	0.0007748	0	0	0.00483582	0	0.0007748	0.00058778	0.00577093	0	0.000534345	0.00331294	0.00280531	0.00211066	0	0.00173662	0.00101526	0.0017099	0.00104197	0.000267173	0.000881669	0.00176334	0.00144273	0.00106869	0.00126165
d__Bacteria;k__norank_d__Bacteria;p__Patescibacteria;c__Saccharimonadia;o__Saccharimonadales;f__Saccharimonadaceae;g__Candidatus_Saccharimonas;s__uncultured_bacterium_g__Candidatus_Saccharimonas;ASV874	0	0.00577093	0	0.000320607	0	0	0	0	0.0119426	0	0	0	0.000881669	0	0.00317935	0	0	0	0	0.0023244	0	0	0	0.0111945	0.00187021	0	0.00809533	0.000480911	0	0	0.00130098
d__Bacteria;k__norank_d__Bacteria;p__Firmicutes;c__Clostridia;o__Christensenellales;f__Christensenellaceae;g__Christensenellaceae_R-7_group;s__uncultured_prokaryote_g__Christensenellaceae_R-7_group;ASV154	0.00283203	0	0.000561062	0.000694649	0	0.00128243	0.000721366	0	0.00104197	0.00109541	0	0.00114884	0.000213738	0.00117556	0.000988538	0.000908387	0.000347324	0.00058778	0.0015496	0.00798846	0.000561062	0.000240455	0.00152288	0.00112212	0.00713351	0.000694649	0.00109541	0.00195036	0.00269844	0.000748083	0.00120153
d__Bacteria;k__norank_d__Bacteria;p__Firmicutes;c__Clostridia;o__Clostridia_UCG-014;f__norank_o__Clostridia_UCG-014;g__norank_f__norank_o__Clostridia_UCG-014;s__unclassified_g__norank_f__norank_o__Clostridia_UCG-014;ASV901	0	0	0	0	0	0.000267173	0.00120228	0	0	0	0.00205723	0.0309386	0	0	0	0.00122899	0.000240455	0.00029389	0.000374042	0	0	0.00555719	0	0.00133586	0	0	0	0	0	0.000801518	0.00127204
d__Bacteria;k__norank_d__Bacteria;p__Patescibacteria;c__Saccharimonadia;o__Saccharimonadales;f__Saccharimonadaceae;g__Candidatus_Saccharimonas;s__uncultured_bacterium_g__Candidatus_Saccharimonas;ASV11	0.000801518	0.000240455	0.000561062	0	0.000854952	0	0.00109541	0	0.00227097	0.000721366	0	0.00162975	0.000748083	0	0.00240455	0.00347324	0	0.00205723	0	0	0.000667931	0.000748083	0.00261829	0.00157632	0	0.0139197	0.00109541	0	0.000748083	0.00141601	0.00121192
d__Bacteria;k__norank_d__Bacteria;p__Firmicutes;c__Clostridia;o__Clostridia_UCG-014;f__norank_o__Clostridia_UCG-014;g__norank_f__norank_o__Clostridia_UCG-014;s__unclassified_g__norank_f__norank_o__Clostridia_UCG-014;ASV1875	0	0.0387934	0	0	0	0	0	0	0.000213738	0	0	0	0	0	0.000347324	0.000641214	0	0	0	0	0	0	0	0	0	0	0	0	0	0	0.00111396
d__Bacteria;k__norank_d__Bacteria;p__Firmicutes;c__Clostridia;o__Christensenellales;f__Christensenellaceae;g__Christensenellaceae_R-7_group;s__uncultured_prokaryote_g__Christensenellaceae_R-7_group;ASV246	0.00363355	0	0.000908387	0.00245799	0.000561062	0.000721366	0.000721366	0.000828235	0	0.000213738	0.00058778	0.00122899	0.00058778	0.000801518	0.000187021	0.00376713	0	0	0.000374042	0.00761442	0.000213738	0.00237784	0.0032595	0	0.0015496	0.000347324	0.00109541	0.00189692	0.00435491	0.00029389	0.00119708
d__Bacteria;k__norank_d__Bacteria;p__Firmicutes;c__Clostridia;o__Clostridia_UCG-014;f__norank_o__Clostridia_UCG-014;g__norank_f__norank_o__Clostridia_UCG-014;s__unclassified_g__norank_f__norank_o__Clostridia_UCG-014;ASV1370	0	0.00160304	0	0.000828235	0	0	0.00291218	0.00130915	0	0	0.00109541	0.00229768	0	0	0	0.00366026	0	0.00606482	0.0007748	0.00157632	0	0.0046488	0.00168319	0	0.00221753	0	0	0.00146945	0	0.00694649	0.00116443
d__Bacteria;k__norank_d__Bacteria;p__Bacteroidota;c__Bacteroidia;o__Bacteroidales;f__Prevotellaceae;g__unclassified_f__Prevotellaceae;s__unclassified_f__Prevotellaceae;ASV73	0.00197708	0	0	0.0021641	0.000507628	0.00125571	0.00208395	0.000133586	0.000213738	0	0.00200379	0.000667931	0.000267173	0	0.00181677	0.00128243	0	0	0.00195036	0.00195036	0	0.0013893	0	0.00160304	0.00173662	0.00165647	0.00109541	0.00472895	0.00152288	0	0.00112955
d__Bacteria;k__norank_d__Bacteria;p__Firmicutes;c__Clostridia;o__Oscillospirales;f__Oscillospiraceae;g__NK4A214_group;s__unclassified_g__NK4A214_group;ASV81	0.00128243	0.00291218	0	0	0	0.00125571	0.00699992	0	0.000748083	0	0.00146945	0.000400759	0	0.000534345	0.00189692	0	0	0	0.000881669	0.000854952	0	0.000427476	0	0.00104197	0.0109808	0.00144273	0	0.00101526	0.00320607	0	0.00104643
d__Bacteria;k__norank_d__Bacteria;p__Proteobacteria;c__Gammaproteobacteria;o__Pasteurellales;f__Pasteurellaceae;g__Rodentibacter;s__unclassified_g__Rodentibacter;ASV376	0.000240455	0	0	0.00638542	0	0.00317935	0.000160304	0.00462208	0	0.00136258	0.00251142	0	0.000480911	0	0.000667931	0	0	5.34345e-05	0.000961821	0.000133586	0	0.000507628	8.01518e-05	0.000614497	0.000534345	0.000133586	0.00237784	0.000961821	0.000320607	0	0.00118743
d__Bacteria;k__norank_d__Bacteria;p__Firmicutes;c__Clostridia;o__Lachnospirales;f__Lachnospiraceae;g__Blautia;s__unclassified_g__Blautia;ASV1373	0.000641214	0	0.00598466	0.000641214	0.00590451	0	0	0.00339309	0	0.000454193	0.000454193	0	0.000641214	0.000347324	0	0	0.00964493	0.00133586	0.00197708	0	0	0.00176334	0.0021641	0	0	0	0	0.000213738	0.000160304	0.000801518	0.00110283
d__Bacteria;k__norank_d__Bacteria;p__Firmicutes;c__Clostridia;o__Lachnospirales;f__Lachnospiraceae;g__unclassified_f__Lachnospiraceae;s__unclassified_f__Lachnospiraceae;ASV893	0.000881669	0.00395415	0	0	0.0013893	0.00259157	0	0.0013893	0	0.00165647	0	0.00961821	0	0	0	0.00456865	0	0.00130915	0.00595795	0.00101526	0	0.00114884	0	0.00176334	0	0	0.000160304	0.00203051	0	0	0.00112732
d__Bacteria;k__norank_d__Bacteria;p__Firmicutes;c__Clostridia;o__Monoglobales;f__Monoglobaceae;g__Monoglobus;s__unclassified_g__Monoglobus;ASV960	0.00312592	0.00114884	0	0.00427476	0.00120228	0.000667931	0.00120228	0	0.000988538	0.000320607	0.00398087	0.000213738	0	0.000240455	0	0	0	0	0	0	0	0	0.00312592	0.000454193	0.010206	0	0.00277859	0.00192364	0.000748083	0.000748083	0.00105088
d__Bacteria;k__norank_d__Bacteria;p__Firmicutes;c__Clostridia;o__Clostridia_UCG-014;f__norank_o__Clostridia_UCG-014;g__norank_f__norank_o__Clostridia_UCG-014;s__unclassified_g__norank_f__norank_o__Clostridia_UCG-014;ASV939	0	0.00104197	0.000854952	0	0	0	0	0.00195036	0	0	0.000507628	0.00454193	0.00195036	0	0	0.00189692	0.00125571	0.000454193	0.000614497	0.00243127	0	0	0	0.000641214	0	0	0	0	0	0.0164578	0.00107537
d__Bacteria;k__norank_d__Bacteria;p__Firmicutes;c__Clostridia;o__Oscillospirales;f__Ruminococcaceae;g__Eubacterium_siraeum_group;s__uncultured_bacterium_g__Eubacterium_siraeum_group;ASV228	0	0.00184349	0	0	0	0	0.0234577	0	0.00195036	0	0	0.000213738	0	0	0.000187021	0	0	0.000160304	0	0.000320607	0	0	0	0.000187021	0.00114884	0.000454193	0.00235112	0	0.000694649	0.000213738	0.00096479
d__Bacteria;k__norank_d__Bacteria;p__Actinobacteriota;c__Coriobacteriia;o__Coriobacteriales;f__Eggerthellaceae;g__Enterorhabdus;s__uncultured_bacterium_g__Enterorhabdus;ASV37	0.000988538	0.000721366	0.000400759	0.0013893	0.000267173	0.000534345	0.00114884	0.000374042	0.00400759	0.000534345	0.000641214	0.000667931	0.000374042	8.01518e-05	0.00114884	0.000507628	0.000400759	0.00245799	0.000614497	0.000614497	0.000347324	0.0024847	0.00101526	0.0017099	0.00114884	0.00317935	0.00112212	0.000320607	0.00419461	0.000374042	0.00102861
d__Bacteria;k__norank_d__Bacteria;p__Firmicutes;c__Clostridia;o__Oscillospirales;f__Ruminococcaceae;g__unclassified_f__Ruminococcaceae;s__unclassified_f__Ruminococcaceae;ASV1876	0.000881669	0.00585108	0.00189692	0	0	0.000240455	0	0.000160304	0	0	0.00114884	0.00101526	0.000667931	0.00144273	0	0.0007748	0.00496941	0.00125571	0.000828235	0	0	0.000400759	0.00187021	0	0.00112212	0	0	0.000427476	0	0.00117556	0.000961079
d__Bacteria;k__norank_d__Bacteria;p__Spirochaetota;c__Spirochaetia;o__Spirochaetales;f__Spirochaetaceae;g__Treponema;s__unclassified_g__Treponema;ASV29	0	0.000667931	0	5.34345e-05	0	0.000561062	0.00368698	5.34345e-05	0	0.000133586	0.000561062	0	0	0	0.0131449	0	2.67173e-05	0	2.67173e-05	0	0	0.000133586	0.000507628	0	0.00708007	0.00520986	0.000427476	0	0.000213738	0.000801518	0.000929167
d__Bacteria;k__norank_d__Bacteria;p__Firmicutes;c__Bacilli;o__RF39;f__norank_o__RF39;g__norank_f__norank_o__RF39;s__uncultured_bacterium_g__norank_f__norank_o__RF39;ASV347	0	0	0	0	0	0	0.00908387	0	0	0	0	0	0	0	0.020973	0	0	0	0	0	0	0	0	0	0	0.000160304	0	0	0	0	0.000883896
d__Bacteria;k__norank_d__Bacteria;p__unclassified_k__norank_d__Bacteria;c__unclassified_k__norank_d__Bacteria;o__unclassified_k__norank_d__Bacteria;f__unclassified_k__norank_d__Bacteria;g__unclassified_k__norank_d__Bacteria;s__unclassified_k__norank_d__Bacteria;ASV421	0.00120228	0.000187021	0.0013893	0.00112212	0.00144273	0.000721366	2.67173e-05	0.00058778	0	0.000667931	0.0013893	0.00152288	0.000881669	0.000454193	0	0.000267173	0.00288546	0.000828235	0.00029389	0.0017099	0.0015496	0.000347324	0.000240455	0.000267173	0.00162975	0.000133586	0.000454193	0.00029389	8.01518e-05	0.000935104	0.00101451
d__Bacteria;k__norank_d__Bacteria;p__Firmicutes;c__Clostridia;o__Lachnospirales;f__Lachnospiraceae;g__unclassified_f__Lachnospiraceae;s__unclassified_f__Lachnospiraceae;ASV924	0	0	0	0.000427476	0.0100457	0.00109541	0	0.00200379	0	0.00184349	0.0007748	0.00109541	0.00112212	0.000454193	0	0.00133586	0	0	0.00187021	0	0.00253814	0	0	0.000828235	0	0	0.00382057	0	0	0.00106869	0.00103455
d__Bacteria;k__norank_d__Bacteria;p__Firmicutes;c__Clostridia;o__Oscillospirales;f__Ruminococcaceae;g__Ruminococcus;s__unclassified_g__Ruminococcus;ASV126	0	0.00187021	0	0	0.0007748	0.00545032	0.00459537	0.00307248	0.000320607	0	0	0	0	0.000347324	0.000106869	0	0	0	0.00165647	0	0	0	0.00275188	0.00211066	0	0.000694649	0	0.00424804	0.00593123	0	0.000981117
d__Bacteria;k__norank_d__Bacteria;p__Firmicutes;c__Bacilli;o__RF39;f__norank_o__RF39;g__norank_f__norank_o__RF39;s__unclassified_g__norank_f__norank_o__RF39;ASV2617	0.00529002	0.000160304	0.0007748	0	0.000480911	0.000854952	0	0.00515643	0.00184349	0.000374042	0	0.00106869	0.000160304	0	0	0	0	0.000187021	0.0013893	0.00654573	0	0.00058778	0.000694649	0	0	0	0.0021641	0.00251142	0.000187021	0.000908387	0.00095811
d__Bacteria;k__norank_d__Bacteria;p__Actinobacteriota;c__Coriobacteriia;o__Coriobacteriales;f__Eggerthellaceae;g__Adlercreutzia;s__unclassified_g__Adlercreutzia;ASV42	0.000721366	0.000454193	0.000347324	0	0.00122899	0.000748083	0.0007748	0.000801518	0.00317935	0.0007748	0.000854952	0.000961821	0.000267173	0	0.000347324	0.000534345	0	0.000854952	0.000427476	0.00141601	0	0.00211066	0.000614497	0.000267173	0.00296561	0.00288546	0.000213738	0.000641214	0.00659916	0.00120228	0.000942525
d__Bacteria;k__norank_d__Bacteria;p__Desulfobacterota;c__Desulfovibrionia;o__Desulfovibrionales;f__Desulfovibrionaceae;g__Desulfovibrio;s__unclassified_g__Desulfovibrio;ASV910	0	0	0.000347324	0.00136258	0	0	0.00205723	0.0017099	0.00395415	0.000347324	0.000480911	0	0.00029389	0	0.00398087	0	0	0.000133586	0	0.000400759	8.01518e-05	0.00165647	0.00187021	0.000961821	0.0044885	0	0.00390072	0	0.00277859	0	0.000945494
d__Bacteria;k__norank_d__Bacteria;p__Firmicutes;c__Clostridia;o__Lachnospirales;f__Lachnospiraceae;g__unclassified_f__Lachnospiraceae;s__unclassified_f__Lachnospiraceae;ASV887	0.000721366	0	0.00814876	0	0.000641214	0.000480911	0	0	0	0	0.000454193	0.000667931	0	0	0	0	0.00328622	0	0	0.00705335	0	8.01518e-05	0	0.00205723	0	0	0	0.00846937	0	0	0.000927682
d__Bacteria;k__norank_d__Bacteria;p__Firmicutes;c__Clostridia;o__Lachnospirales;f__Lachnospiraceae;g__Roseburia;s__unclassified_g__Roseburia;ASV2130	0.000908387	0	0.000427476	0	0	0	0	0.0007748	0	0	0.0121831	0.00029389	0.000213738	0.000427476	0	0	0	0.000160304	0	0	0	0.00122899	0	0	0	0	0	0.00104197	0	0	0.000912839
d__Bacteria;k__norank_d__Bacteria;p__Firmicutes;c__Clostridia;o__Clostridia_UCG-014;f__norank_o__Clostridia_UCG-014;g__norank_f__norank_o__Clostridia_UCG-014;s__unclassified_g__norank_f__norank_o__Clostridia_UCG-014;ASV153	0	0	0	0	0	0.000427476	0.0101526	0	0.0046488	0.000721366	0.000133586	0.00133586	0	0	0.0068129	0	0.000160304	0.000801518	0	0	0	0	0	0	0.000935104	0.000694649	0.00136258	0	0.00152288	0	0.000877216
d__Bacteria;k__norank_d__Bacteria;p__Firmicutes;c__Clostridia;o__Clostridia_UCG-014;f__norank_o__Clostridia_UCG-014;g__norank_f__norank_o__Clostridia_UCG-014;s__unclassified_g__norank_f__norank_o__Clostridia_UCG-014;ASV7188	0	0	0	0	0	0	0	0	0	0	0	0.00245799	0	0	0	0	0	0	0	0	0	0	0	0	0	0	0	0	0	0	0.000997444
d__Bacteria;k__norank_d__Bacteria;p__Firmicutes;c__Clostridia;o__Clostridia_UCG-014;f__norank_o__Clostridia_UCG-014;g__norank_f__norank_o__Clostridia_UCG-014;s__unclassified_g__norank_f__norank_o__Clostridia_UCG-014;ASV941	0	0.00146945	0	0.000400759	0	0.00184349	0.0153891	0	0	0.00157632	0	0.000694649	0	0	0	0.00227097	0	0	0.00029389	0.00328622	0	0	0	0.000614497	0	0	0	0.00208395	0	0.000320607	0.00091655
d__Bacteria;k__norank_d__Bacteria;p__Firmicutes;c__Clostridia;o__Clostridia_UCG-014;f__norank_o__Clostridia_UCG-014;g__norank_f__norank_o__Clostridia_UCG-014;s__unclassified_g__norank_f__norank_o__Clostridia_UCG-014;ASV3559	0	0	0	0	0	0	0	0	0	0	0	0.00237784	0.000908387	0	0	0	0	0	0.0294691	0	0	0	0	0	0	0	0	0	0	0	0.000909871
d__Bacteria;k__norank_d__Bacteria;p__Firmicutes;c__Clostridia;o__Clostridia_UCG-014;f__norank_o__Clostridia_UCG-014;g__norank_f__norank_o__Clostridia_UCG-014;s__unclassified_g__norank_f__norank_o__Clostridia_UCG-014;ASV258	0	0	0	0	0	0	0	0	0	0	0	0.00550375	0	0	0	0	0.00243127	0	0.000854952	0.000507628	0	0.000400759	0.00333966	0.00291218	0	0.000320607	0.0166983	0	0	0	0.00100487
d__Bacteria;k__norank_d__Bacteria;p__Firmicutes;c__Clostridia;o__Clostridia_UCG-014;f__norank_o__Clostridia_UCG-014;g__norank_f__norank_o__Clostridia_UCG-014;s__unclassified_g__norank_f__norank_o__Clostridia_UCG-014;ASV15292	0	0	0	0	0	0	0	0	0	0	0	0	0	0	0	0	0	0	0	0	0	0	0	0	0	0	0	0	0	0	0.000775542
d__Bacteria;k__norank_d__Bacteria;p__Firmicutes;c__Clostridia;o__Oscillospirales;f__Ruminococcaceae;g__Ruminococcus;s__unclassified_g__Ruminococcus;ASV907	0	0.00211066	0.000534345	0.00529002	0.000160304	0	0	0.0040343	0.00382057	0.000133586	0	0	0.00152288	0.000106869	0	8.01518e-05	0.00104197	0	0	0.00157632	0.000935104	0.00235112	0.00104197	0.00104197	0	0	0.000187021	0.00165647	0.000480911	0	0.000956626
d__Bacteria;k__norank_d__Bacteria;p__Firmicutes;c__Clostridia;o__Lachnospirales;f__Lachnospiraceae;g__Blautia;s__unclassified_g__Blautia;ASV1041	0	0.000480911	0.00611825	0	0	0	0	0.000320607	0	0	0.00130915	0.000133586	0	0.00502284	0	0	0.00197708	0.000400759	0.00745411	0.000988538	0	0	0.00756098	0.000133586	0	0	0	0	0	0	0.000886122
d__Bacteria;k__norank_d__Bacteria;p__Desulfobacterota;c__Desulfovibrionia;o__Desulfovibrionales;f__Desulfovibrionaceae;g__Desulfovibrio;s__unclassified_g__Desulfovibrio;ASV38	0.00122899	0	0	0.000828235	0	0	0.00438163	0	0.00662588	0	0	0.000988538	0	0	0	0	0.000641214	0.00130915	0	0.00125571	0	0.000614497	0.000694649	0	0.00288546	0.00355339	0	0	0.00702664	0	0.000889833
d__Bacteria;k__norank_d__Bacteria;p__Firmicutes;c__Bacilli;o__Erysipelotrichales;f__Erysipelatoclostridiaceae;g__Erysipelotrichaceae_UCG-003;s__uncultured_bacterium_g__Erysipelotrichaceae_UCG-003;ASV732	0.000534345	0.00333966	0.0007748	0.000561062	0.00288546	0.00112212	0	0.00112212	0.000480911	0.000320607	0.00459537	0.000374042	0.000320607	0	0	0.000561062	0.00176334	0.000106869	0.00355339	0.00256486	0	0.00104197	0.000427476	0.000267173	0.000160304	5.34345e-05	0.00184349	0.00130915	0	0.000507628	0.000884638
d__Bacteria;k__norank_d__Bacteria;p__Firmicutes;c__Clostridia;o__Clostridia_UCG-014;f__norank_o__Clostridia_UCG-014;g__norank_f__norank_o__Clostridia_UCG-014;s__unclassified_g__norank_f__norank_o__Clostridia_UCG-014;ASV283	0.000561062	0.00419461	0	0	0.000374042	0	0.0107136	0	0	0	0	0	0	0	0	0	0.000240455	0.000454193	0.000427476	0	0	0.00122899	0	0	0	0.000267173	0	0	0.00750755	0	0.000801518
d__Bacteria;k__norank_d__Bacteria;p__Firmicutes;c__Clostridia;o__Lachnospirales;f__Lachnospiraceae;g__Blautia;s__unclassified_g__Blautia;ASV1379	0	0.00424804	0.00499613	0.000641214	0.00146945	0.00149617	0	0.000801518	0	0.00219081	0.000507628	0.000320607	0	0	0	0	0.000935104	0.000935104	0.000347324	0.00537017	0	0.000721366	0	0	0.00029389	0	0	0.000614497	0	0.00176334	0.000838625
d__Bacteria;k__norank_d__Bacteria;p__Bacteroidota;c__Bacteroidia;o__Bacteroidales;f__Muribaculaceae;g__norank_f__Muribaculaceae;s__uncultured_bacterium_g__norank_f__Muribaculaceae;ASV196	0.00165647	0.000801518	0	0.00221753	0	0.00117556	0.00667931	0.0017099	0	0.00029389	0.00160304	0	0	0	0.00422133	0	0	0	0.000454193	0.000908387	0	0.00058778	0.000961821	0.00162975	0.000694649	0.000480911	0.000187021	0.0007748	0.000347324	0.00146945	0.00082304
d__Bacteria;k__norank_d__Bacteria;p__Bacteroidota;c__Bacteroidia;o__Bacteroidales;f__Prevotellaceae;g__unclassified_f__Prevotellaceae;s__unclassified_f__Prevotellaceae;ASV68	0.00176334	0.00125571	0	0	0	0	0.00368698	0	0	0.00029389	0	0	0	0	0.00237784	0	0.00165647	0.000694649	0	0.00120228	0	0.000507628	0.00146945	0.000694649	0.00168319	0.00176334	0.0007748	0.00443506	0.000961821	0.000908387	0.000800775
d__Bacteria;k__norank_d__Bacteria;p__Firmicutes;c__Clostridia;o__Clostridia_UCG-014;f__norank_o__Clostridia_UCG-014;g__norank_f__norank_o__Clostridia_UCG-014;s__unclassified_g__norank_f__norank_o__Clostridia_UCG-014;ASV1865	0.00809533	0.00259157	0	0	0	0.0032595	0	0	0	0.00176334	0.000801518	0	0	0	0	0.00122899	0	0.00406102	0	0	0.000374042	0	0.00125571	0	0	0	0	0.000748083	0	0.00398087	0.000815618
d__Bacteria;k__norank_d__Bacteria;p__Firmicutes;c__Clostridia;o__Clostridia_UCG-014;f__norank_o__Clostridia_UCG-014;g__norank_f__norank_o__Clostridia_UCG-014;s__unclassified_g__norank_f__norank_o__Clostridia_UCG-014;ASV996	0.0068129	0	0	0.000667931	0.0037137	0	0.00368698	0	0	0	0	0	0.000480911	0	0.000908387	0.000347324	0	0	0	0.00558391	0	0	0	0.000267173	0.00219081	0	0	0.00395415	0	0	0.000826008
d__Bacteria;k__norank_d__Bacteria;p__Firmicutes;c__Bacilli;o__Erysipelotrichales;f__Erysipelotrichaceae;g__Allobaculum;s__unclassified_g__Allobaculum;ASV2326	0	0	0	0	0	0	0	0	0	0	0.000881669	0.00355339	0	0.000507628	0	0	0	0	0	0	0	0	0.0257287	0	0	0	5.34345e-05	0.000187021	0	0	0.000858663
d__Bacteria;k__norank_d__Bacteria;p__Firmicutes;c__Clostridia;o__Monoglobales;f__Monoglobaceae;g__Monoglobus;s__unclassified_g__Monoglobus;ASV3142	0.000347324	0	0	0	0	0.00269844	0.0122098	0.00106869	0.00561062	0	0.000213738	0	0	0	0	0	0	0.000988538	0.00130915	0	0.000240455	0	0	0	0.00114884	0	0	0.00117556	0	0.00029389	0.000766637
d__Bacteria;k__norank_d__Bacteria;p__Firmicutes;c__Clostridia;o__Oscillospirales;f__Oscillospiraceae;g__NK4A214_group;s__unclassified_g__NK4A214_group;ASV89	0.000721366	0.000908387	0.000133586	0	0	0.000454193	0.00646557	0	0.000400759	0	0	0	0.000106869	0	0.00593123	0	0	0.000454193	0	0.000454193	0	0	0.00114884	0.000400759	0.00224425	0.00130915	0	0	0.00374042	0.00144273	0.000731014
d__Bacteria;k__norank_d__Bacteria;p__Firmicutes;c__Clostridia;o__Clostridia_UCG-014;f__norank_o__Clostridia_UCG-014;g__norank_f__norank_o__Clostridia_UCG-014;s__uncultured_Firmicutes_bacterium_g__norank_f__norank_o__Clostridia_UCG-014;ASV934	0.00122899	0.000961821	0.00125571	0	0.000454193	0.00128243	0	0.00563734	0	0.000935104	5.34345e-05	0.000480911	0.00160304	0	0	0.000267173	0.000133586	0.000534345	0	0.00128243	0.000267173	0.000614497	0.00211066	0.000748083	0	0	0.00058778	0.0015496	0	0.0015496	0.000809681
d__Bacteria;k__norank_d__Bacteria;p__Firmicutes;c__Clostridia;o__Monoglobales;f__Monoglobaceae;g__Monoglobus;s__unclassified_g__Monoglobus;ASV1362	0.00162975	0	0	0.00112212	0	0	0	0	0.00189692	0	0	0.00130915	0	0.000427476	0.000534345	0	0	0	0.000106869	0	0	0	0	0	0.0115686	0	0	0.000534345	0.00651901	0	0.00071246
d__Bacteria;k__norank_d__Bacteria;p__Firmicutes;c__Clostridia;o__Clostridia_UCG-014;f__norank_o__Clostridia_UCG-014;g__norank_f__norank_o__Clostridia_UCG-014;s__unclassified_g__norank_f__norank_o__Clostridia_UCG-014;ASV173	0	0	0.00101526	0	0.000427476	0.0054236	0	0	0	0	0	0.0007748	0	0	0	0	0.000240455	0.000267173	0.0021641	0	0	0.00611825	0	0	0	0.000507628	0	0.00187021	0.00120228	0.00424804	0.000763668
d__Bacteria;k__norank_d__Bacteria;p__Firmicutes;c__Clostridia;o__Clostridia_UCG-014;f__norank_o__Clostridia_UCG-014;g__norank_f__norank_o__Clostridia_UCG-014;s__unclassified_g__norank_f__norank_o__Clostridia_UCG-014;ASV917	0.0101526	0.000614497	0	0.000694649	0	0.000614497	0.000187021	0	0	0	0.000187021	0	0	0	0	0	0	0	0	0.00475567	0	0	0	0.000828235	0.00267173	0	0	0.000801518	0	0	0.000721366
d__Bacteria;k__norank_d__Bacteria;p__Firmicutes;c__Clostridia;o__Clostridia_UCG-014;f__norank_o__Clostridia_UCG-014;g__norank_f__norank_o__Clostridia_UCG-014;s__unclassified_g__norank_f__norank_o__Clostridia_UCG-014;ASV88	0	0	0.000240455	0.000721366	0	0.000160304	0.00935104	0	0.00144273	0.000320607	0	0	0	0	0	0	0	0	0	0.00256486	0	0.00173662	0	0	0.00398087	0.00149617	0	0.0013893	0.00130915	0	0.000694649
d__Bacteria;k__norank_d__Bacteria;p__Firmicutes;c__Clostridia;o__Lachnospirales;f__Lachnospiraceae;g__Lachnospiraceae_NK4A136_group;s__unclassified_g__Lachnospiraceae_NK4A136_group;ASV2491	0	0.000240455	0	0	0	0	0.00379385	0	0.00566406	0	0	0.00192364	0	5.34345e-05	0.0100457	0	8.01518e-05	0	0	0	0	0.000374042	0	0	0.00117556	0	0	0	0.000854952	0	0.000702812
d__Bacteria;k__norank_d__Bacteria;p__Bacteroidota;c__Bacteroidia;o__Bacteroidales;f__Prevotellaceae;g__Prevotella;s__unclassified_g__Prevotella;ASV262	0	0	0	0.000160304	0.000133586	0.000561062	0.0135456	0.00205723	0	0.000187021	0.000534345	0.000641214	0	0	0.00253814	0.000187021	0	0.00058778	0.000187021	0	0.000133586	0	0	0	0.000374042	0.000320607	0.000320607	0.00029389	0.000400759	0.00029389	0.000696875
d__Bacteria;k__norank_d__Bacteria;p__Firmicutes;c__Bacilli;o__RF39;f__norank_o__RF39;g__norank_f__norank_o__RF39;s__uncultured_bacterium_g__norank_f__norank_o__RF39;ASV57	0.000454193	0.00349996	0.000320607	0.000240455	0.000187021	0.000347324	0.00029389	0	0.000213738	0.00114884	0	0.000133586	0	0.00109541	0	0.000320607	0.000801518	0	0	0.000721366	0.000106869	0.000908387	0.000320607	0.00109541	0	0.00208395	0.00320607	0.0015496	0.00625184	0.000160304	0.000731014
d__Bacteria;k__norank_d__Bacteria;p__Firmicutes;c__Clostridia;o__Oscillospirales;f__Eubacterium_coprostanoligenes_group;g__norank_f__Eubacterium_coprostanoligenes_group;s__Clostridiales_bacterium_42_27;ASV1156	0.00160304	0.00122899	0.000454193	0.000213738	0	0.000240455	0.000721366	0.000213738	0	0	0.000187021	0.000320607	0	0	0.00438163	0	0.000133586	0	0.00109541	0.00539688	0	0.000400759	0.00520986	2.67173e-05	0.000561062	0	0.000961821	0.0007748	0.000507628	0.000160304	0.000699844
d__Bacteria;k__norank_d__Bacteria;p__Firmicutes;c__Clostridia;o__Clostridia_UCG-014;f__norank_o__Clostridia_UCG-014;g__norank_f__norank_o__Clostridia_UCG-014;s__uncultured_bacterium_g__norank_f__norank_o__Clostridia_UCG-014;ASV7190	0	0.0194502	0	0	0	0	0	0	0	0	0	0	0	0	0	0	0	0	0	0	0	0	0	0	0	0	0	0	0	0	0.000673868
d__Bacteria;k__norank_d__Bacteria;p__Firmicutes;c__Clostridia;o__Lachnospirales;f__Lachnospiraceae;g__Blautia;s__unclassified_g__Blautia;ASV1358	0.000614497	0.000480911	0.00195036	0.00136258	0.000534345	0.00122899	0	0.00229768	0	0	0.00459537	0.000935104	0.0017099	0.00184349	0	0.000667931	0.000187021	0	0.00181677	0.000267173	0.000427476	0	0.000641214	0	0	0	0.000454193	0.00162975	0	0	0.000713202
d__Bacteria;k__norank_d__Bacteria;p__Firmicutes;c__Clostridia;o__Lachnospirales;f__Lachnospiraceae;g__unclassified_f__Lachnospiraceae;s__unclassified_f__Lachnospiraceae;ASV2123	0	0	0	0	0	0	0.00355339	0	0	0	0.000106869	0.00136258	0.000240455	0	0	0	5.34345e-05	0	0.000507628	0.00390072	0.00114884	0	0.000988538	0	0.00569077	0	0.00427476	0	0.00152288	0.000240455	0.00072285
d__Bacteria;k__norank_d__Bacteria;p__Firmicutes;c__Clostridia;o__Clostridiales;f__Clostridiaceae;g__Clostridium_sensu_stricto_1;s__Clostridium_sp._ND2;ASV60	0.000561062	0.000748083	0.00029389	0.00104197	0.000427476	0	0	0	0.00256486	0.00189692	0.00146945	0	0	0.000213738	0.00376713	0.000908387	0.000507628	0.00243127	0	0.000480911	0.00114884	0.00130915	0	0.000721366	0	0.00189692	0	0	0	0	0.000704296
d__Bacteria;k__norank_d__Bacteria;p__Bacteroidota;c__Bacteroidia;o__Bacteroidales;f__Prevotellaceae;g__Prevotellaceae_Ga6A1_group;s__uncultured_bacterium_34R1;ASV199	0.00213738	0.000187021	0	0.0083625	0	8.01518e-05	0.00168319	0	0.000133586	5.34345e-05	0	0	0	0	0.0066526	0	0	0.000400759	0.000320607	8.01518e-05	0	0.000561062	0	0.00141601	0	0.000480911	0.00299233	0.000320607	0	0	0.000744372
d__Bacteria;k__norank_d__Bacteria;p__Firmicutes;c__Clostridia;o__Christensenellales;f__Christensenellaceae;g__Christensenellaceae_R-7_group;s__unclassified_g__Christensenellaceae_R-7_group;ASV231	0.00331294	0.00029389	5.34345e-05	2.67173e-05	0	0.000267173	0.00029389	0.000160304	0	0	0.00454193	0.000427476	0	0	0	0	0	0.000400759	0.000961821	0.00125571	0	2.67173e-05	0.000267173	0.000427476	0.00333966	0.00029389	0.00360683	0.00227097	0.00114884	0.000347324	0.000692422
d__Bacteria;k__norank_d__Bacteria;p__Bacteroidota;c__Bacteroidia;o__Bacteroidales;f__Muribaculaceae;g__norank_f__Muribaculaceae;s__unclassified_g__norank_f__Muribaculaceae;ASV103	0	0.000748083	0	0.00168319	0.000133586	0.000320607	0.00414117	0.000454193	0	0.000133586	0.00358011	0	0	0	0.00483582	0	0	0	0.000240455	0.000507628	0	0.00058778	0.000267173	0	0.00149617	0.00104197	0.000667931	0	0.00122899	0.000240455	0.000650862
d__Bacteria;k__norank_d__Bacteria;p__Firmicutes;c__Clostridia;o__Clostridia_UCG-014;f__norank_o__Clostridia_UCG-014;g__norank_f__norank_o__Clostridia_UCG-014;s__unclassified_g__norank_f__norank_o__Clostridia_UCG-014;ASV1861	0	0	0.00737396	0	0	0	0	0	0	0	0	0	0	0	0	0.00245799	0	0	0.00486254	0	0	0.00721366	0	0	0	0	0.00197708	0	0	0.00229768	0.000727303
d__Bacteria;k__norank_d__Bacteria;p__Firmicutes;c__Clostridia;o__Oscillospirales;f__Oscillospiraceae;g__unclassified_f__Oscillospiraceae;s__unclassified_f__Oscillospiraceae;ASV97	0.000828235	0.000854952	0	0	0	0	0.00189692	0	0.0024847	0	0.00349996	0.000454193	0	0	0.00227097	0	0	0	0.00029389	0.00029389	0	0.000320607	0.000961821	0	0.00539688	0.00112212	0.000828235	0.000614497	0.00133586	0	0.000657541
d__Bacteria;k__norank_d__Bacteria;p__Firmicutes;c__Clostridia;o__Clostridia_UCG-014;f__norank_o__Clostridia_UCG-014;g__norank_f__norank_o__Clostridia_UCG-014;s__uncultured_bacterium_g__norank_f__norank_o__Clostridia_UCG-014;ASV3566	0	0.0173662	0	0	0	0	0	0	0	0	0	0	0	0	0	0	0	0	0.000854952	0	0	0	0	0	0	0	0	0	0	0	0.000641956
d__Bacteria;k__norank_d__Bacteria;p__Firmicutes;c__Clostridia;o__Oscillospirales;f__Ruminococcaceae;g__norank_f__Ruminococcaceae;s__unclassified_g__norank_f__Ruminococcaceae;ASV17	0	0.00029389	5.34345e-05	0.000187021	0	8.01518e-05	8.01518e-05	0	0.00117556	0	0.00366026	0.000480911	0	0	0.000908387	0	0	0.000347324	0	0.000267173	0	0	0	0	0.000213738	0.0104732	0.000267173	0.000881669	0.00243127	0	0.000640472
d__Bacteria;k__norank_d__Bacteria;p__Bacteroidota;c__Bacteroidia;o__Bacteroidales;f__Prevotellaceae;g__Prevotella;s__unclassified_g__Prevotella;ASV186	0	0	0	0	0	0.000721366	0.0125571	0.000935104	0	0	0.000935104	0.000454193	0	0	0.00355339	0	0.000320607	0	0	0	0	0	0	0	0	0.000561062	0.000427476	0.000534345	0.000614497	0.000908387	0.000635277
d__Bacteria;k__norank_d__Bacteria;p__Firmicutes;c__Bacilli;o__RF39;f__norank_o__RF39;g__norank_f__norank_o__RF39;s__uncultured_Lachnospiraceae_bacterium_g__norank_f__norank;ASV129	0	0	0	0.000828235	0	0.00352668	0	0	0.000694649	0.00029389	0.000854952	0	0.000213738	0	0	0	0	0	0	0.000160304	0	0	0.00443506	0	0	0.000721366	0.000400759	0.00235112	0.00029389	0.00446178	0.000695391
d__Bacteria;k__norank_d__Bacteria;p__Firmicutes;c__Clostridia;o__Oscillospirales;f__Eubacterium_coprostanoligenes_group;g__norank_f__Eubacterium_coprostanoligenes_group;s__uncultured_Clostridium_sp._g__norank_f__Eubacterium_coprostanoligenes_group;ASV297	0.000160304	0	0	0	0	0	0.00133586	0	0.00379385	0	0.000106869	0	0	0	0	0	0	0	0	0.00058778	0	0	0.00029389	0	0.0143204	0.000267173	0	0.000106869	0.00104197	0	0.000611528
d__Bacteria;k__norank_d__Bacteria;p__Actinobacteriota;c__Coriobacteriia;o__Coriobacteriales;f__Eggerthellaceae;g__Enterorhabdus;s__uncultured_bacterium_g__Enterorhabdus;ASV51	0.000561062	0.0007748	0.000187021	0.0007748	0.000454193	0.000480911	0.00133586	8.01518e-05	0.000881669	0.000347324	0.000721366	0.000347324	0.000320607	0	0.000400759	0.000427476	0.000240455	0.00146945	0.000400759	0.00125571	0.00058778	0.00213738	0.00133586	0.000748083	0.000240455	0.0023244	0.000561062	0	0.00173662	0.000988538	0.000686485
d__Bacteria;k__norank_d__Bacteria;p__Patescibacteria;c__Saccharimonadia;o__Saccharimonadales;f__Saccharimonadaceae;g__Candidatus_Saccharimonas;s__uncultured_bacterium_g__Candidatus_Saccharimonas;ASV32	0	0	0	0	0	0	0	0	0	0	0.000267173	0	0	0	0	0	0	0	0	0	0	0	0.00106869	0	0.0137327	0.00424804	0	0	0.00291218	0	0.000617465
d__Bacteria;k__norank_d__Bacteria;p__Firmicutes;c__Bacilli;o__Bacillales;f__Bacillaceae;g__Bacillus;s__Lactobacillus_vaginalis_g__Bacillus;ASV59	0	0	0	0	0	0	0	0.00408774	0.00435491	0	0	0	0.00419461	0	0	0	0	0	0.00323279	0	0	0	0	0	0.00470224	0.00200379	0.00162975	0	0	0	0.000672384
d__Bacteria;k__norank_d__Bacteria;p__Firmicutes;c__Bacilli;o__RF39;f__norank_o__RF39;g__norank_f__norank_o__RF39;s__unclassified_g__norank_f__norank_o__RF39;ASV877	0.00478239	0.000106869	0	0	8.01518e-05	0.000347324	0	0	0.00109541	0	0	0	0	0	0	0.000160304	0	0.00253814	0.000133586	0.00547704	0	8.01518e-05	0	0.00312592	0	0	0	0.00269844	0.00261829	0.000267173	0.000656057
d__Bacteria;k__norank_d__Bacteria;p__Firmicutes;c__Bacilli;o__RF39;f__norank_o__RF39;g__norank_f__norank_o__RF39;s__uncultured_bacterium_g__norank_f__norank_o__RF39;ASV909	0	0	0	0.000320607	0	0	0	0.000106869	0	0	0	0.00197708	0	0.000427476	0	0.000694649	0.00029389	0	0.00106869	0.0117022	0	0.0044885	0	0.00104197	0	0	0	0.00251142	0	0	0.000684258
d__Bacteria;k__norank_d__Bacteria;p__Actinobacteriota;c__Coriobacteriia;o__Coriobacteriales;f__Coriobacteriaceae;g__Collinsella;s__Collinsella_provencensis;ASV1392	0.000561062	0	0	0.000427476	0.000187021	0.000267173	0	0.000694649	5.34345e-05	0	0.000748083	0.00582436	0.000427476	0.00195036	0	0.000106869	0.000480911	0.000240455	0.00152288	0.00374042	0	0.000667931	0.00112212	0	0.000507628	0	0.00029389	0.000427476	0.000160304	0.00243127	0.000680548
d__Bacteria;k__norank_d__Bacteria;p__Firmicutes;c__Clostridia;o__Oscillospirales;f__Ruminococcaceae;g__Ruminococcus;s__unclassified_g__Ruminococcus;ASV2140	0.000507628	0	0.000507628	0	0	0	0	0.00200379	0	0.000320607	0.00029389	0.000427476	5.34345e-05	0	0	0	0	0.000320607	0	0.0104464	0	0.00104197	0	0	5.34345e-05	0	0.00398087	0.000320607	0	0.000374042	0.000647151
d__Bacteria;k__norank_d__Bacteria;p__Firmicutes;c__Clostridia;o__Lachnospirales;f__Lachnospiraceae;g__unclassified_f__Lachnospiraceae;s__unclassified_f__Lachnospiraceae;ASV891	0.00117556	0	0	0.00849609	0.000267173	0	0	0	0	0	0	0	0	0	0	0	0	0	0	0.00379385	0	0.00804189	0	0.00165647	0	0	0	0.00101526	0	0	0.000690938
d__Bacteria;k__norank_d__Bacteria;p__Bacteroidota;c__Bacteroidia;o__Bacteroidales;f__Prevotellaceae;g__Alloprevotella;s__uncultured_bacterium_g__Alloprevotella;ASV524	0	0.000374042	0	0.000400759	0	0	0.000828235	0	0	0.000106869	0.00507628	0	2.67173e-05	0	0.00980523	2.67173e-05	0	0	5.34345e-05	0.000641214	0	0	0.000267173	0.000454193	0.000561062	8.01518e-05	0.000267173	0.00058778	0.00106869	0.000160304	0.000593717
d__Bacteria;k__norank_d__Bacteria;p__Firmicutes;c__Clostridia;o__Lachnospirales;f__Lachnospiraceae;g__unclassified_f__Lachnospiraceae;s__unclassified_f__Lachnospiraceae;ASV4679	0	0	0	0	0	0	0	0	0	0.00029389	8.01518e-05	0	0	0	0.0176334	0	0	0	0	0	0	0	0	0	0.00112212	0	0	0	0	0	0.000553641
d__Bacteria;k__norank_d__Bacteria;p__Firmicutes;c__Clostridia;o__Clostridia_UCG-014;f__norank_o__Clostridia_UCG-014;g__norank_f__norank_o__Clostridia_UCG-014;s__unclassified_g__norank_f__norank_o__Clostridia_UCG-014;ASV206	0.000801518	0	0	0	0.00029389	0.000454193	0	0	0	0.000374042	0	0.000721366	0	0	0	0	0	0	0	0.00411446	0	0.00136258	0	0.00136258	0.00529002	0.000427476	0.000854952	0.00494269	0.000748083	0.000267173	0.000621176
d__Bacteria;k__norank_d__Bacteria;p__Firmicutes;c__Clostridia;o__Clostridia_UCG-014;f__norank_o__Clostridia_UCG-014;g__norank_f__norank_o__Clostridia_UCG-014;s__unclassified_g__norank_f__norank_o__Clostridia_UCG-014;ASV107	0	0.00376713	0	0	0	0	0.00168319	0	0	0	0	0.000667931	0	0	0	0	0	0.00133586	0	0.000801518	0	0	0	0.000507628	0	0.00117556	0	0	0.0111411	0	0.000595201
d__Bacteria;k__norank_d__Bacteria;p__Bacteroidota;c__Bacteroidia;o__Bacteroidales;f__Muribaculaceae;g__norank_f__Muribaculaceae;s__uncultured_bacterium_g__norank_f__Muribaculaceae;ASV285	0.000480911	0.000427476	0	0.0013893	0	0.00029389	0.00483582	0.000614497	0	0	0.00366026	0	0	0.000347324	0.00398087	0	0	0	0	0.000347324	0	0.000240455	0.000213738	0.000400759	0.00189692	0.000374042	0.000614497	0.00029389	0.000641214	0	0.000584811
d__Bacteria;k__norank_d__Bacteria;p__Firmicutes;c__Clostridia;o__Clostridia_UCG-014;f__norank_o__Clostridia_UCG-014;g__norank_f__norank_o__Clostridia_UCG-014;s__unclassified_g__norank_f__norank_o__Clostridia_UCG-014;ASV1419	0.00122899	0	0	0.000320607	0	0	0	0	0	0	0	0	0	0	0	0	0	0	0	0.00315264	0	0	0	0	0	0	0	0.0145876	0	0	0.000535829
d__Bacteria;k__norank_d__Bacteria;p__Firmicutes;c__Bacilli;o__RF39;f__norank_o__RF39;g__norank_f__norank_o__RF39;s__unclassified_g__norank_f__norank_o__RF39;ASV1700	0	0	0	8.01518e-05	0.000721366	0	0	0	0.00724038	0	0	0	0	0	0	0	0	0.00152288	0.000534345	0.000641214	0	0	0.000106869	0	0	0	0	0.00187021	0	0.00104197	0.000620434
d__Bacteria;k__norank_d__Bacteria;p__Firmicutes;c__Clostridia;o__Oscillospirales;f__Ruminococcaceae;g__Eubacterium_siraeum_group;s__uncultured_bacterium_g__Eubacterium_siraeum_group;ASV4978	0	0.000133586	0	0	0	0	0.000213738	0	0	0	0.0168853	0	0	0	0.00227097	0	0	0	0	0	0	0	0	0	0	0	0	0	0	0	0.000546962
d__Bacteria;k__norank_d__Bacteria;p__Firmicutes;c__Bacilli;o__RF39;f__norank_o__RF39;g__norank_f__norank_o__RF39;s__unclassified_g__norank_f__norank_o__RF39;ASV167	0.0013893	0	0.000561062	0.00141601	0.000614497	0.000267173	0	0.000454193	0.000641214	0.00112212	0.000187021	0	0	0	0	0.00136258	0.000988538	0.00173662	0.000347324	0	0.000347324	0.00456865	0.000427476	0.00104197	0	0.000480911	0.00029389	0.00120228	0.000534345	0.000748083	0.000640472
d__Bacteria;k__norank_d__Bacteria;p__Actinobacteriota;c__Coriobacteriia;o__Coriobacteriales;f__Eggerthellaceae;g__Enterorhabdus;s__uncultured_bacterium_g__Enterorhabdus;ASV93	0.00128243	0.000935104	0	0	0.000160304	0.000881669	0.00141601	0.000213738	0.000374042	0.00029389	0.00112212	0.000988538	0.000213738	0.000187021	0.00117556	5.34345e-05	0.000480911	0.000988538	0.000614497	0.0013893	0	0.00101526	0.00144273	0.0007748	0.00125571	0.00136258	0	0.000320607	0.00112212	0.00106869	0.000611528
d__Bacteria;k__norank_d__Bacteria;p__Firmicutes;c__Clostridia;o__Lachnospirales;f__Lachnospiraceae;g__unclassified_f__Lachnospiraceae;s__unclassified_f__Lachnospiraceae;ASV1866	0	0	0.00323279	0	0.00400759	0	0	0	0	0.000961821	0	0	0	0	0	0.00112212	0.0029389	0	0.00141601	0	0.00114884	0	0	0	0	0	0.00213738	0	0	0	0.00063973
d__Bacteria;k__norank_d__Bacteria;p__Bacteroidota;c__Bacteroidia;o__Bacteroidales;f__Muribaculaceae;g__norank_f__Muribaculaceae;s__unclassified_g__norank_f__Muribaculaceae;ASV260	0.000133586	0.000240455	0	0.00181677	0	0.00029389	0.00483582	0.000400759	0	0	0.0044885	0	0	0	0.00438163	0	0	0	0	0.000213738	0	0.000106869	0	0	0.00152288	0.000320607	0.000721366	0.000427476	0.000748083	0	0.000577389
d__Bacteria;k__norank_d__Bacteria;p__Firmicutes;c__Clostridia;o__Clostridia_UCG-014;f__norank_o__Clostridia_UCG-014;g__norank_f__norank_o__Clostridia_UCG-014;s__unclassified_g__norank_f__norank_o__Clostridia_UCG-014;ASV58	0.00237784	0	0	0	0	0	0	0.00133586	0	0	0	0	0	0	0.0023244	0	0	0	0	0.00427476	0	0	0	0	0	0.00213738	0	0.00133586	0.00256486	0.00203051	0.000599654
d__Bacteria;k__norank_d__Bacteria;p__Firmicutes;c__Clostridia;o__Clostridia_UCG-014;f__norank_o__Clostridia_UCG-014;g__norank_f__norank_o__Clostridia_UCG-014;s__uncultured_bacterium_g__norank_f__norank_o__Clostridia_UCG-014;ASV79	0.0015496	0.000614497	0.00114884	0	0.00101526	0	0.00120228	0	0.000454193	0.000801518	0	0.000694649	0	0	0.00173662	0.000961821	0	0	0.000374042	0	0.000507628	0.0013893	0	0.00117556	0.0023244	0.0013893	0.000507628	0	0	0.00133586	0.000593717
d__Bacteria;k__norank_d__Bacteria;p__Firmicutes;c__Clostridia;o__Monoglobales;f__Monoglobaceae;g__Monoglobus;s__uncultured_organism_g__Monoglobus;ASV3152	0	0.00443506	0	0	0	0	0.00475567	0.000534345	0	0	0.000374042	0	0	0	0	0	0	0	0	0	0	0	0	0	0	0	0.0075877	0	0	0	0.000574421
d__Bacteria;k__norank_d__Bacteria;p__Firmicutes;c__Clostridia;o__Lachnospirales;f__Lachnospiraceae;g__unclassified_f__Lachnospiraceae;s__unclassified_f__Lachnospiraceae;ASV76	0	0.00267173	0	0	0	0.000641214	0.00614497	0	0.00416789	0	0	0	0	0	0.00299233	0	0	0	0	0	0	0	0	0	0	0.00165647	0	0	0	0	0.000544735
d__Bacteria;k__norank_d__Bacteria;p__Firmicutes;c__Clostridia;o__Lachnospirales;f__Lachnospiraceae;g__unclassified_f__Lachnospiraceae;s__unclassified_f__Lachnospiraceae;ASV1860	0	0	0.000400759	0	0	0.00120228	0	0	0	0	0.000748083	0.00133586	0.000160304	0	0	0.00288546	0.000454193	0	0.00553047	0	0.000267173	0	0.00344653	0	0	0	0	0.00211066	0	0.00208395	0.0005811
d__Bacteria;k__norank_d__Bacteria;p__Firmicutes;c__Clostridia;o__Oscillospirales;f__UCG-010;g__norank_f__UCG-010;s__unclassified_g__norank_f__UCG-010;ASV954	0	0.0024847	0	0	0	0	0.00905715	0	0	0	0.000427476	0	0	0	0.003874	0	0	0	0	0	0	0	0.000534345	0.00058778	0	0	0.000213738	0	0.00136258	0.000187021	0.000522471
d__Bacteria;k__norank_d__Bacteria;p__Firmicutes;c__Clostridia;o__Oscillospirales;f__Oscillospiraceae;g__NK4A214_group;s__unclassified_g__NK4A214_group;ASV2497	0	0	0	0	0	0	0.00168319	0	0	0	0	0	0	0	0	0	0	0	0	0	0	0	0	0	0.0113281	0	0.00187021	0	0.00301905	0	0.000554383
d__Bacteria;k__norank_d__Bacteria;p__Firmicutes;c__Clostridia;o__Clostridia_UCG-014;f__norank_o__Clostridia_UCG-014;g__norank_f__norank_o__Clostridia_UCG-014;s__unclassified_g__norank_f__norank_o__Clostridia_UCG-014;ASV2495	0.0023244	0	0	0	0	0	0	0.00336637	0	0	0	0	0	0	0	0	0	0	0.00320607	0.00128243	0	0.00430148	0	0	0	0	0	0.00029389	0.00432819	0.00133586	0.000567742
d__Bacteria;k__norank_d__Bacteria;p__Actinobacteriota;c__Coriobacteriia;o__Coriobacteriales;f__Eggerthellaceae;g__Enterorhabdus;s__uncultured_bacterium_g__Enterorhabdus;ASV137	0.0013893	0	0.000187021	0.000160304	0.000641214	0.000694649	0.000641214	0	0.000614497	0.00125571	0	0.000507628	0.0007748	0	0.000267173	0.000320607	0.000454193	0.000534345	0.000534345	0.000614497	0	0.0007748	0.0007748	0.000400759	0.000614497	0.000721366	0.00114884	0.000213738	0.00299233	0.00122899	0.000575163
d__Bacteria;k__norank_d__Bacteria;p__Firmicutes;c__Clostridia;o__Lachnospirales;f__Lachnospiraceae;g__unclassified_f__Lachnospiraceae;s__unclassified_f__Lachnospiraceae;ASV111	0	0.0015496	0	0	0.000106869	0.000480911	0.000320607	0.000400759	0.00547704	0	0.000187021	0.000240455	0	0	0	0.000507628	0.00187021	0	0.000267173	0	5.34345e-05	0.000507628	0.00120228	0.000454193	0.000320607	0.00106869	0	0.00112212	0.00120228	0.000133586	0.000556609
d__Bacteria;k__norank_d__Bacteria;p__Firmicutes;c__Clostridia;o__Oscillospirales;f__Ruminococcaceae;g__Eubacterium_siraeum_group;s__uncultured_bacterium_g__Eubacterium_siraeum_group;ASV1403	0	0.00438163	0	0.000374042	8.01518e-05	0	0.00029389	0	0.000213738	0.00181677	0.00120228	0.000267173	2.67173e-05	0	0	0	0	0.000240455	8.01518e-05	0	0	0.00125571	0.000187021	0	0	0	0.0017099	0.000267173	0.00109541	0.000267173	0.000552157
d__Bacteria;k__norank_d__Bacteria;p__Bacteroidota;c__Bacteroidia;o__Bacteroidales;f__Muribaculaceae;g__norank_f__Muribaculaceae;s__unclassified_g__norank_f__Muribaculaceae;ASV1025	0.00104197	0.000347324	0	0.00187021	5.34345e-05	0.000667931	0.00112212	0.00173662	0	0.000106869	0.00125571	0	8.01518e-05	0	0.00649229	0	0	8.01518e-05	0.000133586	0.00029389	0	0	0.000694649	0.000133586	0.0021641	0	0	5.34345e-05	0.00106869	0	0.000538798
d__Bacteria;k__norank_d__Bacteria;p__Bacteroidota;c__Bacteroidia;o__Bacteroidales;f__Muribaculaceae;g__norank_f__Muribaculaceae;s__unclassified_g__norank_f__Muribaculaceae;ASV317	0.000320607	0	2.67173e-05	0.00029389	0	0.000267173	0.00545032	0.000187021	0	5.34345e-05	0.000427476	0	0	0	0.00459537	0	0	0	0.000213738	8.01518e-05	0	0.000160304	0.000187021	0.000427476	0.00237784	0.000160304	0.00125571	0.000347324	0.00058778	8.01518e-05	0.000503917
d__Bacteria;k__norank_d__Bacteria;p__Firmicutes;c__Clostridia;o__Peptostreptococcales-Tissierellales;f__Anaerovoracaceae;g__Family_XIII_AD3011_group;s__unclassified_g__Family_XIII_AD3011_group;ASV268	0.000347324	0.00197708	0.000160304	0	0.000347324	0.000614497	0	0.00029389	0.000106869	0	0.00419461	0.000534345	0	0.000133586	0	0	0.00187021	0.000614497	0.00144273	0.000187021	0	0	0.00120228	0.000106869	0.000374042	0.000320607	0.000400759	0.00205723	0	0.0007748	0.000515791
d__Bacteria;k__norank_d__Bacteria;p__Bacteroidota;c__Bacteroidia;o__Bacteroidales;f__Bacteroidaceae;g__Bacteroides;s__unclassified_g__Bacteroides;ASV158	0.000240455	0.000374042	0	0.00058778	0.000133586	0.00029389	0.00213738	0.000721366	0	0	0.000694649	0	0	0	0.00149617	0	0	0	0.000400759	0.000347324	0	0.00029389	0	0.000374042	0.00440835	0.000534345	0.000561062	0.000694649	0.00261829	0.000320607	0.00048759
d__Bacteria;k__norank_d__Bacteria;p__Firmicutes;c__Clostridia;o__Oscillospirales;f__Ruminococcaceae;g__Eubacterium_siraeum_group;s__unclassified_g__Eubacterium_siraeum_group;ASV190	0	0	0	0	0	0	0.00128243	0	0.00440835	0	0	0	0	0	0.00809533	0	0	0	0	0	0	0	0	0	0.000614497	0.000480911	0.00243127	0	0	0	0.000498722
d__Bacteria;k__norank_d__Bacteria;p__Firmicutes;c__Clostridia;o__Oscillospirales;f__Oscillospiraceae;g__NK4A214_group;s__unclassified_g__NK4A214_group;ASV156	0	0	0	0	0	0	0	0	0.00243127	0.000240455	0	0	0	0.000133586	0	0.000320607	0.000828235	0	0.000213738	0.00256486	0.00058778	0.00029389	0.00227097	0	0	0.000534345	0.000641214	0.00454193	0.00235112	0	0.000536571
d__Bacteria;k__norank_d__Bacteria;p__Bacteroidota;c__Bacteroidia;o__Bacteroidales;f__Prevotellaceae;g__Alloprevotella;s__uncultured_Bacteroidales_bacterium_g__Alloprevotella;ASV24	0	0	0	0.000935104	0	0	0	0	0	0	0	0	0	0	0.00141601	0	0	0	0	0.000187021	0.000187021	0.000240455	0	2.67173e-05	0.00336637	0.00614497	0	0.00189692	0.00277859	0	0.0004772
d__Bacteria;k__norank_d__Bacteria;p__Firmicutes;c__Clostridia;o__Clostridia_UCG-014;f__norank_o__Clostridia_UCG-014;g__norank_f__norank_o__Clostridia_UCG-014;s__unclassified_g__norank_f__norank_o__Clostridia_UCG-014;ASV95	0.00146945	0.000454193	0	0.000854952	0	0	0.00125571	0	0.00117556	0	0	0	0	0	0	0	0	0.00122899	0	0.00157632	0	0	0	0	0.00430148	0.00130915	0.00251142	0	0	0.00141601	0.00051876
d__Bacteria;k__norank_d__Bacteria;p__Firmicutes;c__Clostridia;o__Oscillospirales;f__Eubacterium_coprostanoligenes_group;g__norank_f__Eubacterium_coprostanoligenes_group;s__unclassified_g__norank_f__Eubacterium_coprostanoligenes_group;ASV953	0.00398087	0	0	0	0.000240455	0.000133586	0	0	0.00470224	0.000106869	0	0	0	0	0	0	0	0.000454193	0.00531673	0.00157632	0	0.00029389	0.000374042	0.00058778	0	0	0	0	0	0	0.000493527
d__Bacteria;k__norank_d__Bacteria;p__Firmicutes;c__Bacilli;o__RF39;f__norank_o__RF39;g__norank_f__norank_o__RF39;s__unclassified_g__norank_f__norank_o__RF39;ASV1859	0	0	0	0	0	0.000187021	0	0	0	0.00125571	0	0.00152288	5.34345e-05	0.000240455	0	0.00456865	0	0.000667931	0.000748083	0.00106869	0.00125571	0	0.00285875	0	0	0	0.000454193	0.00104197	0	0.00122899	0.000518018
d__Bacteria;k__norank_d__Bacteria;p__Firmicutes;c__Clostridia;o__Oscillospirales;f__Oscillospiraceae;g__UCG-005;s__uncultured_rumen_bacterium_g__UCG-005;ASV352	0.000667931	0.00438163	0.000480911	0	0.00029389	0.000454193	0	0.00058778	0.000374042	0.000213738	0	0	8.01518e-05	0	0	0.000213738	0	0.000534345	0.000133586	0.00245799	0.000133586	0.000240455	0.000561062	0	0	0.000160304	0	0.00106869	0.00104197	0.00336637	0.000484621
d__Bacteria;k__norank_d__Bacteria;p__Firmicutes;c__Clostridia;o__Oscillospirales;f__Ruminococcaceae;g__Eubacterium_siraeum_group;s__uncultured_bacterium_g__Eubacterium_siraeum_group;ASV4167	0	0.00146945	0	0	0	0.000480911	0.00812204	0	0	0	0.000694649	0	0	0	0.00280531	0	0	0	0	0.000854952	0	0.000427476	0	0	0	0	0.000534345	0.000213738	0	0	0.000457904
d__Bacteria;k__norank_d__Bacteria;p__Firmicutes;c__Bacilli;o__RF39;f__norank_o__RF39;g__norank_f__norank_o__RF39;s__unclassified_g__norank_f__norank_o__RF39;ASV938	0.00109541	0.00416789	0.000160304	0.000160304	0.000427476	0	0	0	0	0.00058778	0.000400759	0.000961821	0	0	0	0.000187021	0.000881669	0.000961821	0	0.00168319	8.01518e-05	0.000854952	0.000721366	0.0007748	0	0	0.00029389	0.000935104	0.000427476	0.0007748	0.000483879
d__Bacteria;k__norank_d__Bacteria;p__Firmicutes;c__Bacilli;o__RF39;f__norank_o__RF39;g__norank_f__norank_o__RF39;s__uncultured_bacterium_g__norank_f__norank_o__RF39;ASV2494	0	0	0.00029389	0	0.000400759	0.000400759	0	0	0	0	0	0.000106869	0	0	0	0	0	0.00029389	0.000454193	0	0	0.0024847	0.000828235	0	0	0	0	0	0.00443506	0.000374042	0.000464583
d__Bacteria;k__norank_d__Bacteria;p__Firmicutes;c__Clostridia;o__Clostridia_UCG-014;f__norank_o__Clostridia_UCG-014;g__norank_f__norank_o__Clostridia_UCG-014;s__uncultured_bacterium_g__norank_f__norank_o__Clostridia_UCG-014;ASV84	0	0.00189692	0	0	0	0.00157632	0.0032595	0	0	0	0.000374042	0.00144273	0	0	0	0.000374042	0	0.000721366	0.000935104	0	0	0.000106869	0.000187021	0	0.00312592	0.00144273	0.000400759	5.34345e-05	0.000641214	0	0.000472005
d__Bacteria;k__norank_d__Bacteria;p__Actinobacteriota;c__Actinobacteria;o__Corynebacteriales;f__Corynebacteriaceae;g__Corynebacterium;s__unclassified_g__Corynebacterium;ASV896	0.000694649	0	0	0.000133586	0.00133586	0	0	0	0	0	0.00029389	0	0.000881669	0.000828235	0	0	0	0.000347324	0.000641214	0.00208395	0.0007748	0.00702664	0.00125571	0.00149617	0	0	0	0	0	0	0.000499464
d__Bacteria;k__norank_d__Bacteria;p__Firmicutes;c__Clostridia;o__Clostridia_UCG-014;f__norank_o__Clostridia_UCG-014;g__norank_f__norank_o__Clostridia_UCG-014;s__unclassified_g__norank_f__norank_o__Clostridia_UCG-014;ASV875	0	0	0	0	0.00101526	0	0.00235112	0.000908387	0	0.000187021	0	0	0	0	0	0.000801518	0.000320607	0	0	0.00141601	0	0	0	0.00518315	0	0	0	0	0	0	0.000561804
d__Bacteria;k__norank_d__Bacteria;p__Desulfobacterota;c__Desulfovibrionia;o__Desulfovibrionales;f__Desulfovibrionaceae;g__Desulfovibrio;s__unclassified_g__Desulfovibrio;ASV66	0.00106869	0.000801518	0	0	0.000213738	0.00029389	0	0	0.0030992	0	0	0.000347324	0	0	0	0	0.00181677	0	0.000614497	0	0	0	0	0	0.00237784	0.0015496	0	0.000240455	0.00261829	0.000641214	0.00043564
d__Bacteria;k__norank_d__Bacteria;p__Firmicutes;c__Clostridia;o__Oscillospirales;f__Ruminococcaceae;g__Ruminococcus;s__unclassified_g__Ruminococcus;ASV49	0	0.000427476	0.000667931	0.000427476	0	0.000454193	0.00029389	0	0.000748083	0	0.00104197	0	0.000374042	0	0	0.000267173	0.000267173	0.00173662	0	0.000187021	0	0.000160304	0	0.000507628	8.01518e-05	0.0023244	0	0.000534345	0	0.000320607	0.000479426
d__Bacteria;k__norank_d__Bacteria;p__Firmicutes;c__Clostridia;o__Lachnospirales;f__Lachnospiraceae;g__Lachnospiraceae_NK4A136_group;s__Trichinella_pseudospiralis;ASV880	0.000400759	0	0.000213738	0	0	0.00101526	0.000480911	0.00117556	0.000908387	0.00275188	0	0	0.000133586	0	0	0	0	0.000828235	0.00125571	0	0.000106869	0.00280531	0.00120228	0.00253814	0	0	0	0.000935104	0.000454193	0	0.000483137
d__Bacteria;k__norank_d__Bacteria;p__Firmicutes;c__Clostridia;o__Clostridia_UCG-014;f__norank_o__Clostridia_UCG-014;g__norank_f__norank_o__Clostridia_UCG-014;s__unclassified_g__norank_f__norank_o__Clostridia_UCG-014;ASV3201	0	0	0	0	0	0	0	0.000213738	0	0	0	0	0.000160304	0	0.0135456	0	0	0	0	0	0	0	0	0	0	0	0	0	0	0.00136258	0.000424507
d__Bacteria;k__norank_d__Bacteria;p__Actinobacteriota;c__Actinobacteria;o__Bifidobacteriales;f__Bifidobacteriaceae;g__Bifidobacterium;s__unclassified_g__Bifidobacterium;ASV296	0.000507628	0.000347324	0.00029389	0.000213738	0.000881669	0.000160304	0	0.000748083	0.000240455	0.000721366	0.000160304	0.00173662	0.000561062	0.00029389	5.34345e-05	0.0007748	0.00165647	0.000454193	0.000213738	0.000106869	0.00125571	0.000160304	0.000480911	0	0.000133586	0.000240455	0.000106869	0.00104197	0.000534345	0.000561062	0.000483137
d__Bacteria;k__norank_d__Bacteria;p__Firmicutes;c__Clostridia;o__Monoglobales;f__Monoglobaceae;g__Monoglobus;s__unclassified_g__Monoglobus;ASV9563	0	0	0	0	0	0	0.015122	0	0	0	0	0	0	0	0	0	0	0	0	0	0	0	0	0	0	0	0	0	0	0	0.000420055
d__Bacteria;k__norank_d__Bacteria;p__Firmicutes;c__Bacilli;o__RF39;f__norank_o__RF39;g__norank_f__norank_o__RF39;s__uncultured_bacterium_g__norank_f__norank_o__RF39;ASV975	0.00347324	0.000641214	0.000106869	0.00136258	0.000187021	0.000427476	0	0.00165647	0	0	0.000454193	2.67173e-05	0.000133586	0	0	0	0.000320607	0.000614497	0.000240455	0.000694649	0.000187021	0	0.000480911	0.000427476	0	0	0.000427476	0.00146945	0.000347324	8.01518e-05	0.00046681
d__Bacteria;k__norank_d__Bacteria;p__Firmicutes;c__Clostridia;o__Clostridia_UCG-014;f__norank_o__Clostridia_UCG-014;g__norank_f__norank_o__Clostridia_UCG-014;s__unclassified_g__norank_f__norank_o__Clostridia_UCG-014;ASV4156	0.000748083	0.00146945	0	0	0	0.000320607	0.000748083	0	0.00160304	0	0	0	0	0	0.000133586	0	0	0.00128243	0	0.000694649	0.00029389	0.000881669	0	0	0.00368698	0	0.00109541	0.000561062	0	0.000454193	0.00046013
d__Bacteria;k__norank_d__Bacteria;p__Firmicutes;c__Clostridia;o__Lachnospirales;f__Lachnospiraceae;g__unclassified_f__Lachnospiraceae;s__unclassified_f__Lachnospiraceae;ASV908	0	0	0	0	0	0	0.00101526	0	0	0	0	0	0	0	0.0054236	0	0	0	0	0	0	0	0	0.00104197	0	0	0	0	0	0	0.000413375
d__Bacteria;k__norank_d__Bacteria;p__Firmicutes;c__Clostridia;o__Christensenellales;f__Christensenellaceae;g__Christensenellaceae_R-7_group;s__uncultured_prokaryote_g__Christensenellaceae_R-7_group;ASV2154	0	0	0	0	0	0.000935104	0	0.000106869	0	0.000748083	0.000454193	0.000935104	0.00122899	0	0	0	0.000454193	0.000828235	0.000267173	0.00114884	0	0	0.0017099	0	0.00339309	0	0.000347324	0	0.00109541	0.00133586	0.000438608
d__Bacteria;k__norank_d__Bacteria;p__Firmicutes;c__Clostridia;o__Oscillospirales;f__Oscillospiraceae;g__NK4A214_group;s__unclassified_g__NK4A214_group;ASV916	0.000320607	0	0	0.000561062	0	0	0.00109541	0	0	0.00058778	0.00219081	0	0	0	0.000480911	0.000374042	0	0	0.00058778	0.000908387	8.01518e-05	0.000988538	0	0.000881669	0.000988538	0	0.000454193	0.00205723	0.000614497	0.000721366	0.000425992
d__Bacteria;k__norank_d__Bacteria;p__Actinobacteriota;c__Coriobacteriia;o__Coriobacteriales;f__Eggerthellaceae;g__Enterorhabdus;s__uncultured_bacterium_g__Enterorhabdus;ASV197	8.01518e-05	0.000347324	0	0.000881669	8.01518e-05	0	0.00160304	2.67173e-05	0.00208395	0	0.000240455	0.000213738	0	0	0.00224425	0	0.000106869	0.000400759	0	0.000667931	0	0.000507628	0	0.00117556	0.00101526	0.000534345	2.67173e-05	0.000187021	0.000721366	0	0.000440093
d__Bacteria;k__norank_d__Bacteria;p__Firmicutes;c__Bacilli;o__RF39;f__norank_o__RF39;g__norank_f__norank_o__RF39;s__uncultured_bacterium_g__norank_f__norank_o__RF39;ASV184	0.000694649	0.000320607	0.000133586	0.000534345	0	0.000187021	0	0	0.000854952	0	0.00029389	0	0	0	0.000534345	0	0.000400759	0.000374042	5.34345e-05	0.00128243	0	0	0.000400759	0	0.000881669	0.000507628	0.000801518	0.00344653	0.00130915	0	0.000422281
d__Bacteria;k__norank_d__Bacteria;p__Firmicutes;c__Clostridia;o__Clostridia_UCG-014;f__norank_o__Clostridia_UCG-014;g__norank_f__norank_o__Clostridia_UCG-014;s__unclassified_g__norank_f__norank_o__Clostridia_UCG-014;ASV30	0.000347324	0.000187021	0.000694649	0.000694649	0	0.000347324	0	0	0	0.000320607	0.000133586	0.000828235	0	0	0	0	0.000694649	0	0.000721366	0	0.000427476	0.000133586	0	0.00120228	0.00245799	0.00424804	0	0.000240455	0	0.00029389	0.000429702
d__Bacteria;k__norank_d__Bacteria;p__Firmicutes;c__Clostridia;o__Clostridia_UCG-014;f__norank_o__Clostridia_UCG-014;g__norank_f__norank_o__Clostridia_UCG-014;s__unclassified_g__norank_f__norank_o__Clostridia_UCG-014;ASV104	0.000988538	0.00507628	0	0	0	0	0.000561062	0	0.000213738	0	0.00029389	0.000801518	0	0	0.000614497	0	0	0.000347324	0	0	0	0.000320607	0	0	0.00125571	0.00104197	0.000347324	0.00101526	0.000400759	0	0.000381463
d__Bacteria;k__norank_d__Bacteria;p__Bacteroidota;c__Bacteroidia;o__Bacteroidales;f__Muribaculaceae;g__norank_f__Muribaculaceae;s__uncultured_bacterium_g__norank_f__Muribaculaceae;ASV1369	0.00058778	0.000534345	0	0.000828235	0	0	0.00106869	0	0	0	0.00152288	0	0	5.34345e-05	0.00606482	0	0	0	0	0.000961821	0	0	0	0	0.00176334	0	0	0	0	0	0.000377752
d__Bacteria;k__norank_d__Bacteria;p__Bacteroidota;c__Bacteroidia;o__Bacteroidales;f__Muribaculaceae;g__norank_f__Muribaculaceae;s__uncultured_bacterium_g__norank_f__Muribaculaceae;ASV1050	0.000534345	0.000133586	0	0.000667931	0	0	0.0030992	0.000374042	0	0	0.00125571	0	0	0	0.00459537	0	0	0	0.000133586	0.000374042	0	0.000240455	0.000106869	0.000106869	0.000935104	0	0	0	0.000988538	0.000480911	0.000398532
d__Bacteria;k__norank_d__Bacteria;p__Firmicutes;c__Clostridia;o__Clostridia_UCG-014;f__norank_o__Clostridia_UCG-014;g__norank_f__norank_o__Clostridia_UCG-014;s__unclassified_g__norank_f__norank_o__Clostridia_UCG-014;ASV63	0.0023244	0.000160304	0	0	0	0.00179006	0.000854952	0	0.000400759	0	0	0.00058778	0	0	0.000667931	0	0	0.000133586	0.000427476	0.000534345	0.000267173	0.000561062	0	0.000133586	0.00109541	0.00184349	0.000507628	0.000961821	0	0	0.000413375
d__Bacteria;k__norank_d__Bacteria;p__Firmicutes;c__Bacilli;o__RF39;f__norank_o__RF39;g__norank_f__norank_o__RF39;s__unclassified_g__norank_f__norank_o__RF39;ASV879	0.000908387	0.000374042	0.000694649	0.00133586	0.000400759	0	0.000507628	0.000347324	0	0	0.000267173	0	0	0	0	0	0	0	0.000320607	0.00456865	0	0.00058778	0	0.00283203	0	0	0	0.00173662	8.01518e-05	0.000400759	0.000434155
d__Bacteria;k__norank_d__Bacteria;p__Firmicutes;c__Clostridia;o__Lachnospirales;f__Lachnospiraceae;g__unclassified_f__Lachnospiraceae;s__unclassified_f__Lachnospiraceae;ASV989	0	2.67173e-05	5.34345e-05	0	0.000187021	0.000133586	0.00117556	0.000187021	0.00264501	0.000160304	0	0.000454193	0	0	0.000534345	0	0	0.000213738	0	0.000187021	0	0	0.000240455	0.00029389	0.00128243	0	0	8.01518e-05	0.00651901	0.000187021	0.000407438
d__Bacteria;k__norank_d__Bacteria;p__Firmicutes;c__Clostridia;o__Oscillospirales;f__Ruminococcaceae;g__Eubacterium_siraeum_group;s__uncultured_bacterium_g__Eubacterium_siraeum_group;ASV911	0.000213738	0	0	0.000881669	0	0	0	0	0	0	0	0.000427476	0	8.01518e-05	0.0066526	0	0	0	0	0.000106869	0	0.00285875	0.000454193	0.000961821	0	0	0.000561062	0.000187021	0.000213738	0.000160304	0.000404469
d__Bacteria;k__norank_d__Bacteria;p__Firmicutes;c__Clostridia;o__Clostridia_UCG-014;f__norank_o__Clostridia_UCG-014;g__norank_f__norank_o__Clostridia_UCG-014;s__unclassified_g__norank_f__norank_o__Clostridia_UCG-014;ASV888	0.000801518	0	0	0	0	0.000641214	0	0	0	0.000347324	0	0.00152288	0	0	0.000748083	0	0	0.0023244	0	0	0	0	0.000721366	0.00176334	0.00352668	0	0	0.000667931	0	0	0.00041857
d__Bacteria;k__norank_d__Bacteria;p__Firmicutes;c__Bacilli;o__RF39;f__norank_o__RF39;g__norank_f__norank_o__RF39;s__uncultured_bacterium_g__norank_f__norank_o__RF39;ASV234	0	0	0	0	0	0	0	0	0.00219081	0.00235112	0	0	0	0.00224425	0	0	0.000240455	0	0	0	8.01518e-05	0.00277859	0	0.000641214	0	0.000267173	0.0013893	0.000801518	0	0.00224425	0.000423023
d__Bacteria;k__norank_d__Bacteria;p__Firmicutes;c__Clostridia;o__Clostridia_UCG-014;f__norank_o__Clostridia_UCG-014;g__norank_f__norank_o__Clostridia_UCG-014;s__unclassified_g__norank_f__norank_o__Clostridia_UCG-014;ASV2519	0	0.0013893	0	0	0	0.000400759	0	0	0	0	0	0	0	0	0.0104999	0	0	0	0	0	0	0	0	0	0	0	0	0	0.000854952	0	0.000365136
d__Bacteria;k__norank_d__Bacteria;p__Firmicutes;c__Clostridia;o__Oscillospirales;f__Ruminococcaceae;g__Ruminococcus;s__unclassified_g__Ruminococcus;ASV393	0.000267173	0.00259157	0.000267173	0	0.000267173	0.000427476	0.000534345	0.00101526	0.000507628	0.000667931	0.00125571	0	0.00029389	0.000187021	0	0.00029389	0	0	0.000400759	0.000801518	0.000240455	0.000828235	0.000213738	0.000347324	0	0.000160304	0.00122899	0.000534345	0	0.000561062	0.000407438
d__Bacteria;k__norank_d__Bacteria;p__Patescibacteria;c__Saccharimonadia;o__Saccharimonadales;f__Saccharimonadaceae;g__Candidatus_Saccharimonas;s__uncultured_bacterium_g__Candidatus_Saccharimonas;ASV151	0	0	0	0	0	0	0	0	0.00299233	0	0	0	0	0	0	0	0	0.000721366	0	0.00029389	0	0	0	0	0	0.000694649	0	0.000748083	0	0	0.000405212
d__Bacteria;k__norank_d__Bacteria;p__Proteobacteria;c__Gammaproteobacteria;o__Enterobacterales;f__Enterobacteriaceae;g__Escherichia-Shigella;s__unclassified_g__Escherichia-Shigella;ASV4964	0	0	0	0	0	0.000240455	0.00106869	0	0	0	0	0	0	0	0.00654573	0	0.00149617	0	0	0	0	0.00459537	0	0	0	0	0	0	0	0	0.0003874
d__Bacteria;k__norank_d__Bacteria;p__Actinobacteriota;c__Coriobacteriia;o__Coriobacteriales;f__Coriobacteriales_Incertae_Sedis;g__norank_f__Coriobacteriales_Incertae_Sedis;s__gut_metagenome_g__norank_f__Coriobacteriales_Incertae_Sedis;ASV179	0.000667931	0	0	0.000480911	5.34345e-05	0.000427476	5.34345e-05	5.34345e-05	0	0.000267173	0.000961821	0.000400759	0.000133586	0.000614497	0.000160304	0.000133586	5.34345e-05	0.00058778	0.000374042	0.000721366	0.000106869	0.000480911	0.00029389	0.000347324	0.000614497	0.000507628	0.00029389	0.000427476	0.000480911	0.000106869	0.000421539
d__Bacteria;k__norank_d__Bacteria;p__Firmicutes;c__Clostridia;o__Clostridia_UCG-014;f__norank_o__Clostridia_UCG-014;g__norank_f__norank_o__Clostridia_UCG-014;s__unclassified_g__norank_f__norank_o__Clostridia_UCG-014;ASV2505	0	0.000935104	0.000213738	0	0	0	0.00187021	0.000133586	0	0	0.000881669	0	0	0	0	0	0.000427476	0.000400759	0.00106869	0.00120228	0.000748083	0.000320607	0	0	0	0	0	0.0015496	0.00122899	0	0.000374042
d__Bacteria;k__norank_d__Bacteria;p__Firmicutes;c__Bacilli;o__Erysipelotrichales;f__Erysipelotrichaceae;g__Allobaculum;s__uncultured_Allobaculum_sp._g__Allobaculum;ASV1883	0	0.00029389	0	0	0	0.000561062	0	0	0	0	0.000748083	0.00141601	0.00106869	0.00106869	0	0.000374042	0	0.000507628	0.00149617	0	0	0	0.000667931	0	0	0	0.000400759	0.00275188	0	0.000320607	0.000388142
d__Bacteria;k__norank_d__Bacteria;p__Firmicutes;c__Clostridia;o__Christensenellales;f__Christensenellaceae;g__Christensenellaceae_R-7_group;s__unclassified_g__Christensenellaceae_R-7_group;ASV110	0.000561062	0	0.000213738	0	0.000347324	0.000374042	0.000961821	0.000213738	0.000935104	0.000507628	0.000267173	0.000507628	0	0	0	0.000240455	0.000427476	0.000187021	0	0.00058778	0	0.000267173	0.000561062	0	0.00307248	0.000801518	0.000213738	0.00029389	0.00122899	0	0.000386658
d__Bacteria;k__norank_d__Bacteria;p__Firmicutes;c__Clostridia;o__Clostridia_UCG-014;f__norank_o__Clostridia_UCG-014;g__norank_f__norank_o__Clostridia_UCG-014;s__unclassified_g__norank_f__norank_o__Clostridia_UCG-014;ASV1380	0	0	0	0.000507628	0	0	0	0	0	0	0	0	0	0	0.00908387	0	0	0	0	0.000454193	0	0	0	0	0	0	0	0	0	0.00240455	0.000375526
d__Bacteria;k__norank_d__Bacteria;p__Firmicutes;c__Clostridia;o__Oscillospirales;f__Oscillospiraceae;g__UCG-005;s__unclassified_g__UCG-005;ASV182	0	0	0	0	0	0	0	0	0.000667931	0	0	0.000748083	0	0	0	0	0	0.000400759	0.00181677	0.00181677	0	0.000480911	0	0	0	0.00058778	0	0.00462208	0.00152288	0	0.000369589
d__Bacteria;k__norank_d__Bacteria;p__Firmicutes;c__Clostridia;o__Clostridia_UCG-014;f__norank_o__Clostridia_UCG-014;g__norank_f__norank_o__Clostridia_UCG-014;s__unclassified_g__norank_f__norank_o__Clostridia_UCG-014;ASV1387	0	0	0	0.000454193	0.00029389	0.0040343	0	0.00157632	0	0	0.00125571	0.000935104	0	0.000133586	0	0	0.00168319	0	0.00133586	0	0	0	0	0	0	0	0	0.000801518	0	0	0.000405954
d__Bacteria;k__norank_d__Bacteria;p__Firmicutes;c__Clostridia;o__Clostridia_UCG-014;f__norank_o__Clostridia_UCG-014;g__norank_f__norank_o__Clostridia_UCG-014;s__unclassified_g__norank_f__norank_o__Clostridia_UCG-014;ASV27	0.00114884	0	0	0	0	0	0	0	0.00224425	0.000721366	0	0	0	0	0	0	0	0	0	0	0.000374042	0	0	0.000427476	0.000961821	0.00569077	0.000507628	0	0.00283203	0	0.000414117
d__Bacteria;k__norank_d__Bacteria;p__Bacteroidota;c__Bacteroidia;o__Bacteroidales;f__Prevotellaceae;g__Prevotella;s__unclassified_g__Prevotella;ASV203	0	0	0	0	0	0.000347324	0.00686633	0.000347324	0	0.00029389	0.000881669	0.000160304	0	0	0.0017099	0	0	0.000240455	0	0	0	0	0	0	0.000267173	0.000480911	0.00029389	0	0.00029389	0	0.000375526
d__Bacteria;k__norank_d__Bacteria;p__Firmicutes;c__Clostridia;o__Christensenellales;f__Christensenellaceae;g__Christensenellaceae_R-7_group;s__uncultured_prokaryote_g__Christensenellaceae_R-7_group;ASV943	0	0.00224425	0.000961821	0	0.000667931	0	0	0.000694649	0	0	0	0	0	0	0	0	0.00104197	0.000240455	0.00192364	0.00283203	0	0	0	0.000534345	0	0	0	0	0	0	0.000384432
d__Bacteria;k__norank_d__Bacteria;p__Firmicutes;c__Bacilli;o__Bacillales;f__Bacillaceae;g__Bacillus;s__Lactobacillus_vaginalis_g__Bacillus;ASV2498	0	0	0	0	0	0	0	0	0.0121563	0	0	0	0	0	0	0	0	0	0	0	0	0	0	0	0	0	0	0	0.00205723	0	0.000394822
d__Bacteria;k__norank_d__Bacteria;p__Firmicutes;c__Clostridia;o__Oscillospirales;f__Oscillospiraceae;g__NK4A214_group;s__uncultured_rumen_bacterium_g__NK4A214_group;ASV903	0.00109541	0.00112212	0	0	0	0.000454193	0	0	0	0	0.00130915	0	0	0	0	0	0	0	0.00104197	0.00203051	0	0.000400759	0.00029389	0.00114884	0	0	0.000935104	0.000614497	0	0.00058778	0.00037701
d__Bacteria;k__norank_d__Bacteria;p__Firmicutes;c__Clostridia;o__Monoglobales;f__Monoglobaceae;g__Monoglobus;s__unclassified_g__Monoglobus;ASV224	0.000641214	0.00173662	0	0	0	0.000534345	0.00259157	0	0.000694649	0	0	0.000133586	0	0	0	0	0.000480911	0	0.000748083	0.000507628	0	0.000507628	0	0.000427476	0	0.000267173	0.00301905	0	0	0	0.000368846
d__Bacteria;k__norank_d__Bacteria;p__Firmicutes;c__Bacilli;o__RF39;f__norank_o__RF39;g__norank_f__norank_o__RF39;s__unclassified_g__norank_f__norank_o__RF39;ASV1868	0.00341981	0.0013893	0	0	0	0.000694649	0	0.000400759	0.000561062	0	8.01518e-05	0.000160304	0	0.000133586	0.000614497	0.000935104	0	0.00058778	0.000454193	0.00109541	0.00149617	0	0.000320607	0	0	0	0	0	0	0.000614497	0.000386658
d__Bacteria;k__norank_d__Bacteria;p__Firmicutes;c__Bacilli;o__Staphylococcales;f__Gemellaceae;g__Gemella;s__unclassified_g__Gemella;ASV613	0.000213738	0	0	0.000427476	0	0.000160304	0	0.000427476	0.000106869	0.000400759	0	0.000106869	0.000267173	0.000454193	0	0	5.34345e-05	0	0	0	8.01518e-05	0.000106869	0.000106869	0.000374042	0.000240455	0	0.000133586	0.000534345	0	0	0.000375526
d__Bacteria;k__norank_d__Bacteria;p__Firmicutes;c__Clostridia;o__Monoglobales;f__Monoglobaceae;g__Monoglobus;s__unclassified_g__Monoglobus;ASV961	0.00144273	0	0	0.00101526	0	0	0	0	0	0	0	0	0	0	0.00029389	0.000213738	0	0	0	0	0	0.000961821	0.000400759	0.000454193	0	0	0	0.00130915	0.00737396	0	0.000374042
d__Bacteria;k__norank_d__Bacteria;p__Firmicutes;c__Bacilli;o__RF39;f__norank_o__RF39;g__norank_f__norank_o__RF39;s__unclassified_g__norank_f__norank_o__RF39;ASV3561	0	0	0.000400759	0	0	0.00237784	0	0	0	0	0.000908387	0	0	0	0	0	0.00152288	0	0.00374042	0	0	0	0	0	0	0	0	0	0	0.000935104	0.000393337
d__Bacteria;k__norank_d__Bacteria;p__Firmicutes;c__Bacilli;o__Staphylococcales;f__Staphylococcaceae;g__Staphylococcus;s__unclassified_g__Staphylococcus;ASV912	0.000133586	0	0	0	0.00029389	0	0	0	0.000187021	0.000748083	0	0	0.000828235	0	0	0	0	0	0.000427476	0.00283203	0	0.00753426	0.000320607	0.00106869	0	0	0	0	0	0	0.000402985
d__Bacteria;k__norank_d__Bacteria;p__Actinobacteriota;c__Coriobacteriia;o__Coriobacteriales;f__Eggerthellaceae;g__Enterorhabdus;s__uncultured_bacterium_g__Enterorhabdus;ASV118	0	0	0	0	0.000374042	0.000374042	0	0	0.000988538	0.00117556	0	0	0	0	0.000534345	0.000748083	0	0.000828235	0.000561062	0	0	0.00133586	0	0.000694649	0.00181677	0.00101526	0.000267173	0.000374042	0	0.000187021	0.000367362
d__Bacteria;k__norank_d__Bacteria;p__Firmicutes;c__Clostridia;o__Lachnospirales;f__Lachnospiraceae;g__Eubacterium_xylanophilum_group;s__uncultured_bacterium_g__Eubacterium_xylanophilum_group;ASV9564	0	0	0	0	0	0	0.0123434	0	0	0	0	0	0	0	0	0	0	0	0	0	0	0	0	0	0	0	0	0	0	0	0.000342871
d__Bacteria;k__norank_d__Bacteria;p__Firmicutes;c__Clostridia;o__Clostridia_UCG-014;f__norank_o__Clostridia_UCG-014;g__norank_f__norank_o__Clostridia_UCG-014;s__uncultured_bacterium_g__norank_f__norank_o__Clostridia_UCG-014;ASV1886	0	0	0	0	0	0.00211066	0	0	0	0	0	0	0	0	0.00122899	0.000400759	0	0	0.000641214	0	0	0	0	0	0	0	0.000320607	0.00253814	0	0	0.000336934
d__Bacteria;k__norank_d__Bacteria;p__Bacteroidota;c__Bacteroidia;o__Bacteroidales;f__Muribaculaceae;g__norank_f__Muribaculaceae;s__uncultured_bacterium_g__norank_f__Muribaculaceae;ASV142	0	0.000267173	0	0.000480911	0	0	0.000908387	0.00029389	0	0	0.00104197	0	0	0	0.00483582	0	0	0	0	0	0	0	0.000267173	0	0.000935104	0.000694649	0.000507628	0.00029389	0.000721366	0	0.000330997
d__Bacteria;k__norank_d__Bacteria;p__Firmicutes;c__Clostridia;o__Clostridia_UCG-014;f__norank_o__Clostridia_UCG-014;g__norank_f__norank_o__Clostridia_UCG-014;s__unclassified_g__norank_f__norank_o__Clostridia_UCG-014;ASV979	0	0.000320607	0.00179006	0	0	0.00408774	0	0	0	0	0.00122899	0	0	0	0	0.00179006	0.00101526	0.000320607	0	0	0	0	0.000561062	0.000347324	0	0	0	0	0	0	0.000400017
d__Bacteria;k__norank_d__Bacteria;p__Firmicutes;c__Clostridia;o__Clostridia_UCG-014;f__norank_o__Clostridia_UCG-014;g__norank_f__norank_o__Clostridia_UCG-014;s__unclassified_g__norank_f__norank_o__Clostridia_UCG-014;ASV132	0	0.000347324	0.000133586	0	0	0.000561062	0.00125571	0	0.000561062	0	0	0.000854952	0	0	0.000267173	0	0.000160304	0	0.000694649	0.00029389	0	0	0.000828235	0.000267173	0.00336637	0.000694649	0.000427476	0	0.00058778	0.000400759	0.000353261
d__Bacteria;k__norank_d__Bacteria;p__Firmicutes;c__Clostridia;o__Clostridia_UCG-014;f__norank_o__Clostridia_UCG-014;g__norank_f__norank_o__Clostridia_UCG-014;s__unclassified_g__norank_f__norank_o__Clostridia_UCG-014;ASV6078	0	0	0	0	0.0007748	0	0	0	0	0	0	0.00283203	0	0	0	0	0	0	0	0	0	0	0	0	0	0	0	0	0	0.00702664	0.000369589
d__Bacteria;k__norank_d__Bacteria;p__Firmicutes;c__Clostridia;o__Oscillospirales;f__Oscillospiraceae;g__unclassified_f__Oscillospiraceae;s__unclassified_f__Oscillospiraceae;ASV265	0.000748083	0.000828235	0.000213738	0	8.01518e-05	0	0.00165647	0.00058778	5.34345e-05	0	0.00205723	0	0	0	0.00253814	0	0	0	0.000347324	0.000267173	0	0.000454193	0.00029389	0.000480911	0.00029389	0.00029389	0.000454193	0.000187021	0	0.000320607	0.000337676
d__Bacteria;k__norank_d__Bacteria;p__Firmicutes;c__Clostridia;o__Clostridia_UCG-014;f__norank_o__Clostridia_UCG-014;g__norank_f__norank_o__Clostridia_UCG-014;s__unclassified_g__norank_f__norank_o__Clostridia_UCG-014;ASV28	0	0	0	0	0	0	0	0	0.00304577	0.00184349	0	0	0	0	0.00112212	0	0	0	0	0	0	0	0	0	0	0.00478239	0	0	0.00208395	0	0.000357714
d__Bacteria;k__norank_d__Bacteria;p__Firmicutes;c__Bacilli;o__RF39;f__norank_o__RF39;g__norank_f__norank_o__RF39;s__uncultured_Lachnospiraceae_bacterium_g__norank_f__norank;ASV2520	0	0	0	0	0	0	0	0	0.00870982	0	0	0	0	0	0.00312592	0	0	0	0	0	0	0	0	0	0	0	0	0	0.000694649	0	0.000348066
d__Bacteria;k__norank_d__Bacteria;p__Firmicutes;c__Clostridia;o__Lachnospirales;f__Lachnospiraceae;g__unclassified_f__Lachnospiraceae;s__unclassified_f__Lachnospiraceae;ASV3563	0.000828235	0	0.0015496	0	0.00144273	0	0	0	0	0	0	0.00101526	0	0	0	0	0	0.00112212	0.00162975	0	0	0.000881669	0.00114884	0	0	0	0	0.00141601	0	0	0.000368104
d__Bacteria;k__norank_d__Bacteria;p__Firmicutes;c__Clostridia;o__Monoglobales;f__Monoglobaceae;g__Monoglobus;s__unclassified_g__Monoglobus;ASV166	0.000267173	0.0007748	0	0	0.000561062	0.000267173	0.000721366	0	0	0	0	0	0	0	0.00379385	0	0.000160304	0	0	0	0	0	0.000614497	8.01518e-05	0.00312592	0.000667931	0	0	0	0	0.000310959
d__Bacteria;k__norank_d__Bacteria;p__Firmicutes;c__Clostridia;o__Lachnospirales;f__Lachnospiraceae;g__Lachnospiraceae_UCG-001;s__unclassified_g__Lachnospiraceae_UCG-001;ASV96	0.000133586	0	0	0	0	0.000160304	0	0	0	0	0.000854952	0	0.000507628	0	0.00192364	0.00125571	0	0	0.00128243	0	8.01518e-05	0.00341981	0	0	0	0.00128243	0	0	0	0	0.000334708
d__Bacteria;k__norank_d__Bacteria;p__Firmicutes;c__Clostridia;o__Lachnospirales;f__Lachnospiraceae;g__unclassified_f__Lachnospiraceae;s__unclassified_f__Lachnospiraceae;ASV1019	0.000667931	0.000374042	0	0.00029389	0.00120228	0.000454193	0	0.000400759	0	0.000534345	0.000320607	0.00125571	0.000347324	0.000160304	0	0	0.00146945	0.000187021	0.000347324	0.00106869	0	8.01518e-05	0.000748083	0.000213738	0.000534345	0	0.00029389	0.000427476	0.000106869	0	0.000362167
d__Bacteria;k__norank_d__Bacteria;p__Firmicutes;c__Clostridia;o__Clostridia_UCG-014;f__norank_o__Clostridia_UCG-014;g__norank_f__norank_o__Clostridia_UCG-014;s__unclassified_g__norank_f__norank_o__Clostridia_UCG-014;ASV83	0.000908387	0.0007748	0.000347324	0	0.000160304	0.00101526	0.000801518	0.000160304	0	0	0	0	0.000106869	0	0	0.00109541	0	0	0	0.000721366	0.000267173	0.000454193	0.000801518	0.000748083	0.000801518	0.00122899	0	0.000320607	0	0.00109541	0.000342871
d__Bacteria;k__norank_d__Bacteria;p__Firmicutes;c__Bacilli;o__Lactobacillales;f__Streptococcaceae;g__Lactococcus;s__unclassified_g__Lactococcus;ASV947	0	0	8.01518e-05	0	0	0	0	0.000213738	0.000454193	0.00029389	0.000614497	0.000213738	0	0.000213738	0	0	0.000721366	0	0	0.00213738	0.000320607	0.000427476	0	0.000507628	0	0	8.01518e-05	0.00518315	0	0	0.000319123
d__Bacteria;k__norank_d__Bacteria;p__Actinobacteriota;c__Coriobacteriia;o__Coriobacteriales;f__Eggerthellaceae;g__Enterorhabdus;s__uncultured_bacterium_g__Enterorhabdus;ASV114	0.000267173	0.000454193	0	0.000240455	0	0.000534345	0.00112212	0.000160304	0.000801518	0.000347324	0	0.000400759	2.67173e-05	0	0.00029389	0	0.000213738	0.000400759	2.67173e-05	8.01518e-05	5.34345e-05	0.00058778	0.000400759	0	0.00058778	0.000988538	8.01518e-05	8.01518e-05	0.00307248	0.000160304	0.000329513
d__Bacteria;k__norank_d__Bacteria;p__Firmicutes;c__Clostridia;o__Oscillospirales;f__Ruminococcaceae;g__Ruminococcus;s__unclassified_g__Ruminococcus;ASV1888	0	0	0	0	0.00058778	0	0	0	0	0	0	0	0	0.000561062	0	0.000400759	0	0	0.00980523	0	0	0	0.000614497	0	0	0	0	0	0	0	0.000332481
d__Bacteria;k__norank_d__Bacteria;p__Firmicutes;c__Clostridia;o__Lachnospirales;f__Lachnospiraceae;g__unclassified_f__Lachnospiraceae;s__unclassified_f__Lachnospiraceae;ASV4658	0	0.00104197	0	0	0	0	0	0	0	0	0	0	0	0	0	0	0.000454193	0	0	0	0	0	0	0	0	0	0	0	0	0	0.000316154
d__Bacteria;k__norank_d__Bacteria;p__Firmicutes;c__Clostridia;o__Clostridia_UCG-014;f__norank_o__Clostridia_UCG-014;g__norank_f__norank_o__Clostridia_UCG-014;s__uncultured_bacterium_g__norank_f__norank_o__Clostridia_UCG-014;ASV922	0.0007748	0	0	0	0	0	0	0	0	0	0	0	0	0	0	0	0	0.00173662	0	0.00192364	0	0.00106869	0.000400759	0.000801518	0.00162975	0	0	0.000187021	0	0.000454193	0.000311701
d__Bacteria;k__norank_d__Bacteria;p__Firmicutes;c__Clostridia;o__Clostridia_UCG-014;f__norank_o__Clostridia_UCG-014;g__norank_f__norank_o__Clostridia_UCG-014;s__unclassified_g__norank_f__norank_o__Clostridia_UCG-014;ASV1347	0	0	0	0.00184349	0	0	0.00227097	0	0	0	0	0	0	0	0	0	0	0	0	0	0	0	0	0	0.00579764	0	0	0	0	0	0.000305022
d__Bacteria;k__norank_d__Bacteria;p__Firmicutes;c__Bacilli;o__RF39;f__norank_o__RF39;g__norank_f__norank_o__RF39;s__unclassified_g__norank_f__norank_o__RF39;ASV968	0	0	0	0	0	0	0	0.000480911	0	0.000240455	0.0007748	0	2.67173e-05	0.0037137	0	0	0	0	0.000721366	0	0	0	0	0.000347324	0	0	0	0.00195036	0	0.000881669	0.00031467
d__Bacteria;k__norank_d__Bacteria;p__Firmicutes;c__Bacilli;o__Lactobacillales;f__Enterococcaceae;g__Enterococcus;s__unclassified_g__Enterococcus;ASV251	0.000721366	0	0	0	0	0	0.000267173	0	0	0.000561062	8.01518e-05	0.00106869	0	0.00141601	0.000160304	0	0	0	0.000561062	0.000454193	0	0.000213738	0	0.000106869	0.000106869	0.000240455	0.000854952	0.000961821	0.000667931	0	0.000342129
d__Bacteria;k__norank_d__Bacteria;p__Firmicutes;c__Clostridia;o__Oscillospirales;f__Ruminococcaceae;g__Eubacterium_siraeum_group;s__uncultured_bacterium_g__Eubacterium_siraeum_group;ASV274	0.000641214	0	0	0.00141601	0	0.0007748	0	0.000240455	0.000213738	0	0	0.000160304	0	0.000133586	0.00203051	0	0	0	0.00189692	0.000106869	0	0	0.00269844	0	0	0.000213738	0	0.00029389	0	0.000694649	0.00032506
d__Bacteria;k__norank_d__Bacteria;p__Firmicutes;c__Bacilli;o__RF39;f__norank_o__RF39;g__norank_f__norank_o__RF39;s__uncultured_bacterium_g__norank_f__norank_o__RF39;ASV7189	0	0	0	0	0	0	0	0	0	0	0	0	0	0	0	0	0	0	0	0	0	0	0	0	0	0	0	0	0	0	0.000342129
d__Bacteria;k__norank_d__Bacteria;p__Firmicutes;c__Clostridia;o__Clostridiales;f__Clostridiaceae;g__Clostridium_sensu_stricto_1;s__unclassified_g__Clostridium_sensu_stricto_1;ASV3137	0	0	0	0	0	0	0	0.00133586	0	0	0	0.0023244	0	0	0	0	0	0	0	0	0	0	0	0	0	0	0	0.00168319	0	0	0.000333223
d__Bacteria;k__norank_d__Bacteria;p__Firmicutes;c__Bacilli;o__RF39;f__norank_o__RF39;g__norank_f__norank_o__RF39;s__uncultured_Lachnospiraceae_bacterium_g__norank_f__norank;ASV5097	0	0	0	0	0	0	0.010206	0	0	0	0	0	0	0	0.000427476	0	0	0	0	0	0	0	0	0	0	0	0	0	0	0	0.000295374
d__Bacteria;k__norank_d__Bacteria;p__Firmicutes;c__Bacilli;o__RF39;f__norank_o__RF39;g__norank_f__norank_o__RF39;s__unclassified_g__norank_f__norank_o__RF39;ASV892	0	0.00106869	0.000801518	0	0.000374042	0.000935104	0	0.000748083	0	0.000935104	0.000187021	0.000480911	0	0	0.000160304	0	0	0	0	0.00109541	0.000748083	0.00104197	0	0.00168319	0	0	0	0.000667931	0	0	0.000333966
d__Bacteria;k__norank_d__Bacteria;p__Firmicutes;c__Bacilli;o__RF39;f__norank_o__RF39;g__norank_f__norank_o__RF39;s__uncultured_Lachnospiraceae_bacterium_g__norank_f__norank;ASV1348	0.000133586	0.00446178	0	0.00179006	0	0	0	0	0	0.00146945	0	0	0	0	0	0	0	0	0	0	0.00101526	0	0	0	0	0	0.000961821	0	0	0	0.000334708
d__Bacteria;k__norank_d__Bacteria;p__Firmicutes;c__Clostridia;o__Peptostreptococcales-Tissierellales;f__Anaerovoracaceae;g__Family_XIII_AD3011_group;s__unclassified_g__Family_XIII_AD3011_group;ASV162	0.000213738	0.000106869	0	0.000160304	0	0	0.00152288	0	0	8.01518e-05	0.000881669	0.000160304	0	0	0.000106869	0.000160304	0	0	0.00109541	0.000374042	0	0.000480911	0.000427476	0	0.00221753	0.000641214	0.000374042	0.000320607	0.00112212	0.000480911	0.000305022
d__Bacteria;k__norank_d__Bacteria;p__Bacteroidota;c__Bacteroidia;o__Bacteroidales;f__Muribaculaceae;g__norank_f__Muribaculaceae;s__uncultured_bacterium_g__norank_f__Muribaculaceae;ASV1390	0.000187021	0.000454193	0	0.000561062	0	8.01518e-05	0.00117556	8.01518e-05	0	0.000187021	0.000133586	0	0	0	0.0054236	0	0	0	8.01518e-05	0.000213738	0	0.000106869	8.01518e-05	0	0.00029389	0	0.000667931	0	0.000961821	0	0.000305764
d__Bacteria;k__norank_d__Bacteria;p__Firmicutes;c__Bacilli;o__RF39;f__norank_o__RF39;g__norank_f__norank_o__RF39;s__unclassified_g__norank_f__norank_o__RF39;ASV2314	0	0	0	0	0	0.00104197	0	0	0	0	0	0.000534345	0	0.00414117	0	0	0	0	0.000854952	0	0	0	8.01518e-05	0	0	0	0	0.00195036	0	0.000881669	0.000331739
d__Bacteria;k__norank_d__Bacteria;p__Actinobacteriota;c__Coriobacteriia;o__Coriobacteriales;f__Eggerthellaceae;g__Enterorhabdus;s__uncultured_bacterium_g__Enterorhabdus;ASV41	0.00114884	0	0	0	0	0	0.000908387	0	0	0	0.00125571	0	0	0	0	0	0	0	0	0	0	0	0	0	0.00240455	0.00288546	0.000667931	0	0.0007748	0	0.000279047
d__Bacteria;k__norank_d__Bacteria;p__Firmicutes;c__Clostridia;o__Lachnospirales;f__Lachnospiraceae;g__Blautia;s__unclassified_g__Blautia;ASV914	0.000160304	0.0007748	0	0	0.00133586	0	0	0.00122899	0	0	0	0.000961821	0	0.000213738	0	0.00130915	0	0	0.00141601	0	0.00122899	0	0.000400759	0.000881669	0	0	0.00122899	0	0	0	0.000343614
d__Bacteria;k__norank_d__Bacteria;p__Firmicutes;c__Clostridia;o__Clostridia_UCG-014;f__norank_o__Clostridia_UCG-014;g__norank_f__norank_o__Clostridia_UCG-014;s__unclassified_g__norank_f__norank_o__Clostridia_UCG-014;ASV983	0	0	0	0	0	0.00192364	0	0	0	0	0.00058778	0	0	0	0	0	0.000427476	0	0.000935104	0.00245799	0	0.000374042	0.000935104	0.000347324	0.000828235	0	0	0.00133586	0	0.000534345	0.000315412
d__Bacteria;k__norank_d__Bacteria;p__Actinobacteriota;c__Actinobacteria;o__Micrococcales;f__Micrococcaceae;g__Rothia;s__unclassified_g__Rothia;ASV220	0.000240455	0	0.000133586	0.000854952	5.34345e-05	0.000400759	0.000187021	8.01518e-05	0.000427476	0.00029389	0.000187021	0.000160304	0.000614497	0.000213738	0.000267173	0.000106869	0	0.00029389	8.01518e-05	0.000160304	0	0.000347324	0.000213738	0.000320607	0.000400759	0.000427476	0.000561062	0.000240455	0.000400759	8.01518e-05	0.000322833
d__Bacteria;k__norank_d__Bacteria;p__Firmicutes;c__Bacilli;o__RF39;f__norank_o__RF39;g__norank_f__norank_o__RF39;s__uncultured_bacterium_g__norank_f__norank_o__RF39;ASV1064	0.0017099	0	0	0	0	0	0	0	8.01518e-05	0	0.000347324	0.000854952	0	0	0	8.01518e-05	0.00112212	0.00029389	0.000187021	0.00296561	0	0	0.000133586	0.000187021	0	0	0	0.00165647	0	5.34345e-05	0.000294632
d__Bacteria;k__norank_d__Bacteria;p__Firmicutes;c__Clostridia;o__Lachnospirales;f__Lachnospiraceae;g__Lachnoclostridium;s__unclassified_g__Lachnoclostridium;ASV944	0.00144273	0.00101526	0	0.000881669	0	0.000213738	0	0	0	0.000935104	0.00221753	0	0	0	0	0	0	0.000961821	0	0	0.000213738	0	0.000454193	0.000614497	0	0	0.00165647	0	0	0	0.000317638
d__Bacteria;k__norank_d__Bacteria;p__Firmicutes;c__Clostridia;o__Oscillospirales;f__Oscillospiraceae;g__unclassified_f__Oscillospiraceae;s__unclassified_f__Oscillospiraceae;ASV341	0.000561062	0	0.000187021	0	0	0.000267173	0.000267173	0	0.00109541	0.000213738	0.000454193	0	0	0.000106869	0.000320607	0.00029389	0	0.000187021	0.000721366	0.000614497	0	0.000213738	0.000534345	0	0.00130915	0.000187021	0.0007748	0.000454193	0.00122899	0	0.000286468
d__Bacteria;k__norank_d__Bacteria;p__Firmicutes;c__Clostridia;o__Clostridia_UCG-014;f__norank_o__Clostridia_UCG-014;g__norank_f__norank_o__Clostridia_UCG-014;s__uncultured_bacterium_g__norank_f__norank_o__Clostridia_UCG-014;ASV886	0	0.0017099	0	0	0	0	0	0	0	0	0	0.00844265	0	0	0	0	0	0	0	0	0	0	0	0.00208395	0	0	0	0	0	0	0.000339903
d__Bacteria;k__norank_d__Bacteria;p__Firmicutes;c__Clostridia;o__Oscillospirales;f__Ruminococcaceae;g__norank_f__Ruminococcaceae;s__unclassified_g__norank_f__Ruminococcaceae;ASV183	0.000240455	0	0	0	0	0	0.00475567	0	0.000480911	0	0	0	0	0	0	0	0	0	0.000347324	0	0	0	0	0	0.00379385	0.000400759	0.000454193	0.00029389	0	0	0.000299085
d__Bacteria;k__norank_d__Bacteria;p__Firmicutes;c__Bacilli;o__RF39;f__norank_o__RF39;g__norank_f__norank_o__RF39;s__unclassified_g__norank_f__norank_o__RF39;ASV78	0.00104197	0	0.000133586	0.000320607	8.01518e-05	2.67173e-05	0.000106869	0.000133586	0	0.000320607	0.000133586	0.000400759	0	0.000133586	0.000240455	0.000320607	0.000507628	0.000561062	0.000213738	0.000534345	0	0.000427476	0.000213738	0.000320607	0	0.00173662	0.000160304	0.000534345	0.00141601	0.000641214	0.000301311
d__Bacteria;k__norank_d__Bacteria;p__Actinobacteriota;c__Actinobacteria;o__Corynebacteriales;f__Corynebacteriaceae;g__Corynebacterium;s__Corynebacterium_maris_DSM_45190;ASV2159	0.000454193	0	0.00133586	0	0.00058778	0.000694649	0	0	0	0	0.000187021	8.01518e-05	0.00184349	0.000347324	0	0	0.00160304	0.000374042	0	0.0013893	0.00136258	0.000641214	0.000427476	0	0	0	0.000106869	0	0	0	0.000323576
d__Bacteria;k__norank_d__Bacteria;p__Firmicutes;c__Clostridia;o__Lachnospirales;f__Lachnospiraceae;g__unclassified_f__Lachnospiraceae;s__unclassified_f__Lachnospiraceae;ASV1366	0.00130915	0	0	0.00122899	0	0.00058778	0	0.000908387	0	0.00114884	0	0	0.000187021	0	0	0	0	0	0.000187021	0	0	0.000480911	0	0	0	0	0.00203051	0.00237784	0	0	0.00030428
d__Bacteria;k__norank_d__Bacteria;p__Bacteroidota;c__Bacteroidia;o__Bacteroidales;f__Muribaculaceae;g__norank_f__Muribaculaceae;s__uncultured_bacterium_g__norank_f__Muribaculaceae;ASV477	0.000133586	0.000213738	0	0.000454193	0	0	0.00136258	2.67173e-05	0	0.000133586	0.000187021	0	0	0	0.00550375	0	0	0.000106869	0	0.000106869	0	0.000133586	0	0.000240455	0.000427476	8.01518e-05	0.000427476	0	0.000507628	0	0.000279047
d__Bacteria;k__norank_d__Bacteria;p__Firmicutes;c__Bacilli;o__Lactobacillales;f__Streptococcaceae;g__Streptococcus;s__unclassified_g__Streptococcus;ASV984	0	0.000427476	0	0	0	0	0	0.000748083	0.000828235	0.000694649	0	0.000240455	0.000801518	0	0.000400759	0.000347324	0	0	0.000160304	0	0.000454193	0	0.000694649	0.00029389	0.000480911	0	0	0	0.000507628	0	0.00030428
d__Bacteria;k__norank_d__Bacteria;p__Firmicutes;c__Bacilli;o__Erysipelotrichales;f__Erysipelotrichaceae;g__Faecalibaculum;s__unclassified_g__Faecalibaculum;ASV1053	0.000133586	0.000748083	0.000534345	0	0.00144273	0	8.01518e-05	0	0	0	0.000320607	0.000748083	0.000240455	0.000427476	0	0.000320607	0.000561062	0	0.000507628	0.000320607	0	0.000320607	0.000133586	0.000133586	0.000267173	0	5.34345e-05	0.00125571	0	0.000240455	0.000296858
d__Bacteria;k__norank_d__Bacteria;p__Firmicutes;c__Clostridia;o__Lachnospirales;f__Lachnospiraceae;g__Eubacterium_xylanophilum_group;s__uncultured_bacterium_g__Eubacterium_xylanophilum_group;ASV7681	0	0	0	0	0	0	0	0	0	0.000106869	0.00828235	0	0	0	0	0	0	0	0	0	0	0	0	0	0.000961821	0	0	0	0	0	0.000259751
d__Bacteria;k__norank_d__Bacteria;p__Firmicutes;c__Clostridia;o__Lachnospirales;f__Lachnospiraceae;g__unclassified_f__Lachnospiraceae;s__unclassified_f__Lachnospiraceae;ASV1018	0.00029389	0	0	0.00128243	0.00149617	0	0	0	0	0.000480911	0	0	0	0.00272516	0	0	0.000320607	0.00029389	0	0.00235112	0	0	0.000694649	0.000213738	0	0	0	0	0	0.000187021	0.000305764
d__Bacteria;k__norank_d__Bacteria;p__Bacteroidota;c__Bacteroidia;o__Bacteroidales;f__Prevotellaceae;g__unclassified_f__Prevotellaceae;s__unclassified_f__Prevotellaceae;ASV952	0.000801518	0.000507628	0	0.000694649	0	0	0.00106869	0	0	0	0	0.000240455	0	0	0.000828235	0	0	0	0	0.000961821	0.000427476	0.000507628	0	0.000480911	0	0	0.000561062	0.0017099	0.000454193	0	0.000271625
d__Bacteria;k__norank_d__Bacteria;p__Patescibacteria;c__Saccharimonadia;o__Saccharimonadales;f__Saccharimonadaceae;g__Candidatus_Saccharimonas;s__unclassified_g__Candidatus_Saccharimonas;ASV3149	0	0.000267173	0	0	0.000854952	0.00454193	0.000507628	0.000454193	0	0.000347324	0	0	0.00192364	0	0	0	0	0	0	0	0	0	0	0	0	0	0	0	0	0.00219081	0.000307991
d__Bacteria;k__norank_d__Bacteria;p__Firmicutes;c__Clostridia;o__Clostridia_UCG-014;f__norank_o__Clostridia_UCG-014;g__norank_f__norank_o__Clostridia_UCG-014;s__unidentified_rumen_bacterium_JW32;ASV885	0	0	0.000106869	0	0	0	0	0	0	0	0.000454193	0	0	0	0	0.000507628	0.000213738	0	0.00435491	0.00162975	0	0	0	0.00245799	0	0	0	0	0	0.00109541	0.000300569
d__Bacteria;k__norank_d__Bacteria;p__Firmicutes;c__Clostridia;o__Lachnospirales;f__Lachnospiraceae;g__unclassified_f__Lachnospiraceae;s__unclassified_f__Lachnospiraceae;ASV955	0.000854952	0.00122899	0	0.000320607	0.000320607	0	0.000908387	0	0	0.000374042	0	0	0	0	0.000881669	0	0	0.000507628	0.000267173	0	0	0.000240455	0.000347324	0.000427476	0.00288546	0	0	0	0	0	0.000270883
d__Bacteria;k__norank_d__Bacteria;p__Firmicutes;c__Clostridia;o__Clostridia_UCG-014;f__norank_o__Clostridia_UCG-014;g__norank_f__norank_o__Clostridia_UCG-014;s__unclassified_g__norank_f__norank_o__Clostridia_UCG-014;ASV2540	0	0	0.00104197	0	0	0	0	0	0	0	0	0.00197708	0	0	0	0	0	0	0	0.00152288	0	0	0	0	0	0	0	0	0.000454193	0.00539688	0.000288695
d__Bacteria;k__norank_d__Bacteria;p__Firmicutes;c__Clostridia;o__Oscillospirales;f__Oscillospiraceae;g__UCG-005;s__uncultured_organism_g__UCG-005;ASV3156	0.000267173	0.00058778	0	0	0	0.000240455	0	0.000427476	0	0	0.00149617	8.01518e-05	0	0	0	0	0	0.000988538	0.00125571	0.000187021	0	0.000213738	0	0	0.00259157	0	0.000240455	0.000320607	0	0.000534345	0.000261977
d__Bacteria;k__norank_d__Bacteria;p__Firmicutes;c__Bacilli;o__Staphylococcales;f__Staphylococcaceae;g__Staphylococcus;s__unclassified_g__Staphylococcus;ASV1031	0	0	0	0	0	0.000267173	0	0.000374042	0.000213738	0.000694649	0	0.000480911	0.000534345	0.000240455	0	0	0	0.000240455	0.00165647	0.00128243	0.000213738	0.00240455	0.000801518	0.000160304	0	0	0	0	0	0	0.0002976
d__Bacteria;k__norank_d__Bacteria;p__Bacteroidota;c__Bacteroidia;o__Bacteroidales;f__Prevotellaceae;g__Prevotella;s__uncultured_bacterium_g__Prevotella;ASV4966	0	0.00176334	0.000213738	0	0	0	0.00058778	0	0	0	0	0	0	0	0.00593123	0	0	0	0	0	0	0	0	0	0	0	0	0	0	0	0.000236002
d__Bacteria;k__norank_d__Bacteria;p__Firmicutes;c__Clostridia;o__Lachnospirales;f__Lachnospiraceae;g__Blautia;s__unclassified_g__Blautia;ASV1033	0.000908387	0.000561062	0.000935104	0	0.00029389	0.000320607	0	0.0007748	0	0.000748083	0.000614497	0	0	0	0	0	0	0.000374042	0.00029389	0.000374042	0.00117556	0	0	0.000106869	0.000347324	0	0	0	0.000374042	0.000507628	0.000278305
d__Bacteria;k__norank_d__Bacteria;p__Firmicutes;c__Bacilli;o__Bacillales;f__Bacillaceae;g__Bacillus;s__Lactobacillus_vaginalis_g__Bacillus;ASV48	0	0	0	0	0.00336637	0.00227097	0	0.00275188	0	0	0	0	0	0	0	0	0	0	0	0	0	0	0	0	0	0.00237784	0	0	0	0	0.000299085
d__Bacteria;k__norank_d__Bacteria;p__Firmicutes;c__Clostridia;o__Lachnospirales;f__Lachnospiraceae;g__Roseburia;s__unclassified_g__Roseburia;ASV74	0	0.00125571	0	0.000187021	0	0	0	0	0	0	0	0	0	0	0.000854952	0	0.00173662	0	0.000427476	0	0.00422133	0	0	0	0	0.0017099	0	0	0	0	0.000288695
d__Bacteria;k__norank_d__Bacteria;p__Firmicutes;c__Clostridia;o__Oscillospirales;f__Ruminococcaceae;g__Eubacterium_siraeum_group;s__uncultured_bacterium_g__Eubacterium_siraeum_group;ASV45	0	0	0.000347324	0	0	0	0	0.00120228	0	0.000106869	0	0	0	0	0	0	0	0.0007748	0	0.000748083	0	0.000561062	0	0.00366026	0	0.00243127	0	0	0.000160304	0.000454193	0.000290179
d__Bacteria;k__norank_d__Bacteria;p__Firmicutes;c__Clostridia;o__Oscillospirales;f__Ruminococcaceae;g__Ruminococcus;s__unclassified_g__Ruminococcus;ASV1879	0	0	0.000614497	0	0.000133586	0.00344653	0	0	0	0.00109541	0	0	0	0	0	0.000480911	0	0	0.000374042	0.000988538	0.000133586	0	0.000961821	0	0	0	0	2.67173e-05	0.00029389	0.00141601	0.0002835
d__Bacteria;k__norank_d__Bacteria;p__Firmicutes;c__Clostridia;o__Clostridia_UCG-014;f__norank_o__Clostridia_UCG-014;g__norank_f__norank_o__Clostridia_UCG-014;s__unclassified_g__norank_f__norank_o__Clostridia_UCG-014;ASV109	0.000106869	0	0	0	0	0	0.000828235	0	0	0	0	0	0	0	0.00104197	0	0	0.000106869	0	0	0	0	0	0	0.00545032	0.00109541	0.000427476	0	0.000267173	0	0.000259009
d__Bacteria;k__norank_d__Bacteria;p__Firmicutes;c__Clostridia;o__Clostridia_UCG-014;f__norank_o__Clostridia_UCG-014;g__norank_f__norank_o__Clostridia_UCG-014;s__unclassified_g__norank_f__norank_o__Clostridia_UCG-014;ASV218	0	0	0.000133586	0	0	0	0.00782815	0	0	0	0.000427476	0	0	0	0	0	0	0	0	0	0	0	0	0	0	0.000427476	0	0	0	0	0.000261977
d__Bacteria;k__norank_d__Bacteria;p__Firmicutes;c__Clostridia;o__Lachnospirales;f__Lachnospiraceae;g__Blautia;s__unclassified_g__Blautia;ASV239	0	0	0	0	0.00595795	0	0	0	0	0	0	0	0.0007748	0	0	0	0	0	0	0	0	0	0	0	0	0.000320607	0	0	0	0	0.000291663
d__Bacteria;k__norank_d__Bacteria;p__Firmicutes;c__Clostridia;o__Oscillospirales;f__Oscillospiraceae;g__UCG-005;s__unclassified_g__UCG-005;ASV7663	0	0	0	0	0	0	0	0	0	0	0	0	0	0	0	0	0	0	0	0	0	0	0	0	0.00878998	0	0	0	0	0	0.000244166
d__Bacteria;k__norank_d__Bacteria;p__Actinobacteriota;c__Coriobacteriia;o__Coriobacteriales;f__Eggerthellaceae;g__Enterorhabdus;s__uncultured_bacterium_g__Enterorhabdus;ASV230	0.000454193	0	0.000240455	0	0	0.000240455	0.000694649	0.000320607	0.000721366	0.000374042	5.34345e-05	0.000374042	0.000133586	0	0.000160304	0.000240455	0.000347324	0.000106869	0.000267173	0.000748083	0	0.000961821	0	0.000187021	0.000374042	0.000320607	0.000187021	0.000374042	0.00101526	0.000133586	0.000264204
d__Bacteria;k__norank_d__Bacteria;p__Firmicutes;c__Clostridia;o__Clostridia_UCG-014;f__norank_o__Clostridia_UCG-014;g__norank_f__norank_o__Clostridia_UCG-014;s__unclassified_g__norank_f__norank_o__Clostridia_UCG-014;ASV105	0.00101526	0	0	0	0	0	0.000988538	0	0.000614497	0	0	0	0	0	0	0	0	0.000641214	0.00029389	0	0	0	0	0.000854952	0.00184349	0.00117556	0.000667931	0.000400759	0.000908387	0	0.000261235
d__Bacteria;k__norank_d__Bacteria;p__Firmicutes;c__Clostridia;o__Clostridia_UCG-014;f__norank_o__Clostridia_UCG-014;g__norank_f__norank_o__Clostridia_UCG-014;s__unidentified_rumen_bacterium_JW32;ASV396	0	0	0	0	0	0.00112212	0	0	0	0	0	0.000507628	0	0.000694649	0	0	0	0.00114884	0.00529002	0	0	0	0	0	0	0.000187021	0	0.000961821	0	0	0.000278305
d__Bacteria;k__norank_d__Bacteria;p__Firmicutes;c__Clostridia;o__Clostridia_UCG-014;f__norank_o__Clostridia_UCG-014;g__norank_f__norank_o__Clostridia_UCG-014;s__unidentified_rumen_bacterium_JW32;ASV1408	0.00301905	0	0	0.000320607	0	0	0.000187021	0	0.000267173	0	0	0	0	0	0	0.00117556	0	0.000374042	0.000534345	0.00184349	0	0	0	0	0	0	0	0.000480911	0	0	0.000239713
d__Bacteria;k__norank_d__Bacteria;p__Bacteroidota;c__Bacteroidia;o__Bacteroidales;f__Muribaculaceae;g__norank_f__Muribaculaceae;s__uncultured_bacterium_g__norank_f__Muribaculaceae;ASV439	0	0	0	0.000106869	0	0	0.00638542	0	0	0	0	0	0	0	0.0015496	0	0	0	0	8.01518e-05	0	0	8.01518e-05	5.34345e-05	0.000160304	0.000133586	0.000106869	0	0.000187021	0	0.00024565
d__Bacteria;k__norank_d__Bacteria;p__Firmicutes;c__Clostridia;o__Clostridia_UCG-014;f__norank_o__Clostridia_UCG-014;g__norank_f__norank_o__Clostridia_UCG-014;s__unclassified_g__norank_f__norank_o__Clostridia_UCG-014;ASV1453	0.000320607	0	0	0.000267173	0	0	0	0	0.000828235	0	0	0	0	0	0	0	0.00133586	0	0	0	0	0.000160304	0	0	0	0	0	0	0	0.00355339	0.000269399
d__Bacteria;k__norank_d__Bacteria;p__Firmicutes;c__Clostridia;o__Oscillospirales;f__Ruminococcaceae;g__norank_f__Ruminococcaceae;s__unclassified_g__norank_f__Ruminococcaceae;ASV4208	0	0	0.000106869	0	0	0	0	0	0	0	0	0	0	0	0.000694649	0	0	0	0	0	0	0	0	0	0.00721366	0	0.000320607	0	0	0	0.00023155
d__Bacteria;k__norank_d__Bacteria;p__Bacteroidota;c__Bacteroidia;o__Bacteroidales;f__Muribaculaceae;g__norank_f__Muribaculaceae;s__uncultured_bacterium_g__norank_f__Muribaculaceae;ASV986	0.000908387	0	0.000106869	0.000667931	0	0	0.000614497	0	0	0	0.000908387	0	0	0	0.00304577	0	0	0	0	0	0	0.000374042	0	0.000187021	0.000988538	0	0.000534345	0	0	0	0.000232292
d__Bacteria;k__norank_d__Bacteria;p__Actinobacteriota;c__Coriobacteriia;o__Coriobacteriales;f__Eggerthellaceae;g__Enterorhabdus;s__uncultured_bacterium_g__Enterorhabdus;ASV47	0	0	0	0	0	0.000160304	0.000534345	0	0.000347324	0	0	0	0	0	0.00029389	0	0	0	0	0.000480911	0	5.34345e-05	0	0	0.00130915	0.00240455	0	0.000160304	0.000721366	0	0.000244166
d__Bacteria;k__norank_d__Bacteria;p__Firmicutes;c__Clostridia;o__Clostridia_UCG-014;f__norank_o__Clostridia_UCG-014;g__norank_f__norank_o__Clostridia_UCG-014;s__unclassified_g__norank_f__norank_o__Clostridia_UCG-014;ASV6077	0	0	0	0	0	0	0	0	0	0	0	0.000694649	0	0	0	0	0	0	0	0	0	0	0	0	0	0	0	0	0	0.0085228	0.00025604
d__Bacteria;k__norank_d__Bacteria;p__Firmicutes;c__Clostridia;o__Clostridia_UCG-014;f__norank_o__Clostridia_UCG-014;g__norank_f__norank_o__Clostridia_UCG-014;s__unclassified_g__norank_f__norank_o__Clostridia_UCG-014;ASV1082	0.000213738	0	0.00029389	0	0	0.000614497	0	0.00029389	0	0	0	0	5.34345e-05	0.000187021	0	0	0.000748083	0.003874	0.00114884	0.00029389	0	0	0.000667931	0.000106869	0	0	0	0	0.000641214	0	0.000274594
d__Bacteria;k__norank_d__Bacteria;p__Firmicutes;c__Bacilli;o__Erysipelotrichales;f__Erysipelotrichaceae;g__unclassified_f__Erysipelotrichaceae;s__unclassified_f__Erysipelotrichaceae;ASV298	0	0	0	0	0	0	0	0	0	0	0	0	0	0	0	0	0	0	0	0	0	0	0	0	0.00633199	0.000267173	0.000347324	0	0.00189692	0	0.00024565
d__Bacteria;k__norank_d__Bacteria;p__Firmicutes;c__Clostridia;o__Clostridia_UCG-014;f__norank_o__Clostridia_UCG-014;g__norank_f__norank_o__Clostridia_UCG-014;s__unclassified_g__norank_f__norank_o__Clostridia_UCG-014;ASV450	0	0	0	0	0.000721366	0.00192364	0	0.000160304	0	0	0	0.000507628	0.000160304	0	0	0.000561062	0	0	0	0.000988538	0	0	0.000240455	0.000240455	0	0.000133586	0	0	0.000988538	0.00267173	0.000270141
d__Bacteria;k__norank_d__Bacteria;p__Firmicutes;c__Clostridia;o__Lachnospirales;f__Lachnospiraceae;g__unclassified_f__Lachnospiraceae;s__unclassified_f__Lachnospiraceae;ASV4682	0	0	0.00192364	0	0	0	0	0	0	0	0.00480911	0	0	0	0	0	0	0	0	0	0	0	0	0	0	0	0	0	0	0	0.000236002
d__Bacteria;k__norank_d__Bacteria;p__Patescibacteria;c__Saccharimonadia;o__Saccharimonadales;f__Saccharimonadaceae;g__Candidatus_Saccharimonas;s__uncultured_bacterium_g__Candidatus_Saccharimonas;ASV936	0	0	0	0.00382057	0	0	0	0.000721366	0	0	0	0	0	0	0	0	0	0	0	0	0	0	0	0.000694649	0	0	0	0.00197708	0.00120228	0	0.000270141
d__Bacteria;k__norank_d__Bacteria;p__Firmicutes;c__Clostridia;o__Christensenellales;f__Christensenellaceae;g__Christensenellaceae_R-7_group;s__unclassified_g__Christensenellaceae_R-7_group;ASV499	0.000614497	0	0	0	5.34345e-05	0	0.00251142	0	0.000320607	0	0	0	0	0	0	0.000133586	0	0	0	0.000187021	0	0.000614497	0.000667931	0	0.00219081	0.000106869	0	0.000480911	0.00058778	0	0.00023526
d__Bacteria;k__norank_d__Bacteria;p__Firmicutes;c__Clostridia;o__Lachnospirales;f__Lachnospiraceae;g__Lachnospiraceae_UCG-001;s__uncultured_bacterium_g__Lachnospiraceae_UCG-001;ASV20	0	0	0	0	0	0	0.000374042	0	0	0	0	0	0	0	0	0	0	0	0	0	0	0	0	0	0	0.00881669	0	0	0	0	0.000255298
d__Bacteria;k__norank_d__Bacteria;p__Bacteroidota;c__Bacteroidia;o__Bacteroidales;f__Muribaculaceae;g__norank_f__Muribaculaceae;s__uncultured_bacterium_g__norank_f__Muribaculaceae;ASV226	0	0	0	0	0	0	0.00272516	0	0	0	0.00114884	0	0	0	0.00237784	0	0	0	5.34345e-05	0	0	0.000133586	0	0	0.000694649	0.000374042	0	0.000187021	0.00029389	0	0.000221902
d__Bacteria;k__norank_d__Bacteria;p__Firmicutes;c__Clostridia;o__Clostridia_UCG-014;f__norank_o__Clostridia_UCG-014;g__norank_f__norank_o__Clostridia_UCG-014;s__unclassified_g__norank_f__norank_o__Clostridia_UCG-014;ASV1374	0	0.00122899	0	0.00058778	0	0	0	0	0	0	0	0	0	0	0	0	0	0.000507628	0	0.00432819	0	0.000160304	0	0	0.000347324	0	0	0.00101526	0	0	0.000251587
d__Bacteria;k__norank_d__Bacteria;p__Firmicutes;c__Clostridia;o__Peptostreptococcales-Tissierellales;f__Anaerovoracaceae;g__Eubacterium_nodatum_group;s__uncultured_organism_g__Eubacterium_nodatum_group;ASV282	0.000160304	0.00157632	0.000240455	0	0.00029389	0.000935104	0	0.000748083	0	0	0.000721366	0.000187021	0	0	0	0	8.01518e-05	0	0.000187021	0.000641214	0	0.000454193	0.000908387	0	0.000374042	0.000240455	0.000240455	0	0.000267173	0.000801518	0.000251587
d__Bacteria;k__norank_d__Bacteria;p__Bacteroidota;c__Bacteroidia;o__Bacteroidales;f__Muribaculaceae;g__norank_f__Muribaculaceae;s__unclassified_g__norank_f__Muribaculaceae;ASV1436	0.000347324	0	0	0.000213738	0	0.000427476	0	0.00219081	0	0.000133586	0.0030992	0	0	0	0	0	0	0	0	8.01518e-05	0	0.00029389	0	0	0.00029389	0	0.000160304	0.000160304	0.00125571	0.000374042	0.000250845
d__Bacteria;k__norank_d__Bacteria;p__Firmicutes;c__Clostridia;o__Clostridia_UCG-014;f__norank_o__Clostridia_UCG-014;g__norank_f__norank_o__Clostridia_UCG-014;s__unclassified_g__norank_f__norank_o__Clostridia_UCG-014;ASV931	0	0	0.000534345	0	0	0	0	0	0.000748083	0	0	0	0	0	0	0	0.000961821	0	0	0	0	0.000721366	0	0.000694649	0	0	0	0.000374042	0.00160304	0.00267173	0.000247877
d__Bacteria;k__norank_d__Bacteria;p__Firmicutes;c__Clostridia;o__Lachnospirales;f__Lachnospiraceae;g__unclassified_f__Lachnospiraceae;s__unclassified_f__Lachnospiraceae;ASV1341	0	0.000320607	0	0.00462208	0	0	0.000614497	0	0	0	0.000240455	0	0	0	0	5.34345e-05	0	0.000267173	0	0	0	0.00211066	0.000160304	0	0	0	0.00058778	0.000507628	0.000213738	0	0.00027682
d__Bacteria;k__norank_d__Bacteria;p__Firmicutes;c__Clostridia;o__Lachnospirales;f__Lachnospiraceae;g__Eubacterium_xylanophilum_group;s__uncultured_bacterium_g__Eubacterium_xylanophilum_group;ASV878	0	0	0	0	0	0.000561062	0.00430148	0	0	0	0	0	0	0	0	0	0	0	0	0	0	0	0	0.00304577	0.000400759	0	0	0	0.000480911	0	0.000244166
d__Bacteria;k__norank_d__Bacteria;p__Firmicutes;c__Bacilli;o__Lactobacillales;f__Lactobacillaceae;g__Lactobacillus;s__Lactobacillus_intestinalis;ASV6860	0.00235112	0	0	0	0	0.00173662	0	0	0	0	0	0	0	0	0	0	0.00227097	0	0	0.00141601	0	0	0	0	0	0	0	0	0	0	0.000243424
d__Bacteria;k__norank_d__Bacteria;p__Firmicutes;c__Clostridia;o__Clostridia_UCG-014;f__norank_o__Clostridia_UCG-014;g__norank_f__norank_o__Clostridia_UCG-014;s__uncultured_bacterium_g__norank_f__norank_o__Clostridia_UCG-014;ASV6095	0	0	0	0	0	0	0	0	0.000320607	0	0	0	0	0	0	0	0	0.00881669	0	0	0	0	0	0	0	0	0	0	0	0.000427476	0.000265688
d__Bacteria;k__norank_d__Bacteria;p__Firmicutes;c__Clostridia;o__Lachnospirales;f__Lachnospiraceae;g__unclassified_f__Lachnospiraceae;s__unclassified_f__Lachnospiraceae;ASV67	0	0	0	0.0023244	5.34345e-05	0	0	0.00267173	0	0	0	0	0.000160304	0	0	0	0	0.000480911	0.000320607	0.00181677	0	0	0	0	0	0.00184349	0	0	0	0	0.000268657
d__Bacteria;k__norank_d__Bacteria;p__Firmicutes;c__Bacilli;o__Lactobacillales;f__Lactobacillaceae;g__Lactobacillus;s__Lactobacillus_intestinalis;ASV6079	0	0.00125571	0	0	0	0	0	0	0	0	0	0	0	0	0	0	0	0	0	0	0	0.00203051	0.00128243	0	0	0	0	0	0	0.00392744	0.000236002
d__Bacteria;k__norank_d__Bacteria;p__Firmicutes;c__Clostridia;o__Oscillospirales;f__Oscillospiraceae;g__UCG-005;s__uncultured_bacterium_g__UCG-005;ASV1496	0	0	0	0.000160304	0	0	0	0	0	0.000106869	0.00534345	0	0	0	0	0	0	0	0	0.000320607	0	0	0.00165647	0	0	0	0	0	0	0.00029389	0.000221902
d__Bacteria;k__norank_d__Bacteria;p__Actinobacteriota;c__Actinobacteria;o__Corynebacteriales;f__Corynebacteriaceae;g__Corynebacterium;s__Corynebacterium_renale;ASV868	0	0.000133586	0.000106869	0.000267173	0.000988538	0.000454193	0	0.000507628	0.000240455	0.000507628	0	0.000213738	0.000748083	0	0	0	0.000106869	0.000187021	0	8.01518e-05	0.00149617	0.000347324	0	0.000507628	5.34345e-05	5.34345e-05	0.00157632	0	0.000106869	0	0.000279047
d__Bacteria;k__norank_d__Bacteria;p__Firmicutes;c__Bacilli;o__Staphylococcales;f__Staphylococcaceae;g__Staphylococcus;s__unclassified_g__Staphylococcus;ASV1474	0	8.01518e-05	0	0.000213738	0	0	0	0	0	0	0	0.000267173	0	0	0	0	0	0	0	0	0	0	0	0	0	0	0	0	0.000400759	0	0.000261977
d__Bacteria;k__norank_d__Bacteria;p__Firmicutes;c__Clostridia;o__Lachnospirales;f__Lachnospiraceae;g__unclassified_f__Lachnospiraceae;s__unclassified_f__Lachnospiraceae;ASV3141	0	0	0	0	0	0.00702664	0	0.000961821	0.000748083	0	0	0	0	0	0	0	0	0.000534345	0	0	0.000614497	0	0	0	0	0	0	0	0	0	0.000274594
d__Bacteria;k__norank_d__Bacteria;p__Firmicutes;c__Clostridia;o__Clostridia_UCG-014;f__norank_o__Clostridia_UCG-014;g__norank_f__norank_o__Clostridia_UCG-014;s__unclassified_g__norank_f__norank_o__Clostridia_UCG-014;ASV1394	0	0	0	0.000400759	0	0	0	0	0	0.00398087	0	0	0	0	0	0.00478239	0.000854952	0	0	0	0	0	0	0	0	0	0	0	0	0	0.000278305
d__Bacteria;k__norank_d__Bacteria;p__Firmicutes;c__Clostridia;o__Clostridia_UCG-014;f__norank_o__Clostridia_UCG-014;g__norank_f__norank_o__Clostridia_UCG-014;s__unclassified_g__norank_f__norank_o__Clostridia_UCG-014;ASV46	0	0	0	0	0	0	0	0	0	0	0	0	0	0	0.00360683	0	0	0	0	0.00179006	0	0	0	0	0	0.00251142	0	0	0	0	0.000219675
d__Bacteria;k__norank_d__Bacteria;p__Bacteroidota;c__Bacteroidia;o__Bacteroidales;f__Barnesiellaceae;g__norank_f__Barnesiellaceae;s__unclassified_g__norank_f__Barnesiellaceae;ASV188	0.000213738	0.000240455	0	0.000667931	0	0.000320607	0.000187021	0.000507628	0	0	0.00058778	0	0	0	0.000667931	0	0	0.000106869	0.000106869	0.000427476	0	0.000480911	0.0007748	0	0.00136258	0.00058778	0.000320607	0.000267173	0.000160304	0.000213738	0.000243424
d__Bacteria;k__norank_d__Bacteria;p__Firmicutes;c__Bacilli;o__Lactobacillales;f__Lactobacillaceae;g__Lactobacillus;s__Lactobacillus_intestinalis;ASV1346	0	0	0	0.00195036	0	0	0	0	0	0	0	0	0.00414117	0	0	0.00243127	0	0	0	0	0	0	0	0	0	0	0	0	0.000988538	0	0.000264204
d__Bacteria;k__norank_d__Bacteria;p__Firmicutes;c__Clostridia;o__Lachnospirales;f__Lachnospiraceae;g__unclassified_f__Lachnospiraceae;s__unclassified_f__Lachnospiraceae;ASV6462	0	0.000748083	0	0	0.000614497	0.000748083	0	0	0	0.000267173	0	0.00272516	0.000213738	0	0	0	0	0.00184349	0	0.000320607	0	0.0017099	0.000454193	0	0	0	0	0	0	0	0.000267915
d__Bacteria;k__norank_d__Bacteria;p__Actinobacteriota;c__Coriobacteriia;o__Coriobacteriales;f__Eggerthellaceae;g__Enterorhabdus;s__unclassified_g__Enterorhabdus;ASV205	0	0	0	0	0	0	0.000400759	0	0.000614497	0	0	0	0	0	0	0	0	0	0	0	0	0	0	0	0.00486254	0.000427476	0	0	0.0015496	0	0.000226354
d__Bacteria;k__norank_d__Bacteria;p__Firmicutes;c__Clostridia;o__Lachnospirales;f__Lachnospiraceae;g__unclassified_f__Lachnospiraceae;s__unclassified_f__Lachnospiraceae;ASV1386	0	0.00189692	0.000267173	0.000507628	0	0	0	0	0	0	0.000641214	0	0	0	0.00200379	0.000454193	0	0	0.000187021	0	0	0.00136258	0	0	0	0	0	0.000694649	0	0	0.000232292
d__Bacteria;k__norank_d__Bacteria;p__Actinobacteriota;c__Coriobacteriia;o__Coriobacteriales;f__Eggerthellaceae;g__Enterorhabdus;s__uncultured_bacterium_g__Enterorhabdus;ASV85	0.000881669	0.00058778	0.000427476	0.000561062	0	0	0.00112212	0.00029389	0	0	0	0.00128243	0	0	0	0	0.000374042	0	0	0.000641214	0	0	0.000213738	0	0	0.0015496	0	0	0.000427476	0	0.000253072
d__Bacteria;k__norank_d__Bacteria;p__Firmicutes;c__Clostridia;o__Clostridia_UCG-014;f__norank_o__Clostridia_UCG-014;g__norank_f__norank_o__Clostridia_UCG-014;s__unclassified_g__norank_f__norank_o__Clostridia_UCG-014;ASV1364	0.00157632	0.000667931	0	0.00117556	0	0	0.0023244	0	0	0	0	0	0	0	0	0	0	0	0	0	0	0.0017099	0	0	0.000694649	0	0	0	0	0.000801518	0.000248619
d__Bacteria;k__norank_d__Bacteria;p__Firmicutes;c__Clostridia;o__Clostridia_UCG-014;f__norank_o__Clostridia_UCG-014;g__norank_f__norank_o__Clostridia_UCG-014;s__unclassified_g__norank_f__norank_o__Clostridia_UCG-014;ASV53	0	0	0	0	0	0	0	0	0.0013893	0	0	0	0	0	0	0	0	0.00125571	0	0	0	0	0	0	0	0.00224425	0	0	0	0.00179006	0.00023155
d__Bacteria;k__norank_d__Bacteria;p__Bacteroidota;c__Bacteroidia;o__Bacteroidales;f__Muribaculaceae;g__norank_f__Muribaculaceae;s__uncultured_bacterium_g__norank_f__Muribaculaceae;ASV1002	0.000213738	0	0	0.000400759	0	0.000480911	0.00160304	0.000507628	0	0	0	0	0	0	0.00224425	0	0	0	0	2.67173e-05	0	0.000133586	0.000480911	0.000267173	0.000561062	0	0.000454193	0.000347324	0.000320607	0	0.000227839
d__Bacteria;k__norank_d__Bacteria;p__Firmicutes;c__Clostridia;o__Lachnospirales;f__Lachnospiraceae;g__unclassified_f__Lachnospiraceae;s__unclassified_f__Lachnospiraceae;ASV948	0.000213738	0	0	0.000427476	0	0.00029389	0	0.000854952	0	0	0	0	0.000213738	0	0.00130915	0	0	0.000454193	0	0.000374042	0	0.00181677	0	0.000667931	0	0	0	0	0	0.000213738	0.000242682
d__Bacteria;k__norank_d__Bacteria;p__Firmicutes;c__Clostridia;o__Lachnospirales;f__Lachnospiraceae;g__unclassified_f__Lachnospiraceae;s__unclassified_f__Lachnospiraceae;ASV4720	0	0.000106869	0	0	0	0	0.00122899	0	0	0	0	0	0	0	0.00582436	0	0	0	0	0	0	0	0	0	0	0	0	0	0	0	0.000204832
d__Bacteria;k__norank_d__Bacteria;p__Firmicutes;c__Clostridia;o__Lachnospirales;f__Lachnospiraceae;g__unclassified_f__Lachnospiraceae;s__unclassified_f__Lachnospiraceae;ASV1418	0.00160304	0.000347324	0.000507628	0.000240455	0.00029389	0.000187021	0	0	0	0.000667931	0.000374042	0	0	0	0	0	0.000267173	0	0.000240455	0.0007748	0	0	0	0	0.000160304	0	0.000801518	0	0.00029389	0.000347324	0.000216707
d__Bacteria;k__norank_d__Bacteria;p__Firmicutes;c__Bacilli;o__Erysipelotrichales;f__Erysipelotrichaceae;g__Holdemania;s__unclassified_g__Holdemania;ASV1135	0.000267173	0.000267173	0	0	0	0	0	0	0	0	0.00189692	0.000133586	0	0	0	0	0.000267173	0	0.000561062	0.000187021	0	0	0.000480911	0.000106869	0.00160304	0	0.000748083	0.000374042	0	0.000106869	0.000219675
d__Bacteria;k__norank_d__Bacteria;p__Firmicutes;c__Clostridia;o__Clostridia_UCG-014;f__norank_o__Clostridia_UCG-014;g__norank_f__norank_o__Clostridia_UCG-014;s__uncultured_bacterium_g__norank_f__norank_o__Clostridia_UCG-014;ASV994	0.00296561	0	0	0	0	0.000454193	0	0.00058778	0	0.000160304	0	0	0	0	0	0	0	0	0	0.000240455	0	0.000240455	0	0.00029389	0	0	0.000187021	0.000961821	0.000374042	0.0013893	0.000218191
d__Bacteria;k__norank_d__Bacteria;p__Bacteroidota;c__Bacteroidia;o__Bacteroidales;f__Rikenellaceae;g__Alistipes;s__uncultured_bacterium_g__Alistipes;ASV369	0	5.34345e-05	5.34345e-05	0	0	0	0.00160304	0.000160304	0	0	0.000721366	0	0	0	0.00179006	0	0	0	0	0	0	0	0.000133586	0.000133586	0.00179006	0.000133586	0	0.00029389	0	0	0.000192216
d__Bacteria;k__norank_d__Bacteria;p__Firmicutes;c__Clostridia;o__Oscillospirales;f__Ruminococcaceae;g__Ruminococcus;s__unclassified_g__Ruminococcus;ASV4659	0	0	0	0	0	0	0	0	0	0	0	0	0	0	0	0	0	0	0	0	0	0	0	0	0	0	0	0	0	0	0.000226354
d__Bacteria;k__norank_d__Bacteria;p__Firmicutes;c__Bacilli;o__RF39;f__norank_o__RF39;g__norank_f__norank_o__RF39;s__unclassified_g__norank_f__norank_o__RF39;ASV10444	0	0	0	0	0	0.00529002	0	0	0	0	0	0	0.000187021	0	0	0	0	0	0	0	0	0	0.00339309	0	0	0	0	0	0	0	0.000246392
d__Bacteria;k__norank_d__Bacteria;p__Firmicutes;c__Clostridia;o__Oscillospirales;f__Oscillospiraceae;g__NK4A214_group;s__unclassified_g__NK4A214_group;ASV3139	0	0	0	0	0.000427476	0	0	0.00122899	0	0	0	0	0.000427476	0	0	0	0	0.000561062	0	0	0	0	0.00275188	0	0	0	0	0.00136258	0	0	0.000221902
d__Bacteria;k__norank_d__Bacteria;p__Firmicutes;c__Clostridia;o__Eubacteriales;f__Anaerofustaceae;g__Anaerofustis;s__Anaerofustis_stercorihominis_DSM_17244;ASV1464	0	0	0.000106869	0.000160304	0.000828235	0.000320607	0	0.000935104	0	0.000240455	0	0.000427476	0.000240455	0.000213738	0	0.000213738	0.000427476	0.000213738	0.000267173	0.000427476	0	0.000748083	0.000320607	0	0.000561062	0	0.000160304	0.000213738	0	0.000374042	0.00021448
d__Bacteria;k__norank_d__Bacteria;p__Firmicutes;c__Clostridia;o__Lachnospirales;f__Lachnospiraceae;g__unclassified_f__Lachnospiraceae;s__unclassified_f__Lachnospiraceae;ASV4693	0	0.00211066	0.00112212	0	0	0.000721366	0	0	0	0	0	0	0	0	0	0	0	0	0	0.00317935	0	0	0	0	0	0	0	0	0	0.000507628	0.00022487
d__Bacteria;k__norank_d__Bacteria;p__Firmicutes;c__Clostridia;o__Clostridia_UCG-014;f__norank_o__Clostridia_UCG-014;g__norank_f__norank_o__Clostridia_UCG-014;s__unclassified_g__norank_f__norank_o__Clostridia_UCG-014;ASV1870	0	0.00104197	0	0	0	0.000641214	0	0	0	0	0	0.000561062	0.00029389	0	0.00117556	0.000961821	0	0	0.000721366	0	0.000534345	0	0	0	0	0	0	0.000908387	0.000961821	0	0.000220417
d__Bacteria;k__norank_d__Bacteria;p__Firmicutes;c__Clostridia;o__Clostridia_UCG-014;f__norank_o__Clostridia_UCG-014;g__norank_f__norank_o__Clostridia_UCG-014;s__uncultured_bacterium_g__norank_f__norank_o__Clostridia_UCG-014;ASV13584	0	0	0	0	0	0	0	0	0	0	0	0	0	0	0	0	0	0.00881669	0	0	0	0	0	0	0	0	0	0	0	0	0.000244908
d__Bacteria;k__norank_d__Bacteria;p__Firmicutes;c__Clostridia;o__Christensenellales;f__Christensenellaceae;g__Christensenellaceae_R-7_group;s__unclassified_g__Christensenellaceae_R-7_group;ASV303	0.000961821	0.000748083	0.000213738	0	0	0	0	0	0.000267173	0.000694649	0	0	0	0.000133586	5.34345e-05	0	0.000187021	0.000240455	0.000374042	0.00125571	0	0.000454193	0.000347324	0.000160304	0	0.00029389	0	0.000213738	0.000267173	0.000801518	0.000218191
d__Bacteria;k__norank_d__Bacteria;p__Firmicutes;c__Clostridia;o__Lachnospirales;f__Lachnospiraceae;g__Lachnospiraceae_NK4A136_group;s__Clostridiales_bacterium_CIEAF_020;ASV391	0	0.000641214	0	0	0	0	0	0	0	0	0	0	0	0	0	0	0	0	0	0	0	0	0	0	0.00539688	0.000160304	0	0	0.00141601	0	0.000211512
d__Bacteria;k__norank_d__Bacteria;p__Firmicutes;c__Clostridia;o__Clostridia_UCG-014;f__norank_o__Clostridia_UCG-014;g__norank_f__norank_o__Clostridia_UCG-014;s__unclassified_g__norank_f__norank_o__Clostridia_UCG-014;ASV7664	0	0	0	0	0	0	0	0	0	0	0	0	0	0	0	0	0	0	0	0	0	0	0	0	0.00641214	0	0	0	0	0	0.000178115
d__Bacteria;k__norank_d__Bacteria;p__Firmicutes;c__Clostridia;o__Clostridia_UCG-014;f__norank_o__Clostridia_UCG-014;g__norank_f__norank_o__Clostridia_UCG-014;s__unclassified_g__norank_f__norank_o__Clostridia_UCG-014;ASV2522	0.00398087	0	0	0	0	0	0	0	0	0	0	0	0	0	0	0	0.000133586	0	0	0	0	0.000213738	0	0	0	0	0.0007748	0.00152288	0.000694649	0	0.000219675
d__Bacteria;k__norank_d__Bacteria;p__Firmicutes;c__Clostridia;o__Oscillospirales;f__Oscillospiraceae;g__UCG-005;s__unclassified_g__UCG-005;ASV4155	0	0	0	0	0	0	0	0	0	0	0	0.00208395	0.000801518	0	0	0	0	0	0	0	0	0.00283203	0.00114884	0	0	0	0.00114884	0	0	0	0.000222644
d__Bacteria;k__norank_d__Bacteria;p__Firmicutes;c__Bacilli;o__RF39;f__norank_o__RF39;g__norank_f__norank_o__RF39;s__unclassified_g__norank_f__norank_o__RF39;ASV894	0	0	0	0	0	0	0	8.01518e-05	0	0	0.000748083	0	0	0	0	0	0	0	0	0.00224425	0	0.00203051	0.000240455	0.00149617	0	0	0	0.000454193	0	0	0.000202606
d__Bacteria;k__norank_d__Bacteria;p__Bacteroidota;c__Bacteroidia;o__Bacteroidales;f__Rikenellaceae;g__Alistipes;s__Alistipes_sp._cv1;ASV146	0	0.000374042	0	8.01518e-05	0	0	0.00104197	0.000374042	0	0	0.000267173	0	0	0	0.00235112	0	0	0	0	0	0	0.000240455	0	0	0.00117556	0.000748083	0.000106869	0	0	0	0.000201122
d__Bacteria;k__norank_d__Bacteria;p__Bacteroidota;c__Bacteroidia;o__Bacteroidales;f__Muribaculaceae;g__norank_f__Muribaculaceae;s__unclassified_g__norank_f__Muribaculaceae;ASV1080	0	0.000213738	0	0	0	0	0.00189692	0	0	0	0.00058778	0	0	0	0.00203051	0	0	0	0	0	0	0	0.000133586	5.34345e-05	0.000480911	0	0	0.000427476	0.000854952	0	0.000187021
d__Bacteria;k__norank_d__Bacteria;p__Firmicutes;c__Clostridia;o__Lachnospirales;f__Lachnospiraceae;g__Frisingicoccus;s__unclassified_g__Frisingicoccus;ASV1029	0	0	0.0007748	0.000454193	0.000801518	0.000213738	0	0.00165647	0	0	0.000561062	0	0.000213738	0.000507628	0	0	0.000106869	0	0	0.000721366	0	0.00058778	0.000667931	0.000106869	0	0	5.34345e-05	0.000267173	0	0	0.000213738
d__Bacteria;k__norank_d__Bacteria;p__Firmicutes;c__Clostridia;o__Clostridia_UCG-014;f__norank_o__Clostridia_UCG-014;g__norank_f__norank_o__Clostridia_UCG-014;s__uncultured_bacterium_g__norank_f__norank_o__Clostridia_UCG-014;ASV4965	0	0	0	0	0	0	0	0	0	0	0	0	0	0	0.00641214	0	0	0	0	0	0	0	0	0	0	0	0	0	0	0	0.000178115
d__Bacteria;k__norank_d__Bacteria;p__Firmicutes;c__Clostridia;o__Peptostreptococcales-Tissierellales;f__Anaerovoracaceae;g__Family_XIII_AD3011_group;s__uncultured_bacterium_g__Family_XIII_AD3011_group;ASV539	0	0	0	0.000133586	0.00168319	0.00122899	0	0.00144273	0	0	0	0	0	0	0	0	0.000320607	0.00029389	0	0.00192364	0	0	0	0.000267173	0.000133586	0	0	0	0	0.000240455	0.000221159
d__Bacteria;k__norank_d__Bacteria;p__Firmicutes;c__Bacilli;o__RF39;f__norank_o__RF39;g__norank_f__norank_o__RF39;s__uncultured_bacterium_g__norank_f__norank_o__RF39;ASV1014	0	0	0	0	0	0	0	0	0.00114884	0	0.000160304	0	0	0	8.01518e-05	0	0	0	0	0	0	0	0.000480911	0.000267173	0	0	0	0	0.00545032	0	0.000210769
d__Bacteria;k__norank_d__Bacteria;p__Firmicutes;c__Clostridia;o__Lachnospirales;f__Lachnospiraceae;g__unclassified_f__Lachnospiraceae;s__unclassified_f__Lachnospiraceae;ASV2512	0	0	0	0	0	0	0	0.000641214	0	0	0	0	0	0	0.00459537	0	0	0	0	0	0	0	0	0	0.000561062	0	0	0	0.00101526	0	0.000189247
d__Bacteria;k__norank_d__Bacteria;p__Actinobacteriota;c__Coriobacteriia;o__Coriobacteriales;f__Eggerthellaceae;g__Parvibacter;s__uncultured_bacterium_g__Parvibacter;ASV2509	0.000213738	0.000106869	0	0	0.000267173	0.000347324	0.00165647	0	0.000534345	0	0.000347324	0.000240455	5.34345e-05	0	0.000106869	0	0.000240455	8.01518e-05	8.01518e-05	0.00029389	0	0	0.000320607	0	0.000400759	0	0	0	0.00122899	0.000267173	0.000197411
d__Bacteria;k__norank_d__Bacteria;p__Firmicutes;c__Bacilli;o__RF39;f__norank_o__RF39;g__norank_f__norank_o__RF39;s__uncultured_bacterium_g__norank_f__norank_o__RF39;ASV1042	0.000374042	0	0	0.000160304	0.000267173	0.000374042	0	0.000106869	0	0.000480911	0.000106869	0.0007748	0	0.000133586	0	0	0	0	0.000881669	0.000881669	0	0.00101526	0.000507628	0.000187021	0	0	0.000267173	0	0	0.000400759	0.000222644
d__Bacteria;k__norank_d__Bacteria;p__Firmicutes;c__Clostridia;o__Clostridia_UCG-014;f__norank_o__Clostridia_UCG-014;g__norank_f__norank_o__Clostridia_UCG-014;s__unclassified_g__norank_f__norank_o__Clostridia_UCG-014;ASV1881	0	0	0	0	0	0	0	0	0	0	0.000160304	0	0	0	0	0.000561062	0	0	0	0.00414117	0	0	0.00152288	0	0	0	0.00130915	0	0	0	0.000213738
d__Bacteria;k__norank_d__Bacteria;p__Firmicutes;c__Bacilli;o__RF39;f__norank_o__RF39;g__norank_f__norank_o__RF39;s__unclassified_g__norank_f__norank_o__RF39;ASV4708	0	0	0	0	0	0	0.00611825	0	0	0	0	0	0	0	0	0	0	0	0	0	0	0	0	0	0	0	0	0	0	0	0.000175146
d__Bacteria;k__norank_d__Bacteria;p__Firmicutes;c__Clostridia;o__Lachnospirales;f__Lachnospiraceae;g__unclassified_f__Lachnospiraceae;s__unclassified_f__Lachnospiraceae;ASV1606	0.000187021	0	0	8.01518e-05	0	0.000106869	0	0	0	5.34345e-05	0	0	0	0	0	0	0	8.01518e-05	0.00237784	5.34345e-05	0	0	0.00029389	0	0	0	0	0	0	0.00187021	0.000208543
d__Bacteria;k__norank_d__Bacteria;p__Firmicutes;c__Clostridia;o__Lachnospirales;f__Lachnospiraceae;g__unclassified_f__Lachnospiraceae;s__unclassified_f__Lachnospiraceae;ASV11230	0	0.00256486	0.00160304	0	0	0	0	0	0	0	0	0	0	0	0	0	0	0	0	0.00312592	0	0	0	0	0	0	0	0	0	0	0.000202606
d__Bacteria;k__norank_d__Bacteria;p__Firmicutes;c__Clostridia;o__Oscillospirales;f__Oscillospiraceae;g__UCG-005;s__unclassified_g__UCG-005;ASV2554	0.00112212	0	0	0	0	0	0.0021641	0	0	0	0.00181677	0	0	0	0.000213738	0	0	0	0	0	0	0	0	0	0	0	0	0.00106869	0.000374042	0	0.000187763
d__Bacteria;k__norank_d__Bacteria;p__Bacteroidota;c__Bacteroidia;o__Bacteroidales;f__Muribaculaceae;g__norank_f__Muribaculaceae;s__uncultured_bacterium_g__norank_f__Muribaculaceae;ASV2545	0.000480911	0.000347324	0	0	0	0.000400759	0.00117556	0.000187021	0	0	0.000240455	0	0	0	0.00237784	0	0	0	0	0.000106869	0	0.000106869	0.000267173	0	0.00058778	0	0	0	0.00029389	0	0.000185536
d__Bacteria;k__norank_d__Bacteria;p__Firmicutes;c__Bacilli;o__Lactobacillales;f__Streptococcaceae;g__Streptococcus;s__unclassified_g__Streptococcus;ASV2125	0	0	0	0	0	0	0	0	0	0	0.00122899	0	0	0.000561062	0	0	0	0	0.00109541	0	0	0	0	0	0	0	0	0.00058778	0	0	0.000201122
d__Bacteria;k__norank_d__Bacteria;p__Firmicutes;c__Bacilli;o__Erysipelotrichales;f__Erysipelotrichaceae;g__norank_f__Erysipelotrichaceae;s__uncultured_Allobaculum_sp._g__norank;ASV1920	0.000427476	0.000694649	0	0	0	0.000106869	0	0	0.000427476	2.67173e-05	0	0.000667931	0	0	0.000133586	0.000133586	0.000534345	0.000187021	0.000133586	0.000106869	0	5.34345e-05	0.000427476	0	0	0	5.34345e-05	0.00125571	0	0	0.000187763
d__Bacteria;k__norank_d__Bacteria;p__Firmicutes;c__Clostridia;o__Clostridia_UCG-014;f__norank_o__Clostridia_UCG-014;g__norank_f__norank_o__Clostridia_UCG-014;s__unclassified_g__norank_f__norank_o__Clostridia_UCG-014;ASV1917	0	0	0	0	0	0.00058778	0	0	0.000267173	0.000160304	0.000908387	0	0	0	0	0.000160304	0	0	0	0.00192364	0	0	0.000240455	0	0	0	0	0.0021641	0.000480911	0	0.000191474
d__Bacteria;k__norank_d__Bacteria;p__Firmicutes;c__Bacilli;o__RF39;f__norank_o__RF39;g__norank_f__norank_o__RF39;s__unclassified_g__norank_f__norank_o__RF39;ASV905	0	0	0	0.000133586	0	0	0	0.000213738	0	5.34345e-05	0	0	0	0	0	0	0.000187021	2.67173e-05	0	0.0023244	0	0	0	0.00104197	0.00112212	0	0.000614497	0	0	0	0.000179599
d__Bacteria;k__norank_d__Bacteria;p__Firmicutes;c__Clostridia;o__Lachnospirales;f__Lachnospiraceae;g__unclassified_f__Lachnospiraceae;s__unclassified_f__Lachnospiraceae;ASV4663	0	0	0	0	0.00430148	0	0	0	0	0	0	0	0	0	0	0	0	0	0	0	0	0	0	0	0	0	0	0	0	0	0.000198153
d__Bacteria;k__norank_d__Bacteria;p__Firmicutes;c__Bacilli;o__RF39;f__norank_o__RF39;g__norank_f__norank_o__RF39;s__unclassified_g__norank_f__norank_o__RF39;ASV155	0.00112212	0.000667931	0	0	8.01518e-05	0.000187021	0	0.000160304	0	0	0.00128243	0	0	0	0	0.000240455	5.34345e-05	0	0	0	0	0	0.000561062	0.000320607	0	0.000828235	0.000240455	0.000961821	0	0.000267173	0.000201864
d__Bacteria;k__norank_d__Bacteria;p__Firmicutes;c__Clostridia;o__Lachnospirales;f__Lachnospiraceae;g__unclassified_f__Lachnospiraceae;s__unclassified_f__Lachnospiraceae;ASV4700	0	0.000828235	0	0	0	0	0.00456865	0	0	0	0	0	0	0	0.000828235	0	0	0	0	0	0	0	0	0	0	0	0	0	0	0	0.000182568
d__Bacteria;k__norank_d__Bacteria;p__Firmicutes;c__Clostridia;o__Lachnospirales;f__Lachnospiraceae;g__unclassified_f__Lachnospiraceae;s__unclassified_f__Lachnospiraceae;ASV4967	0	0	0	0	0	0	0	0	0	0	0	0	0	0	0.00641214	0	0	0	0	0	0	0	0	0	0	0	0	0	0	0	0.000178115
d__Bacteria;k__norank_d__Bacteria;p__Firmicutes;c__Clostridia;o__Oscillospirales;f__Oscillospiraceae;g__NK4A214_group;s__unclassified_g__NK4A214_group;ASV406	0	0	0	0	0	0	0.000480911	0	0.000187021	0	0.000267173	0	0	0	0.000561062	0	0	0	0	0.000400759	0	0.000427476	0.000133586	0.000187021	0.00277859	0.000133586	0.000374042	0.000507628	0.00029389	0	0.000187021
d__Bacteria;k__norank_d__Bacteria;p__Firmicutes;c__Clostridia;o__Lachnospirales;f__Lachnospiraceae;g__unclassified_f__Lachnospiraceae;s__unclassified_f__Lachnospiraceae;ASV4209	0	0	0	0	0	0	0.00384728	0	0	0	0	0	0	0	0.00245799	0	0	0	0	0	0	0	0	0	0	0	0.000160304	0	0	0	0.000179599
d__Bacteria;k__norank_d__Bacteria;p__Firmicutes;c__Clostridia;o__Lachnospirales;f__Lachnospiraceae;g__Bacteroides_pectinophilus_group;s__uncultured_bacterium_g__Bacteroides_pectinophilus_group;ASV3630	0	0	0	0	0	0	0.00187021	0	0.00128243	0	0	0	0	0	0.0024847	0	0	0	0.000160304	0	0	0	0	0	0.000454193	0	0	0	0	0	0.000173662
d__Bacteria;k__norank_d__Bacteria;p__Firmicutes;c__Bacilli;o__Lactobacillales;f__Aerococcaceae;g__Facklamia;s__unclassified_g__Facklamia;ASV3926	0	0	0	0	0	2.67173e-05	0	0	0	0	0	8.01518e-05	0	0	0	0	0	0	8.01518e-05	0.000187021	0	0.000240455	0	0	0	0	0.000347324	0.003874	0	0	0.000186279
d__Bacteria;k__norank_d__Bacteria;p__Firmicutes;c__Clostridia;o__Lachnospirales;f__Lachnospiraceae;g__Eubacterium_xylanophilum_group;s__uncultured_bacterium_g__Eubacterium_xylanophilum_group;ASV4670	0	0	0	0	0	0	0.0017099	0	0.00168319	0	0	0	0.000160304	0	0.00160304	0	0	0	0	0	0	0	0	0	0	0	0	0	0	0	0.000180341
d__Bacteria;k__norank_d__Bacteria;p__Firmicutes;c__Clostridia;o__Monoglobales;f__Monoglobaceae;g__Monoglobus;s__uncultured_rumen_bacterium_g__Monoglobus;ASV1361	0	0	0	0.00117556	0	0	0.00149617	0	0	0	0.000187021	0	0.000187021	0	0.000160304	0	0	0	0.000133586	0	0	0.000507628	0	0	0.0024847	0	0	0	0.000240455	0	0.000182568
d__Bacteria;k__norank_d__Bacteria;p__Firmicutes;c__Bacilli;o__RF39;f__norank_o__RF39;g__norank_f__norank_o__RF39;s__unclassified_g__norank_f__norank_o__RF39;ASV4170	0	0	0	0	0	0	0	0	0	0.000400759	0.000988538	0	0	0	0.00114884	0	0	0	0	0	0	0	0	0	0.00301905	0	0.000427476	0	0	0	0.000166241
d__Bacteria;k__norank_d__Bacteria;p__Firmicutes;c__Clostridia;o__Lachnospirales;f__Lachnospiraceae;g__Eubacterium_xylanophilum_group;s__uncultured_bacterium_g__Eubacterium_xylanophilum_group;ASV1425	0	0	0	0.000267173	0.000267173	0	0	0.000454193	0.00176334	0.000374042	0	0	0	0	0	0	0	0.00029389	0	0	0	0	0	0	0	0	0	0	0	0	0.000210769
d__Bacteria;k__norank_d__Bacteria;p__Firmicutes;c__Clostridia;o__Lachnospirales;f__Lachnospiraceae;g__unclassified_f__Lachnospiraceae;s__unclassified_f__Lachnospiraceae;ASV164	0	0.000454193	0	0.00168319	0	0	0	0	0.000160304	0	0.000240455	0	0	0	0	0	0	0	0	0.000374042	0	0.00125571	0	0.00029389	0.00101526	0.000667931	0	0	0.000427476	0	0.000194442
d__Bacteria;k__norank_d__Bacteria;p__Firmicutes;c__Clostridia;o__Lachnospirales;f__Lachnospiraceae;g__unclassified_f__Lachnospiraceae;s__unclassified_f__Lachnospiraceae;ASV902	0.000480911	0	0	0	0	0	0	0	0	0	0	0	0	0	0	0	0	0	0	0.00189692	0	0.00328622	0	0.00104197	0	0	0	0	0	0	0.000186279
d__Bacteria;k__norank_d__Bacteria;p__Firmicutes;c__Clostridia;o__Clostridia_UCG-014;f__norank_o__Clostridia_UCG-014;g__norank_f__norank_o__Clostridia_UCG-014;s__unclassified_g__norank_f__norank_o__Clostridia_UCG-014;ASV62	0	0	0	0	0	0	0.00200379	0	0.00058778	0	0	8.01518e-05	0	0	0	0	0	0.000881669	0	0	0	0	0	0	0.00120228	0.00176334	0	0	0	0	0.000181084
d__Bacteria;k__norank_d__Bacteria;p__Firmicutes;c__Bacilli;o__RF39;f__norank_o__RF39;g__norank_f__norank_o__RF39;s__uncultured_bacterium_g__norank_f__norank_o__RF39;ASV4681	0	0.000160304	0	0	0	0	0	0	0	0	0	0	0	0	0.00130915	0	0	0	0	0	0	0.000427476	0	0	0.00320607	0	0	0	0	0	0.000168467
d__Bacteria;k__norank_d__Bacteria;p__Firmicutes;c__Clostridia;o__Clostridia_UCG-014;f__norank_o__Clostridia_UCG-014;g__norank_f__norank_o__Clostridia_UCG-014;s__unclassified_g__norank_f__norank_o__Clostridia_UCG-014;ASV4160	0.00235112	0.00101526	0	0	0	0.00117556	0	0	0	0	0	0	0	0	0	0	0.000374042	0	0	0	0	0	0.000721366	0	0	0	0.000748083	0	0	0	0.000177373
d__Bacteria;k__norank_d__Bacteria;p__Firmicutes;c__Clostridia;o__Clostridia_UCG-014;f__norank_o__Clostridia_UCG-014;g__norank_f__norank_o__Clostridia_UCG-014;s__unclassified_g__norank_f__norank_o__Clostridia_UCG-014;ASV6081	0.00197708	0	0	0	0	0	0	0	0	0	0	0	0	0	0	0	0	0.00160304	0	0	0	0	0	0	0.00112212	0	0	0	0	0.00162975	0.000175889
d__Bacteria;k__norank_d__Bacteria;p__Firmicutes;c__Bacilli;o__Lactobacillales;f__Streptococcaceae;g__Streptococcus;s__unclassified_g__Streptococcus;ASV1350	0	0	0	0.00192364	0	0	0	0	0	0	0	0	0	0.000854952	0	0	0	0	0	0	0	0	0.00114884	0	0.000854952	0	0	0	0	0	0.000217449
d__Bacteria;k__norank_d__Bacteria;p__Firmicutes;c__Bacilli;o__RF39;f__norank_o__RF39;g__norank_f__norank_o__RF39;s__unclassified_g__norank_f__norank_o__RF39;ASV2492	0	0	0	0	0	0	0	0	0	0	0	0	0	0	0	0	0	0	0	0	0	0.000267173	0	0	0	0	0	0	0.00630527	0	0.000182568
d__Bacteria;k__norank_d__Bacteria;p__Firmicutes;c__Bacilli;o__RF39;f__norank_o__RF39;g__norank_f__norank_o__RF39;s__unclassified_g__norank_f__norank_o__RF39;ASV1902	0	0.000347324	0	0	0	0	0	0	0	0	0	0	0	0	0.00379385	0.000267173	0	0	0	0.000961821	0	0	0	0	0	0	0	0.000267173	0	0	0.000158077
d__Bacteria;k__norank_d__Bacteria;p__Firmicutes;c__Clostridia;o__Oscillospirales;f__Oscillospiraceae;g__UCG-005;s__unclassified_g__UCG-005;ASV1447	0.000667931	0.000320607	0	0.000240455	0	0	8.01518e-05	0	0.000427476	0	0.00058778	0	0	0	0.000267173	0	0.000106869	0	0	0.00029389	0	0.000748083	0.000748083	0	0.00146945	0	0	0.000160304	0.000240455	0	0.000176631
d__Bacteria;k__norank_d__Bacteria;p__Firmicutes;c__Bacilli;o__Erysipelotrichales;f__Erysipelotrichaceae;g__Allobaculum;s__uncultured_Allobaculum_sp._g__Allobaculum;ASV4683	0.000213738	0	0	0	8.01518e-05	0	0	0	0.000240455	0	0	0	0	0	0	0	0	0	0	0.00104197	0	0.000133586	0	0	0.000133586	0	0	0.00181677	0	0	0.000158819
d__Bacteria;k__norank_d__Bacteria;p__Firmicutes;c__Clostridia;o__Peptostreptococcales-Tissierellales;f__Anaerovoracaceae;g__Eubacterium_brachy_group;s__uncultured_bacterium_g__Eubacterium_brachy_group;ASV181	0.000347324	0	5.34345e-05	0	0	0.000320607	0	0	0.000187021	0	0	0.000507628	0	0	0	0.000427476	0.000106869	0.000427476	2.67173e-05	0.000320607	0	0.0013893	0	0.000427476	0.000400759	0.000614497	0	0.000133586	0.00104197	0	0.000192216
d__Bacteria;k__norank_d__Bacteria;p__Actinobacteriota;c__Coriobacteriia;o__Coriobacteriales;f__Eggerthellaceae;g__norank_f__Eggerthellaceae;s__uncultured_Coriobacteriales_bacterium_g__norank;ASV267	0.000133586	0.000320607	0	0	0	0	0.000400759	0	0	0.000106869	0.000133586	0.000721366	0.000160304	0	0.000106869	0	8.01518e-05	0.000240455	0.000213738	0.000267173	0.000106869	0.000400759	0.000133586	0.000187021	0.000721366	0.000320607	0.000133586	8.01518e-05	0.000480911	0.000213738	0.000164756
d__Bacteria;k__norank_d__Bacteria;p__Bacteroidota;c__Bacteroidia;o__Bacteroidales;f__Muribaculaceae;g__norank_f__Muribaculaceae;s__unclassified_g__norank_f__Muribaculaceae;ASV1145	0	0.000534345	0	0.000106869	0	0	0.00195036	0	8.01518e-05	0	0.000881669	0	0	0	0.00200379	0	0	0	0	0	0	5.34345e-05	0	8.01518e-05	5.34345e-05	0	0	0.000133586	0	0.000133586	0.000166983
d__Bacteria;k__norank_d__Bacteria;p__Verrucomicrobiota;c__Verrucomicrobiae;o__Verrucomicrobiales;f__Akkermansiaceae;g__Akkermansia;s__unclassified_g__Akkermansia;ASV1138	0	0	0	0	0	0.000240455	0	0.000320607	0	0.0007748	0.00029389	0	8.01518e-05	0	0	0	0	0	0	0.000187021	0	5.34345e-05	0.000694649	0.000106869	0.000534345	0	0.000347324	0	0	0	0.000186279
d__Bacteria;k__norank_d__Bacteria;p__Firmicutes;c__Clostridia;o__Lachnospirales;f__Lachnospiraceae;g__Ruminococcus_torques_group;s__unclassified_g__Ruminococcus_torques_group;ASV3560	0	0	0	0	0	0	0	0	0	0	0	0	0	0	0	0	0.000374042	0	0.00507628	0	0	0	0.000480911	0	0	0	0	0	0	0.000267173	0.000172178
d__Bacteria;k__norank_d__Bacteria;p__Firmicutes;c__Clostridia;o__Clostridia_UCG-014;f__norank_o__Clostridia_UCG-014;g__norank_f__norank_o__Clostridia_UCG-014;s__unclassified_g__norank_f__norank_o__Clostridia_UCG-014;ASV958	0	0	0	0.00109541	0	0	0	0	0	0	0.000187021	0	0	0	0	0	0	0.00101526	0.000988538	0	0	0	0.00114884	0.000534345	0	0	0.00221753	0	0	0	0.000199637
d__Bacteria;k__norank_d__Bacteria;p__Firmicutes;c__Bacilli;o__RF39;f__norank_o__RF39;g__norank_f__norank_o__RF39;s__uncultured_bacterium_g__norank_f__norank_o__RF39;ASV69	0.00101526	0.00058778	0	0	0	0	0.000374042	0	0	0.000267173	0	0	0	0	0	0	0	0	0	0	0	0	0	0	0.000427476	0.00168319	0	0	0.000828235	0	0.000156593
d__Bacteria;k__norank_d__Bacteria;p__Firmicutes;c__Clostridia;o__Clostridia_UCG-014;f__norank_o__Clostridia_UCG-014;g__norank_f__norank_o__Clostridia_UCG-014;s__unclassified_g__norank_f__norank_o__Clostridia_UCG-014;ASV963	0.00173662	0	0.000400759	0.000347324	0	0	0	0	0.000561062	0	0	0.000534345	0	0	0	0.000213738	0	0.000213738	0	0.000267173	0	0.000240455	0	0.000480911	0.000400759	0	0	0	0	0.000267173	0.000178115
d__Bacteria;k__norank_d__Bacteria;p__Firmicutes;c__Clostridia;o__Lachnospirales;f__Lachnospiraceae;g__unclassified_f__Lachnospiraceae;s__unclassified_f__Lachnospiraceae;ASV2493	0	0	0	0	0	0	0	0	0	0	0	0	0	0	0	0	0	0	0	0	0	0	0	0	0	0	0	0	0.00654573	0	0.000181826
d__Bacteria;k__norank_d__Bacteria;p__Bacteroidota;c__Bacteroidia;o__Bacteroidales;f__Muribaculaceae;g__norank_f__Muribaculaceae;s__uncultured_bacterium_g__norank_f__Muribaculaceae;ASV473	0	0	0	0	0	0	0.00120228	0	0	0	0	0	0	0	0.00261829	0	0	8.01518e-05	0	5.34345e-05	0	0	0	0	0.000534345	8.01518e-05	5.34345e-05	0.000240455	0.000507628	0.000160304	0.000153624
d__Bacteria;k__norank_d__Bacteria;p__Desulfobacterota;c__Desulfovibrionia;o__Desulfovibrionales;f__Desulfovibrionaceae;g__Desulfovibrio;s__unclassified_g__Desulfovibrio;ASV92	0	0.000641214	0.000240455	0	0	0	0	0	0	0	0	0	0.000427476	0	0	0	0	0	0	0	0	0	0	0	0.00117556	0.00106869	0	0	0.00187021	0	0.000155108
d__Bacteria;k__norank_d__Bacteria;p__Firmicutes;c__Clostridia;o__Clostridia_UCG-014;f__norank_o__Clostridia_UCG-014;g__norank_f__norank_o__Clostridia_UCG-014;s__unclassified_g__norank_f__norank_o__Clostridia_UCG-014;ASV238	0	0.000881669	0	0	0	0.000801518	0.000480911	0	0	0	0	0.000133586	0	0	0	0.00029389	0	0	0.000480911	0.000935104	0	0	0.000347324	0	0	0.000320607	0.000347324	0.000374042	0	0.00058778	0.000172178
d__Bacteria;k__norank_d__Bacteria;p__Firmicutes;c__Clostridia;o__Christensenellales;f__Christensenellaceae;g__Christensenellaceae_R-7_group;s__human_gut_metagenome_g__Christensenellaceae_R-7_group;ASV5018	0.000133586	0.00307248	0.000160304	0	0.000267173	0	0	0	0	5.34345e-05	0	0	0	0	0.000694649	0	0	0	0	0.000374042	0	0.000614497	0	0	0	0	0	0	0	0.000427476	0.000161046
d__Bacteria;k__norank_d__Bacteria;p__Firmicutes;c__Bacilli;o__RF39;f__norank_o__RF39;g__norank_f__norank_o__RF39;s__unclassified_g__norank_f__norank_o__RF39;ASV121	0.00029389	0.000667931	0	0	0	0	0	0	0	0	0	0.000187021	0	0	0	0	0	0	0	0	0	0.000935104	0.0013893	0	0	0.000748083	0	0	0.000854952	0.000187021	0.000166983
d__Bacteria;k__norank_d__Bacteria;p__Bacteroidota;c__Bacteroidia;o__Bacteroidales;f__Rikenellaceae;g__Alistipes;s__uncultured_bacterium_g__Alistipes;ASV125	2.67173e-05	0	0	0	0	8.01518e-05	0.000988538	5.34345e-05	0.000106869	0	0	0	0	0	0.00243127	0	0	0	0	0.000480911	0	0	0	0	0.000400759	0.0007748	0	0.000106869	0	0	0.000151398
d__Bacteria;k__norank_d__Bacteria;p__Firmicutes;c__Clostridia;o__Peptostreptococcales-Tissierellales;f__unclassified_o__Peptostreptococcales-Tissierellales;g__unclassified_o__Peptostreptococcales-Tissierellales;s__unclassified_o__Peptostreptococcales-Tissierellales;ASV101	0	0	0	0	0.000320607	0	0	0	0.000854952	0	0.000267173	0.000106869	0	0	0.000374042	0	0	0.000534345	0	0	0	0.000347324	0	0	0	0.00122899	0	0	0.00213738	0	0.000181826
d__Bacteria;k__norank_d__Bacteria;p__Bacteroidota;c__Bacteroidia;o__Bacteroidales;f__Bacteroidaceae;g__Bacteroides;s__unclassified_g__Bacteroides;ASV1068	0	0	5.34345e-05	0	0	0.000213738	0.000427476	0.000534345	0	0	0	0	0	0	0.000641214	0	0	0	0.000187021	8.01518e-05	0	0.000160304	8.01518e-05	0.000160304	0.00192364	0	0.000534345	0.000507628	0.000106869	0.000213738	0.000165499
d__Bacteria;k__norank_d__Bacteria;p__Firmicutes;c__Bacilli;o__Erysipelotrichales;f__Erysipelotrichaceae;g__unclassified_f__Erysipelotrichaceae;s__unclassified_f__Erysipelotrichaceae;ASV316	0.000240455	0.000160304	0	0	0	0	0	0	0.000614497	0	0.000106869	2.67173e-05	0	0	0.0007748	0	0	0	0.000721366	0	0	0	0.00029389	0	0.000480911	0.000187021	0	0.00152288	0.000667931	0	0.000167725
d__Bacteria;k__norank_d__Bacteria;p__Firmicutes;c__Bacilli;o__Bacillales;f__Bacillaceae;g__Bacillus;s__Lactobacillus_vaginalis_g__Bacillus;ASV3136	0.000748083	0	0	0	0.00133586	0.00181677	0	0.00243127	0	0	0	0	0	0	0	0	0	0	0	0	0	0	0	0	0	0	0	0	0	0	0.000175889
d__Bacteria;k__norank_d__Bacteria;p__Firmicutes;c__Bacilli;o__Lactobacillales;f__Lactobacillaceae;g__Lactobacillus;s__unclassified_g__Lactobacillus;ASV14955	0	0	0	0	0	0	0	0	0	0.00708007	0	0	0	0	0	0	0	0	0	0	0	0	0	0	0	0	0	0	0	0	0.000196669
d__Bacteria;k__norank_d__Bacteria;p__Firmicutes;c__Clostridia;o__Clostridia_UCG-014;f__norank_o__Clostridia_UCG-014;g__norank_f__norank_o__Clostridia_UCG-014;s__unclassified_g__norank_f__norank_o__Clostridia_UCG-014;ASV6458	0.000240455	0	0	0	0.00117556	0	0	0	0	0	0	0	0	0	0	0	0	0	0	0	2.67173e-05	0	0.00162975	0	0	0	0	0.00277859	0	0	0.00016253
d__Bacteria;k__norank_d__Bacteria;p__Firmicutes;c__Clostridia;o__Lachnospirales;f__Lachnospiraceae;g__unclassified_f__Lachnospiraceae;s__unclassified_f__Lachnospiraceae;ASV4671	0	0	0	0	0	0	0	0	0.000854952	0	0.000106869	0	0	0	0.00312592	0	0	0	0	0	0	0	0	0	0	0	0	0	0	0	0.000146203
d__Bacteria;k__norank_d__Bacteria;p__Firmicutes;c__Bacilli;o__RF39;f__norank_o__RF39;g__norank_f__norank_o__RF39;s__unclassified_g__norank_f__norank_o__RF39;ASV881	0.00141601	0	0	0	0	0.000374042	0	0.0007748	0	0	0.000240455	0	0	0	0	0	0	0.000267173	8.01518e-05	0	0	0	0	0.00267173	0	0	0	0	0	0	0.000187021
d__Bacteria;k__norank_d__Bacteria;p__Firmicutes;c__Bacilli;o__Staphylococcales;f__Staphylococcaceae;g__Staphylococcus;s__unclassified_g__Staphylococcus;ASV2321	0	0	0	0	0	0	0	0.000534345	0	0	0.00029389	0	0.000480911	0.000935104	0	0	0	0	0.00133586	0	0	0.000694649	0.000667931	0	0	0	0.000213738	0	0	0	0.000170694
d__Bacteria;k__norank_d__Bacteria;p__Bacteroidota;c__Bacteroidia;o__Bacteroidales;f__Muribaculaceae;g__norank_f__Muribaculaceae;s__uncultured_bacterium_g__norank_f__Muribaculaceae;ASV249	8.01518e-05	0	0	0	5.34345e-05	0.00029389	0.000400759	0.000106869	0	5.34345e-05	0	5.34345e-05	0	0	0.0021641	0	0	0	0	8.01518e-05	0	0	0	0.000267173	0.00058778	0.000400759	0.000320607	0	0.000240455	5.34345e-05	0.000155108
d__Bacteria;k__norank_d__Bacteria;p__Firmicutes;c__Clostridia;o__Lachnospirales;f__Lachnospiraceae;g__Lachnospiraceae_UCG-001;s__unclassified_g__Lachnospiraceae_UCG-001;ASV10761	0	0	0	0	0	0	0	0	0.00320607	0.00312592	0	0	0	0	0	0	0	0	0	0	0	0	0	0	0	0	0	0.000106869	0	0	0.000178857
d__Bacteria;k__norank_d__Bacteria;p__Firmicutes;c__Clostridia;o__Clostridia_UCG-014;f__norank_o__Clostridia_UCG-014;g__norank_f__norank_o__Clostridia_UCG-014;s__uncultured_bacterium_g__norank_f__norank_o__Clostridia_UCG-014;ASV1863	0.000534345	0	0.00109541	0	0	0.000534345	0	0	0	0	0	0.000561062	0.000160304	0	0	0.00152288	0	0	0	0.000961821	0.000614497	0	0.000507628	0	0.000106869	0	0	0	0	0	0.00018331
d__Bacteria;k__norank_d__Bacteria;p__Firmicutes;c__Clostridia;o__Clostridia_UCG-014;f__norank_o__Clostridia_UCG-014;g__norank_f__norank_o__Clostridia_UCG-014;s__unclassified_g__norank_f__norank_o__Clostridia_UCG-014;ASV1389	0.00136258	0	0	0.000561062	0	0	0	0	0	0	0	0.00152288	0	0	0	0	0	0	0	0	0	0.00157632	0	0	0	0	0	0	0.00133586	0	0.000176631
d__Bacteria;k__norank_d__Bacteria;p__Firmicutes;c__Clostridia;o__Lachnospirales;f__Lachnospiraceae;g__unclassified_f__Lachnospiraceae;s__unclassified_f__Lachnospiraceae;ASV8862	0	0	0.00184349	0	0	0	0	0	0	0	0.00285875	0	0	0	0	0	0	0	0	0	0	0	0	0	0	0	0	0	0	0	0.000153624
d__Bacteria;k__norank_d__Bacteria;p__Firmicutes;c__Clostridia;o__Oscillospirales;f__Butyricicoccaceae;g__UCG-008;s__uncultured_bacterium_g__UCG-008;ASV6085	0.00157632	0	0	0	0	0	0	0	0	0	0.0007748	0	0	0	0	0	0	0	0	0	0	0	0.00224425	0	0	0	0	0	0	0.000507628	0.00014175
d__Bacteria;k__norank_d__Bacteria;p__Desulfobacterota;c__Desulfovibrionia;o__Desulfovibrionales;f__Desulfovibrionaceae;g__Desulfovibrio;s__unclassified_g__Desulfovibrio;ASV148	0	0.000748083	0	0	0	0	0.000561062	0.000427476	0.00112212	0	0	0	0	0	0.000213738	0	0	0	0	0	0	0	0	0	0.000400759	0.0007748	0	0	0.000935104	0	0.000161046
d__Bacteria;k__norank_d__Bacteria;p__Firmicutes;c__Clostridia;o__Clostridia_UCG-014;f__norank_o__Clostridia_UCG-014;g__norank_f__norank_o__Clostridia_UCG-014;s__unclassified_g__norank_f__norank_o__Clostridia_UCG-014;ASV6082	0	0	0	0	0	0	0	0	0	0	0	0	0	0	0	0	0.00176334	0	0	0	0	0	0	0	0	0	0	0	0	0.0013893	0.000150656
d__Bacteria;k__norank_d__Bacteria;p__Firmicutes;c__Clostridia;o__Monoglobales;f__Monoglobaceae;g__Monoglobus;s__unclassified_g__Monoglobus;ASV290	0	5.34345e-05	0	0	0	0.000614497	0.000561062	0	0	0	0.0007748	5.34345e-05	0	0	0	0	0	0	0.000106869	0.000694649	0	0.000106869	8.01518e-05	0	0	0.000320607	0.000507628	0.000320607	0.000507628	5.34345e-05	0.000164756
d__Bacteria;k__norank_d__Bacteria;p__Patescibacteria;c__Saccharimonadia;o__Saccharimonadales;f__Saccharimonadaceae;g__Candidatus_Saccharimonas;s__uncultured_bacterium_g__Candidatus_Saccharimonas;ASV9569	0	0	0	0	0	0	0.00213738	0	0	0	0	0	0	0	0	0	0	0	0	0	0.0040343	0	0	0	0	0	0	0	0	0	0.000171436
d__Bacteria;k__norank_d__Bacteria;p__Firmicutes;c__Bacilli;o__Erysipelotrichales;f__Erysipelotrichaceae;g__Turicibacter;s__uncultured_bacterium_g__Turicibacter;ASV6456	0	0	0	0	0.00176334	0	0	0	0	0	0	0.00264501	0	0	0	0	0	0	0	0	0	0	0	0	0	0	0	0.00179006	0	0	0.000172178
d__Bacteria;k__norank_d__Bacteria;p__Bacteroidota;c__Bacteroidia;o__Bacteroidales;f__Muribaculaceae;g__norank_f__Muribaculaceae;s__uncultured_bacterium_g__norank_f__Muribaculaceae;ASV3345	0.000133586	0.000267173	0	0	0	0	0	8.01518e-05	0	5.34345e-05	0	0	0	0	0.00438163	0	0	0	0	0	0	0	0	0	0	0	0	0	0	0	0.000137297
d__Bacteria;k__norank_d__Bacteria;p__Firmicutes;c__Clostridia;o__Monoglobales;f__Monoglobaceae;g__Monoglobus;s__unclassified_g__Monoglobus;ASV52	0	0	0	0.00176334	0	0	0	0.0017099	0	0	0	0	0	0	0	0	0	0	0	0	0	0	0	0	0	0.00243127	0	0.000240455	0	0	0.000180341
d__Bacteria;k__norank_d__Bacteria;p__Firmicutes;c__Clostridia;o__Oscillospirales;f__Ruminococcaceae;g__Ruminococcus;s__unclassified_g__Ruminococcus;ASV946	0.000133586	0	0	0	0	0	0.00219081	0.000133586	0.000400759	0	0	0	0.000534345	0	0	0	0.000213738	8.01518e-05	0.000106869	0	0	0.000534345	0.000374042	0.000667931	0	0	0	0	0.000721366	0	0.000169209
d__Bacteria;k__norank_d__Bacteria;p__Bacteroidota;c__Bacteroidia;o__Bacteroidales;f__Muribaculaceae;g__norank_f__Muribaculaceae;s__uncultured_bacterium_g__norank_f__Muribaculaceae;ASV2635	0	0	0	0	0	0	0.00187021	0.000160304	0	0	0.00029389	0	0	0	0.00162975	0	0	0	0	0.000213738	0	0.000267173	2.67173e-05	0	0.000374042	0	8.01518e-05	0	0.000160304	0	0.000141008
d__Bacteria;k__norank_d__Bacteria;p__Firmicutes;c__Clostridia;o__Oscillospirales;f__Ruminococcaceae;g__Ruminococcus;s__Ruminococcus_flavefaciens;ASV969	0.00117556	0	0	0	0.000374042	0	0.000748083	0	0	0	0	0.000160304	0	0	0	0.000106869	0	0	0	0	0	0	0	0.000374042	0.00128243	0	0.000427476	0	0.00117556	0	0.00016253
d__Bacteria;k__norank_d__Bacteria;p__Firmicutes;c__Bacilli;o__RF39;f__norank_o__RF39;g__norank_f__norank_o__RF39;s__unclassified_g__norank_f__norank_o__RF39;ASV971	0.000133586	0.000988538	0	0.000187021	8.01518e-05	0	0.0007748	0	0.000828235	0	0	0	0	0	0	0	0	0	0	0.000213738	0	8.01518e-05	0.000160304	0.000427476	0.000667931	0	0	0.000694649	0	0	0.000149171
d__Bacteria;k__norank_d__Bacteria;p__Firmicutes;c__Bacilli;o__unclassified_c__Bacilli;f__unclassified_c__Bacilli;g__unclassified_c__Bacilli;s__unclassified_c__Bacilli;ASV2496	0	0	0	0	0	0	0	0	0	0	0	0	0	0	0	0	0	0	0	0	0	0	0.00195036	0	0	0	0	0	0.00419461	0	0.000170694
d__Bacteria;k__norank_d__Bacteria;p__Firmicutes;c__Clostridia;o__Clostridia_UCG-014;f__norank_o__Clostridia_UCG-014;g__norank_f__norank_o__Clostridia_UCG-014;s__unclassified_g__norank_f__norank_o__Clostridia_UCG-014;ASV913	0.00205723	0	0	0	0.000667931	0	0	0	0	0	0	0	0	0	0	0	0	0	0	0	0	0	0	0.00106869	0	0	0	0.000988538	0	0	0.000164014
d__Bacteria;k__norank_d__Bacteria;p__Firmicutes;c__Bacilli;o__Erysipelotrichales;f__Erysipelotrichaceae;g__norank_f__Erysipelotrichaceae;s__unclassified_g__norank_f__Erysipelotrichaceae;ASV4969	0.00029389	0	0	0	0	0	0	0	0.000267173	0	0	0	0	0	0.0040343	0	0	0	0	0	0	0.000240455	2.67173e-05	0	0	0	0	0	0	0	0.000135071
d__Bacteria;k__norank_d__Bacteria;p__Firmicutes;c__Clostridia;o__Clostridia_UCG-014;f__norank_o__Clostridia_UCG-014;g__norank_f__norank_o__Clostridia_UCG-014;s__unclassified_g__norank_f__norank_o__Clostridia_UCG-014;ASV6457	0	0	0	0	0.00168319	0.00251142	0	0	0	0	0	0	0.000961821	0	0	0	0	0	0	0	0	0	0.00136258	0	0	0	0	0	0	0	0.000181084
d__Bacteria;k__norank_d__Bacteria;p__Bacteroidota;c__Bacteroidia;o__Bacteroidales;f__Muribaculaceae;g__norank_f__Muribaculaceae;s__unclassified_g__norank_f__Muribaculaceae;ASV1391	0	0	0	0.000534345	0	0	0.000961821	0.000454193	0	0	0.000400759	0	0	0	0	0	0	0	0	0	0	8.01518e-05	0	0	0.00277859	0	0.000106869	0	0.000106869	0	0.000150656
d__Bacteria;k__norank_d__Bacteria;p__Bacteroidota;c__Bacteroidia;o__Bacteroidales;f__Rikenellaceae;g__Alistipes;s__uncultured_bacterium_g__Alistipes;ASV4968	0	0	0	0	0	0	0	0	0	0	0	0	0	0	0.00456865	0	0	0	0	0	0	0	0	0	0	0	0	0	0	0	0.000126907
d__Bacteria;k__norank_d__Bacteria;p__Firmicutes;c__Clostridia;o__Clostridia_UCG-014;f__norank_o__Clostridia_UCG-014;g__norank_f__norank_o__Clostridia_UCG-014;s__unclassified_g__norank_f__norank_o__Clostridia_UCG-014;ASV202	0	0.00251142	0	0	0	0	0	0	0	0.00029389	0.000400759	0	0	0	0	0.000240455	0	0	0	0	0	0	0	0	0	0.000507628	0	0	0	0.000801518	0.000157335
d__Bacteria;k__norank_d__Bacteria;p__Firmicutes;c__Clostridia;o__Clostridia_UCG-014;f__norank_o__Clostridia_UCG-014;g__norank_f__norank_o__Clostridia_UCG-014;s__unclassified_g__norank_f__norank_o__Clostridia_UCG-014;ASV108	0.00104197	0	0	0	0	0	0.00237784	0	0	0	0	0	0	5.34345e-05	0	0	0	0	0	0	0	0	0.000561062	0	0.000454193	0.00106869	0	0	0	0	0.000154366
d__Bacteria;k__norank_d__Bacteria;p__Firmicutes;c__Clostridia;o__Oscillospirales;f__Ruminococcaceae;g__norank_f__Ruminococcaceae;s__unclassified_g__norank_f__Ruminococcaceae;ASV348	0	0	0	0	0	0	0	0	0.00029389	0	0	0	0	0	0	0	0	8.01518e-05	0	0	0	0	0	0	0.00368698	0.000133586	0	0	0.00101526	0	0.000149913
d__Bacteria;k__norank_d__Bacteria;p__Firmicutes;c__Clostridia;o__Clostridia_UCG-014;f__norank_o__Clostridia_UCG-014;g__norank_f__norank_o__Clostridia_UCG-014;s__unclassified_g__norank_f__norank_o__Clostridia_UCG-014;ASV3163	0	0.000320607	0	0	0	0.00149617	0	0.000374042	0	0	0	0.000908387	0	0	0	0	0	0	0	0	0	0	0.00224425	0	0	0	0	0	0	0.000133586	0.000163272
d__Bacteria;k__norank_d__Bacteria;p__Firmicutes;c__Clostridia;o__Clostridia_UCG-014;f__norank_o__Clostridia_UCG-014;g__norank_f__norank_o__Clostridia_UCG-014;s__unclassified_g__norank_f__norank_o__Clostridia_UCG-014;ASV976	0	0.0017099	0	0	0	0	0	0.000694649	0	0	0	0	0	0	0.00101526	0	0	0	0	0	0	0	0	0.000374042	0	0	0	0	0	0	0.000138781
d__Bacteria;k__norank_d__Bacteria;p__Firmicutes;c__Clostridia;o__Clostridia_UCG-014;f__norank_o__Clostridia_UCG-014;g__norank_f__norank_o__Clostridia_UCG-014;s__unclassified_g__norank_f__norank_o__Clostridia_UCG-014;ASV72	0	0	0	0	0	0	0.00112212	0	0	0	0	0	0	0	0	0	0.00029389	0	0	0	0	0	0	0.000801518	0.000561062	0.00184349	0.000854952	0	0	0	0.00015214
d__Bacteria;k__norank_d__Bacteria;p__Firmicutes;c__Clostridia;o__Peptostreptococcales-Tissierellales;f__Anaerovoracaceae;g__unclassified_f__Anaerovoracaceae;s__unclassified_f__Anaerovoracaceae;ASV1460	0.000213738	0.00315264	0	0.000187021	0	0	0	0.000160304	0.000106869	0	0	0	0	0	0	0.000106869	0.000133586	0	0	0.000641214	0	0	0	0	0.000160304	0	0	0	0	0	0.000148429
d__Bacteria;k__norank_d__Bacteria;p__Firmicutes;c__Clostridia;o__Lachnospirales;f__Lachnospiraceae;g__unclassified_f__Lachnospiraceae;s__unclassified_f__Lachnospiraceae;ASV2349	0	0.000748083	0.000507628	0	0.000908387	0	0	0	0.00122899	0	0	0	0	0.000187021	0.00146945	0	0.000267173	0	0	0	0	0	0	0	0	0	0	0	0	0	0.000147687
d__Bacteria;k__norank_d__Bacteria;p__Firmicutes;c__Bacilli;o__Erysipelotrichales;f__Erysipelotrichaceae;g__unclassified_f__Erysipelotrichaceae;s__unclassified_f__Erysipelotrichaceae;ASV1750	0	0.000320607	5.34345e-05	2.67173e-05	0	0	0.000347324	0	0.000507628	0	0.000454193	0.000133586	0	0	8.01518e-05	0	0	0.000187021	0	0.00200379	0	0	2.67173e-05	0	0.00029389	0	0.000213738	2.67173e-05	0.000320607	0	0.000140266
d__Bacteria;k__norank_d__Bacteria;p__Bacteroidota;c__Bacteroidia;o__Bacteroidales;f__Muribaculaceae;g__norank_f__Muribaculaceae;s__uncultured_bacterium_g__norank_f__Muribaculaceae;ASV497	0.000320607	0.00058778	0	0.000454193	0	0	0.00149617	0	0	0	0	0	0	0	0.00141601	0	0	5.34345e-05	0	0	0	0	0	0	0	2.67173e-05	0	0	0.000427476	0	0.000135813
d__Bacteria;k__norank_d__Bacteria;p__Firmicutes;c__Bacilli;o__RF39;f__norank_o__RF39;g__norank_f__norank_o__RF39;s__uncultured_bacterium_g__norank_f__norank_o__RF39;ASV1488	0	0	0	0.000106869	0	0.000133586	0	0	0	0	0.000187021	0	0	0	0	0.00283203	0	0	0	0	0.00106869	0.000240455	0	0	0	0	0	0.000400759	0.000961821	0	0.000164756
d__Bacteria;k__norank_d__Bacteria;p__Firmicutes;c__Bacilli;o__Erysipelotrichales;f__Erysipelatoclostridiaceae;g__Erysipelatoclostridium;s__unclassified_g__Erysipelatoclostridium;ASV1658	0	0	0	8.01518e-05	0	0	0	0.000267173	0	0	0.000801518	0	0	0	0	0	0.000106869	0	0.000534345	0	0	0	0	0	0.00229768	0	0.00104197	0	0	0	0.000142492
d__Bacteria;k__norank_d__Bacteria;p__Firmicutes;c__Clostridia;o__Oscillospirales;f__UCG-010;g__norank_f__UCG-010;s__uncultured_bacterium_g__norank_f__UCG-010;ASV252	0	2.67173e-05	0	0	0	0.000374042	0	0.00168319	0	0	0.000828235	0	0	8.01518e-05	0.00058778	0	0	0	5.34345e-05	0	0	0	0.00114884	8.01518e-05	0	0.000320607	0.000187021	0	0	0	0.00015214
d__Bacteria;k__norank_d__Bacteria;p__Firmicutes;c__Bacilli;o__Staphylococcales;f__Staphylococcaceae;g__Jeotgalicoccus;s__unclassified_g__Jeotgalicoccus;ASV562	0	0	0	0	0.000507628	0.000347324	0	0	0.000240455	0	0	0.000240455	0.000507628	0	0	0	0.000133586	0	0	0	0.000320607	0.000347324	0	0.000240455	0.00029389	5.34345e-05	0.000160304	0	0.000374042	8.01518e-05	0.000167725
d__Bacteria;k__norank_d__Bacteria;p__Firmicutes;c__Bacilli;o__RF39;f__norank_o__RF39;g__norank_f__norank_o__RF39;s__uncultured_bacterium_g__norank_f__norank_o__RF39;ASV11681	0	0	0	0	0	0.000267173	0	0	0.00494269	0	0	0.000106869	0	0	0	0	0	0.00058778	0	0	0	0	0	0	0	0	0	0	0	0	0.000164014
d__Bacteria;k__norank_d__Bacteria;p__Desulfobacterota;c__Desulfovibrionia;o__Desulfovibrionales;f__Desulfovibrionaceae;g__Desulfovibrio;s__uncultured_bacterium_g__Desulfovibrio;ASV222	0	0	0	0	0	0	0.00104197	0	0.0013893	0.000133586	0	0	0	0	0.000694649	0	0	0	0	0	0	0	0	0.000133586	0.000721366	0.000454193	0	0	0.000667931	0	0.000145461
d__Bacteria;k__norank_d__Bacteria;p__Bacteroidota;c__Bacteroidia;o__Bacteroidales;f__Rikenellaceae;g__Alistipes;s__unclassified_g__Alistipes;ASV289	0	0	0	0	0	0	0.00189692	0	0	0	0	0	0	0	0.00112212	0	0	0	0	0	0	0	0	0	0.00120228	0.000213738	0.000320607	0	0.000133586	0	0.000137297
d__Bacteria;k__norank_d__Bacteria;p__Firmicutes;c__Clostridia;o__Clostridia_UCG-014;f__norank_o__Clostridia_UCG-014;g__norank_f__norank_o__Clostridia_UCG-014;s__unclassified_g__norank_f__norank_o__Clostridia_UCG-014;ASV8370	0	0	0.000187021	0	0	0.00237784	0	0	0	0	0.00136258	0	0	0	0	0	0	0	0	0	0	0.00168319	0	0	0	0	0	0	0	0	0.000155851
d__Bacteria;k__norank_d__Bacteria;p__Firmicutes;c__Clostridia;o__Oscillospirales;f__Ruminococcaceae;g__Eubacterium_siraeum_group;s__uncultured_bacterium_g__Eubacterium_siraeum_group;ASV7191	0	0.00227097	0	0	0	0	0	0	0	0	0	0	0	0	0	0	0	0	0	0	0	0	0	0	0	0	0	0	0	0	0.000153624
d__Bacteria;k__norank_d__Bacteria;p__Firmicutes;c__Bacilli;o__Lactobacillales;f__Lactobacillaceae;g__Lactobacillus;s__Lactobacillus_intestinalis;ASV6455	0	0	0.00224425	0	0.0021641	0	0	0	0	0	0	0.00146945	0	0	0	0	0	0	0	0	0	0	0	0	0	0	0	0	0	0	0.000163272
d__Bacteria;k__norank_d__Bacteria;p__Firmicutes;c__Bacilli;o__RF39;f__norank_o__RF39;g__norank_f__norank_o__RF39;s__uncultured_bacterium_g__norank_f__norank_o__RF39;ASV64	5.34345e-05	0.00114884	0	0	0	0	0	0	0.000694649	0	0	0	0	0	0	0	0	0	0	0.000374042	0	0	0.000641214	0	0.000106869	0.00211066	0	0	0	0	0.000149171
d__Bacteria;k__norank_d__Bacteria;p__Firmicutes;c__Clostridia;o__Clostridia_UCG-014;f__norank_o__Clostridia_UCG-014;g__norank_f__norank_o__Clostridia_UCG-014;s__unclassified_g__norank_f__norank_o__Clostridia_UCG-014;ASV77	0	0	0	0	0	0	0	0	0.000534345	0	0	0	0	0	0.000213738	0	0	0.000561062	0	0.00128243	0	0	0	0	0	0.00165647	0	0	0.000988538	0	0.000145461
d__Bacteria;k__norank_d__Bacteria;p__Firmicutes;c__Clostridia;o__Lachnospirales;f__Lachnospiraceae;g__Lachnospiraceae_NK4A136_group;s__Clostridiales_bacterium_CIEAF_020;ASV4418	0	0	0	0	0	0	0	0	0	0	0	0	0	0	0	0	0	0	0	0	0	0	0	0	0.0046488	0	0.000106869	0	0	0	0.000132102
d__Bacteria;k__norank_d__Bacteria;p__Firmicutes;c__Clostridia;o__Lachnospirales;f__Lachnospiraceae;g__unclassified_f__Lachnospiraceae;s__unclassified_f__Lachnospiraceae;ASV5000	0	0	0	0	0	0	0.00141601	0	0.00109541	0	0	0	0	0	0.0013893	0	0	0	0	0	0	0	0	0	0.00101526	0	0	0	0	0	0.000136555
d__Bacteria;k__norank_d__Bacteria;p__Firmicutes;c__Bacilli;o__RF39;f__norank_o__RF39;g__norank_f__norank_o__RF39;s__uncultured_bacterium_g__norank_f__norank_o__RF39;ASV4224	0	0	0.000267173	0	0	0	0	0	0.000721366	0	0.0007748	0	0	0	0	0	0	0	0	0	0	0	0	0	0	0	0.000187021	0	0	0	0.000134328
d__Bacteria;k__norank_d__Bacteria;p__Firmicutes;c__Clostridia;o__Oscillospirales;f__Oscillospiraceae;g__UCG-005;s__unclassified_g__UCG-005;ASV2504	0	0	0	0	0	0	0	0	0	0	0	0	0	0	0	0	0	0	0	0.0013893	0	0	0	0	0	0	0.000534345	0.00149617	0.00104197	0	0.000123938
d__Bacteria;k__norank_d__Bacteria;p__Firmicutes;c__Clostridia;o__Oscillospirales;f__Ruminococcaceae;g__unclassified_f__Ruminococcaceae;s__unclassified_f__Ruminococcaceae;ASV237	0.000106869	0.000240455	0.000160304	0	0	0	0.00104197	0.00029389	0	0.000133586	0.000400759	0	0	0	0.000561062	0	0	0	0	0.000106869	0	5.34345e-05	0	0.000106869	0.000347324	0.000320607	0	8.01518e-05	0.000480911	0.000213738	0.000129876
d__Bacteria;k__norank_d__Bacteria;p__Firmicutes;c__Clostridia;o__Clostridia_UCG-014;f__norank_o__Clostridia_UCG-014;g__norank_f__norank_o__Clostridia_UCG-014;s__unclassified_g__norank_f__norank_o__Clostridia_UCG-014;ASV906	0	0	0	0	0	0	0	0	0	0	0.000507628	0	0	0	0	0	0	0	0	0	0	0.000854952	0	0.00125571	0.00114884	0	0.000480911	0	0	0.000908387	0.000143234
d__Bacteria;k__norank_d__Bacteria;p__Bacteroidota;c__Bacteroidia;o__Bacteroidales;f__Bacteroidaceae;g__Bacteroides;s__unclassified_g__Bacteroides;ASV4980	0	0.000187021	0	0	0	5.34345e-05	0.00125571	0	0	0	0.000133586	0	0	0	0.0021641	0	0	0	0	8.01518e-05	0	0.000160304	0	0	0.000400759	0	0	0.000187021	0	0.000133586	0.000133586
d__Bacteria;k__norank_d__Bacteria;p__Firmicutes;c__Bacilli;o__Bacillales;f__Bacillaceae;g__Bacillus;s__Lactobacillus_vaginalis_g__Bacillus;ASV3135	0.000988538	0	0	0	0.00165647	0	0	0.00259157	0	0	0	0	0	0	0	0	0	0	0	0	0	0	0	0	0	0	0	0	0	0	0.000145461
d__Bacteria;k__norank_d__Bacteria;p__Actinobacteriota;c__Coriobacteriia;o__Coriobacteriales;f__Eggerthellaceae;g__Enterorhabdus;s__uncultured_bacterium_g__Enterorhabdus;ASV7665	0	0	0	0	0	0	0	0	0	0	0	0	0	0	0	0	0	0	0	0	0	0	0	0	0.00467552	0	0	0	0	0	0.00014175
d__Bacteria;k__norank_d__Bacteria;p__Bacteroidota;c__Bacteroidia;o__Bacteroidales;f__Muribaculaceae;g__norank_f__Muribaculaceae;s__uncultured_bacterium_g__norank_f__Muribaculaceae;ASV4991	0	0	0	0	0	0	0.00205723	0	0	0	0	0.000160304	0	0	0.00141601	0	0	0	0	0	0	0	0.00058778	0	0	0	0	0	0	0	0.000120228
d__Bacteria;k__norank_d__Bacteria;p__Firmicutes;c__Bacilli;o__RF39;f__norank_o__RF39;g__norank_f__norank_o__RF39;s__uncultured_bacterium_g__norank_f__norank_o__RF39;ASV94	0.000187021	0.000160304	0	0	0	0	0	0	0.00125571	0.000160304	0	8.01518e-05	0	0	0	0	0	0	5.34345e-05	0.000427476	0	0	0.000160304	0	0	0.00125571	0.000374042	0.00029389	0.000614497	0	0.000144718
d__Bacteria;k__norank_d__Bacteria;p__Firmicutes;c__Clostridia;o__Monoglobales;f__Monoglobaceae;g__Monoglobus;s__unclassified_g__Monoglobus;ASV1434	0	0	0	0.000320607	0	0	0.00277859	0	0.000320607	0	0	0	0	0	0	0	0	0	5.34345e-05	0	0	0	0	0	0.00109541	0	0	0	0	0	0.000126907
d__Bacteria;k__norank_d__Bacteria;p__Firmicutes;c__Negativicutes;o__Veillonellales-Selenomonadales;f__Selenomonadaceae;g__Quinella;s__uncultured_bacterium_g__Quinella;ASV318	0.000106869	0	0	0.000347324	0	0	0.00253814	0	0	0	0	0	0	0	0.000854952	0	0	0	0	0	0	0.000133586	0	0	8.01518e-05	0.000213738	0.000240455	0	0	0	0.000130618
d__Bacteria;k__norank_d__Bacteria;p__Firmicutes;c__Clostridia;o__Clostridia_UCG-014;f__norank_o__Clostridia_UCG-014;g__norank_f__norank_o__Clostridia_UCG-014;s__unclassified_g__norank_f__norank_o__Clostridia_UCG-014;ASV1365	0	0	0	0.00109541	0	0	0	0	0	0	0.00312592	0	0	0.000721366	0	0	0.000320607	0	0	0	0	0	0	0	0	0	0	0	0	0	0.000146203
d__Bacteria;k__norank_d__Bacteria;p__Firmicutes;c__Clostridia;o__Clostridia_UCG-014;f__norank_o__Clostridia_UCG-014;g__norank_f__norank_o__Clostridia_UCG-014;s__unclassified_g__norank_f__norank_o__Clostridia_UCG-014;ASV225	0	0	0	0	0	0.00133586	0	0	0	0	0.000694649	0.000427476	0	0	0	0	0	0	0.000427476	0	0	0	0	0	0	0.000347324	0	0.000534345	0	0.000988538	0.000145461
d__Bacteria;k__norank_d__Bacteria;p__Firmicutes;c__Clostridia;o__Clostridia_UCG-014;f__norank_o__Clostridia_UCG-014;g__norank_f__norank_o__Clostridia_UCG-014;s__unclassified_g__norank_f__norank_o__Clostridia_UCG-014;ASV2328	0	0.000881669	0	0	0	0	0.00101526	0	0	0	0	0.00125571	0	0.000374042	0.000988538	0	0	0	0	0	0	0	0	0	0	0	0	0	0	0	0.000125423
d__Bacteria;k__norank_d__Bacteria;p__Bacteroidota;c__Bacteroidia;o__Bacteroidales;f__Tannerellaceae;g__Parabacteroides;s__unclassified_g__Parabacteroides;ASV4173	0	0.0007748	0.000454193	0	0	0.000267173	0.00029389	0	0	0	0.000427476	0	0.000106869	0	0.0007748	0	0	0.000160304	0	0	0	0.000240455	0	0	0.000748083	0	0.000480911	0.000133586	0	0	0.000136555
d__Bacteria;k__norank_d__Bacteria;p__Firmicutes;c__Bacilli;o__Erysipelotrichales;f__Erysipelotrichaceae;g__Allobaculum;s__unclassified_g__Allobaculum;ASV12080	0	0	0	0	0	0	0	0	0	0	0	0	0	0	0	0	0	0	0	0	0	0	0.00531673	0	0	0	0	0	0	0	0.000147687
d__Bacteria;k__norank_d__Bacteria;p__Firmicutes;c__Bacilli;o__RF39;f__norank_o__RF39;g__norank_f__norank_o__RF39;s__uncultured_bacterium_g__norank_f__norank_o__RF39;ASV1421	0.000347324	0.00280531	0	0.000320607	0.000213738	0	0	0	0	0	0.000106869	0.00029389	0	0	0	0	0	0	0.000133586	0.00029389	0	0	0	0	0	0	0	0.000106869	0	0	0.000134328
d__Bacteria;k__norank_d__Bacteria;p__Firmicutes;c__Clostridia;o__Peptostreptococcales-Tissierellales;f__Anaerovoracaceae;g__Eubacterium_brachy_group;s__uncultured_bacterium_g__Eubacterium_brachy_group;ASV2510	0	0	0	0	0	0.000507628	0	0.000267173	0	0.000106869	0	0	0	0	0	0	0	0	0	0	0	0.000454193	0.000347324	0	0.00205723	0	0	0	0.00101526	0	0.000132102
d__Bacteria;k__norank_d__Bacteria;p__Firmicutes;c__Clostridia;o__Monoglobales;f__Monoglobaceae;g__Monoglobus;s__uncultured_bacterium_g__Monoglobus;ASV7195	0	0	8.01518e-05	0	0	0.00184349	0.00146945	0	0	0	0	0	0	0	0	0	0	0.000320607	0	0	0	0	0	0	0	0	0	0	0	0	0.000140266
d__Bacteria;k__norank_d__Bacteria;p__Firmicutes;c__Bacilli;o__RF39;f__norank_o__RF39;g__norank_f__norank_o__RF39;s__uncultured_bacterium_g__norank_f__norank_o__RF39;ASV1869	0	0	0	0	0	0	0.000267173	0	0	0	0	0	0	0.00029389	0.000374042	0.000961821	0	0	0	0.000507628	0	0	0.000641214	0	0.00109541	0	0	0	0.000534345	0	0.000129876
d__Bacteria;k__norank_d__Bacteria;p__Firmicutes;c__Clostridia;o__Lachnospirales;f__Lachnospiraceae;g__unclassified_f__Lachnospiraceae;s__unclassified_f__Lachnospiraceae;ASV4987	0	0	0	0	0	0	0.00277859	0	0	0	0	0	0	0	0.00168319	0	0	0	0	0	0	0	0	0	0	0	0	0	0	0	0.000123938
d__Bacteria;k__norank_d__Bacteria;p__Firmicutes;c__Clostridia;o__Lachnospirales;f__Lachnospiraceae;g__Eubacterium_xylanophilum_group;s__uncultured_bacterium_g__Eubacterium_xylanophilum_group;ASV8861	0	0	0	0	0	0	0	0	0	0	0.00395415	0	0	0	0	0	0	0	0	0	0	0	0	0	0	0	0	0	0	0	0.000109838
d__Bacteria;k__norank_d__Bacteria;p__Firmicutes;c__Bacilli;o__Erysipelotrichales;f__Erysipelotrichaceae;g__Dubosiella;s__uncultured_bacterium_g__Dubosiella;ASV3618	0.000320607	0.000507628	0.000187021	0	0.00029389	0	0	0	0	0	0.000160304	0.000427476	0	0	0	0	8.01518e-05	0	0.000240455	0	0.000106869	0	0	0	0	0	5.34345e-05	0.0013893	0	0.000320607	0.000119485
d__Bacteria;k__norank_d__Bacteria;p__Bacteroidota;c__Bacteroidia;o__Bacteroidales;f__Muribaculaceae;g__norank_f__Muribaculaceae;s__unclassified_g__norank_f__Muribaculaceae;ASV990	0.00029389	0.000240455	0	0	0	0	0.000828235	0.000374042	0	0	0.000133586	8.01518e-05	0	0	0.000641214	0	0	0	0	0.000187021	0	8.01518e-05	0	0.000267173	0.000480911	0	0	0	0.000801518	8.01518e-05	0.000126907
d__Bacteria;k__norank_d__Bacteria;p__Firmicutes;c__Clostridia;o__Oscillospirales;f__Ruminococcaceae;g__norank_f__Ruminococcaceae;s__Clostridium_sp._SN17;ASV157	0.000240455	0.000187021	0	0	0	0.000320607	0.000320607	0	0.000240455	0.000160304	0.000320607	0	0	0	0.000133586	0	0	0	0.000106869	0.000347324	0	0.000240455	0.000480911	0.000347324	0.000480911	0.000694649	0.00029389	0	0	0	0.000136555
d__Bacteria;k__norank_d__Bacteria;p__Firmicutes;c__Clostridia;o__Lachnospirales;f__Lachnospiraceae;g__Lachnospiraceae_NK4A136_group;s__unclassified_g__Lachnospiraceae_NK4A136_group;ASV899	0	0	0.000133586	0.000561062	0	0	0	0.000374042	0	0	0	0	0	0	0	0	0	0	0	0	0	0.0007748	0	0.0013893	0	0	0	0	0.0017099	0	0.000137297
d__Bacteria;k__norank_d__Bacteria;p__Actinobacteriota;c__Coriobacteriia;o__Coriobacteriales;f__Eggerthellaceae;g__Enterorhabdus;s__mouse_gut_metagenome_g__Enterorhabdus;ASV1526	0.000160304	0.000133586	8.01518e-05	0.000160304	0.000187021	0	0	0.000160304	0.000187021	0	0.000213738	0.000507628	8.01518e-05	0.000240455	0	0.000347324	0.000160304	0	0.000187021	0.000454193	0	0.000534345	0.000133586	0	0.000347324	0	0	0.000133586	0	0	0.000134328
d__Bacteria;k__norank_d__Bacteria;p__Firmicutes;c__Bacilli;o__RF39;f__norank_o__RF39;g__norank_f__norank_o__RF39;s__unidentified_rumen_bacterium_RF39;ASV1864	0	0	0.000721366	0	0	0	0	0	0	0	0	0	0	0	0	0.00141601	0	0.0029389	0	0	0.000507628	0	0	0	0	0	0	0	0	0	0.000155108
d__Bacteria;k__norank_d__Bacteria;p__Firmicutes;c__Bacilli;o__Lactobacillales;f__Streptococcaceae;g__Streptococcus;s__unclassified_g__Streptococcus;ASV1377	0	0	0	0.000641214	0	0	0	0.0015496	0	0	0.000374042	0	0	0.000347324	0	0	0	0	0	0	0	0	0.00104197	0	0	0	0	0.000748083	0	0	0.000153624
d__Bacteria;k__norank_d__Bacteria;p__Firmicutes;c__Bacilli;o__RF39;f__norank_o__RF39;g__norank_f__norank_o__RF39;s__uncultured_bacterium_g__norank_f__norank_o__RF39;ASV201	0	0	0	0	0	0	0	0	0.000160304	0	0.00213738	0	0	0	0	0	0.000427476	0	0.00058778	0	0	0.000160304	0	0.000507628	0	0.000454193	0.000748083	0	0	0	0.000143976
d__Bacteria;k__norank_d__Bacteria;p__Firmicutes;c__Clostridia;o__Clostridia_UCG-014;f__norank_o__Clostridia_UCG-014;g__norank_f__norank_o__Clostridia_UCG-014;s__unclassified_g__norank_f__norank_o__Clostridia_UCG-014;ASV9565	0	0	0	0	0	0	0.00272516	0	0	0	0	0	0	0	0	0	0	0.000721366	0	0	0	0	0.000801518	0	0	0	0	0	0	0	0.000118001
d__Bacteria;k__norank_d__Bacteria;p__Firmicutes;c__Clostridia;o__Oscillospirales;f__Ruminococcaceae;g__norank_f__Ruminococcaceae;s__unclassified_g__norank_f__Ruminococcaceae;ASV387	0.000374042	0.000427476	0	5.34345e-05	0	0	0.000213738	0	0.000454193	0	0.000694649	0	0	0	0	0.000133586	0	0	0	0	0	0.000187021	0.00029389	0	0.000881669	0.000187021	0.000133586	0	0.000561062	0	0.000127649
d__Bacteria;k__norank_d__Bacteria;p__Firmicutes;c__Bacilli;o__RF39;f__norank_o__RF39;g__norank_f__norank_o__RF39;s__uncultured_bacterium_g__norank_f__norank_o__RF39;ASV2361	0	0	0.000213738	0	0	0	0.00283203	0.000534345	0	0	0	0	0	0.000133586	0	0	0	0	0.000374042	0	0	0.000427476	0	0	0.000213738	0	0	0	0	0	0.00013136
d__Bacteria;k__norank_d__Bacteria;p__Bacteroidota;c__Bacteroidia;o__Bacteroidales;f__Muribaculaceae;g__norank_f__Muribaculaceae;s__uncultured_bacterium_g__norank_f__Muribaculaceae;ASV4972	0	0	0	0	0	0	0	0	0	0	0.000374042	0	0	0	0.00317935	0	0	5.34345e-05	0	0	0	0	0.000160304	0	0.000160304	0	0	0	0	0	0.000109095
d__Bacteria;k__norank_d__Bacteria;p__Firmicutes;c__Clostridia;o__Clostridia_UCG-014;f__norank_o__Clostridia_UCG-014;g__norank_f__norank_o__Clostridia_UCG-014;s__unclassified_g__norank_f__norank_o__Clostridia_UCG-014;ASV87	0	0	0	0	0	0	0	0	0	0	0	0	0	0	0	0	0	0	0	0	0	0.000267173	0	0	0.000961821	0.00144273	0	0	0.00149617	0.000160304	0.000127649
d__Bacteria;k__norank_d__Bacteria;p__Firmicutes;c__Clostridia;o__Oscillospirales;f__Oscillospiraceae;g__unclassified_f__Oscillospiraceae;s__unclassified_f__Oscillospiraceae;ASV229	0	0	0	0	0	0	0.000667931	0	0	0	0.00144273	0	0	0	0	0	0	0	0	0	0	0	0	0	0.00160304	0.000400759	0.000267173	0	0	0.000133586	0.000125423
d__Bacteria;k__norank_d__Bacteria;p__Firmicutes;c__Clostridia;o__Lachnospirales;f__Lachnospiraceae;g__Blautia;s__unclassified_g__Blautia;ASV2320	0	0	0.000961821	0	0	0	0	0	0	0	0	0	0	0.00122899	0	0	0	0	0.00125571	0	0	0	0.00144273	0	0	0	0	0	0	0	0.000135813
d__Bacteria;k__norank_d__Bacteria;p__Firmicutes;c__Clostridia;o__Clostridia_UCG-014;f__norank_o__Clostridia_UCG-014;g__norank_f__norank_o__Clostridia_UCG-014;s__unclassified_g__norank_f__norank_o__Clostridia_UCG-014;ASV999	0	0	0	0	0	0.000374042	0	0	0	0	0.000748083	0	0	0	0	0.000507628	0	0.000828235	0	0.00130915	0	0	0.000187021	0.000213738	0	0	0	0	0.000480911	0	0.000129133
d__Bacteria;k__norank_d__Bacteria;p__Firmicutes;c__Clostridia;o__Eubacteriales;f__Anaerofustaceae;g__Anaerofustis;s__uncultured_bacterium_g__Anaerofustis;ASV120	0	2.67173e-05	0	0	0	0	0	0	0.000267173	0	0	0	0	0	0.000801518	0	0	0	0	0.000374042	0	0	0	0.000320607	0	0.00106869	0	0	0.00120228	0	0.000140266
d__Bacteria;k__norank_d__Bacteria;p__Firmicutes;c__Clostridia;o__Peptostreptococcales-Tissierellales;f__Anaerovoracaceae;g__unclassified_f__Anaerovoracaceae;s__unclassified_f__Anaerovoracaceae;ASV959	0	0	0	0	0	0.000240455	0.000507628	0.000347324	0	0.00029389	0	0	2.67173e-05	0	0.000427476	0.000240455	0	0	0	0.000641214	0	0	0.000267173	0.000614497	0.000213738	0	0.000347324	0.000561062	0	0	0.00013136
d__Bacteria;k__norank_d__Bacteria;p__Firmicutes;c__Clostridia;o__Lachnospirales;f__Lachnospiraceae;g__Lachnospiraceae_NK4A136_group;s__uncultured_bacterium_g__Lachnospiraceae_NK4A136_group;ASV2627	0	0	0	0	0	0	0.00243127	0	0	0	0	0	0	0	0.00128243	0	0	0	0	0	0	0	0	0	0	0	0	0	0.000187021	0	0.000108353
d__Bacteria;k__norank_d__Bacteria;p__Firmicutes;c__Bacilli;o__Staphylococcales;f__Staphylococcaceae;g__Jeotgalicoccus;s__unclassified_g__Jeotgalicoccus;ASV966	0	0.000213738	0	0	0.000160304	0.000133586	0	0	0	0	0	0	0.00029389	0	0	0	0.000347324	0.000320607	0	0.000801518	0.00029389	0.00165647	0	0.000480911	0	0	0	0	0	0	0.000130618
d__Bacteria;k__norank_d__Bacteria;p__Firmicutes;c__Clostridia;o__Lachnospirales;f__Lachnospiraceae;g__unclassified_f__Lachnospiraceae;s__unclassified_f__Lachnospiraceae;ASV981	0	0	0	0	0	0	0	0	0.00152288	0	0	0.000961821	0	0	0	0	0	0	0	0.00136258	0	0	0.000320607	0.000347324	0.000320607	0	0	0	0.000400759	0	0.000145461
d__Bacteria;k__norank_d__Bacteria;p__Firmicutes;c__Bacilli;o__RF39;f__norank_o__RF39;g__norank_f__norank_o__RF39;s__uncultured_bacterium_g__norank_f__norank_o__RF39;ASV207	0.000427476	0	0	0.000400759	0	0.000133586	0	0.000320607	0	0	0	0	0	0	0	0.000267173	0	0.000106869	0.000347324	0.000347324	0	0	0	0	0	0.000480911	0.000347324	0	0	0	0.000123196
d__Bacteria;k__norank_d__Bacteria;p__Firmicutes;c__Bacilli;o__Erysipelotrichales;f__Erysipelotrichaceae;g__norank_f__Erysipelotrichaceae;s__unclassified_g__norank_f__Erysipelotrichaceae;ASV4975	0	0	0	0	0	0	0	0	0.0015496	0	0	0	0	0	0.00267173	0	0	0	0	0	0	0	0	0	0	0	0	0	0	0	0.000117259
d__Bacteria;k__norank_d__Bacteria;p__Firmicutes;c__Clostridia;o__Clostridia_UCG-014;f__norank_o__Clostridia_UCG-014;g__norank_f__norank_o__Clostridia_UCG-014;s__unclassified_g__norank_f__norank_o__Clostridia_UCG-014;ASV160	0.000561062	0	0	0	0	0	0	0.000133586	0	0	0	0	0	0	0	0	0	0	0	0	0	0	0	0	0.00208395	0.000561062	0.000240455	0	0.000427476	0	0.000111322
d__Bacteria;k__norank_d__Bacteria;p__Bacteroidota;c__Bacteroidia;o__Bacteroidales;f__Rikenellaceae;g__Alistipes;s__unclassified_g__Alistipes;ASV315	8.01518e-05	0	0	0.000133586	0	0	0.000694649	0	0	0	0.000160304	0	0	0	0.000240455	0	0	0	0	0	0	0	0	0	0.00184349	0.000133586	5.34345e-05	8.01518e-05	0.000160304	5.34345e-05	0.000107611
d__Bacteria;k__norank_d__Bacteria;p__Actinobacteriota;c__Coriobacteriia;o__Coriobacteriales;f__Eggerthellaceae;g__Enterorhabdus;s__uncultured_bacterium_g__Enterorhabdus;ASV128	0	0	0	0.000561062	0	0	0.000667931	0	0	0	0	0	0	0	0	0	0	0	0	0	0	0.000427476	0	0	0	0.000854952	0.000480911	0	0.000641214	0	0.000115033
d__Bacteria;k__norank_d__Bacteria;p__Firmicutes;c__Clostridia;o__Oscillospirales;f__Ruminococcaceae;g__Ruminococcus;s__unclassified_g__Ruminococcus;ASV3165	0.000561062	0	0	0	0.000400759	0	0	0.000240455	0	0	0	0	0.000187021	0	0	0	0	0	0	0	0	0	0	0	0.00251142	0	0	0	0	0.000160304	0.000112806
d__Bacteria;k__norank_d__Bacteria;p__Firmicutes;c__Bacilli;o__RF39;f__norank_o__RF39;g__norank_f__norank_o__RF39;s__uncultured_bacterium_g__norank_f__norank_o__RF39;ASV257	0.000400759	0.000320607	0	0	0	0.000133586	0	0	0.00173662	0	0.000213738	0.000400759	0	0	0	0	0	0	0	0.000213738	0	0.000160304	0.000427476	0	0	0.000320607	0	0	0.000320607	0	0.000140266
d__Bacteria;k__norank_d__Bacteria;p__Firmicutes;c__Clostridia;o__Lachnospirales;f__Lachnospiraceae;g__unclassified_f__Lachnospiraceae;s__unclassified_f__Lachnospiraceae;ASV2551	0	0.000133586	0	0	0	0	0.000748083	0	0.000427476	0	0	0.000106869	0	0	0.000507628	0	0	0	0	0	0	0	0.00149617	0	0	0	0.000400759	0	0.000374042	0	0.000116517
d__Bacteria;k__norank_d__Bacteria;p__Firmicutes;c__Clostridia;o__Oscillospirales;f__Eubacterium_coprostanoligenes_group;g__norank_f__Eubacterium_coprostanoligenes_group;s__uncultured_bacterium_g__norank_f__Eubacterium_coprostanoligenes_group;ASV382	0	0	0	0	0	0	0	0	8.01518e-05	0	0.000561062	0	0	0	2.67173e-05	0	0	0	0.000454193	0	0	0	0	8.01518e-05	0.00261829	0.000133586	0	0	0	0	0.000109838
d__Bacteria;k__norank_d__Bacteria;p__Firmicutes;c__Clostridia;o__Clostridia_UCG-014;f__norank_o__Clostridia_UCG-014;g__norank_f__norank_o__Clostridia_UCG-014;s__uncultured_bacterium_g__norank_f__norank_o__Clostridia_UCG-014;ASV71	0	0	0	0	0	0	0.00104197	0	0	0	0	0	0	0	0	0.00162975	0	0	0	0	0	0	0	0	0	0.00184349	0	0	0	0	0.000125423
d__Bacteria;k__norank_d__Bacteria;p__Firmicutes;c__Clostridia;o__Oscillospirales;f__Ruminococcaceae;g__unclassified_f__Ruminococcaceae;s__unclassified_f__Ruminococcaceae;ASV3145	0.000213738	0	5.34345e-05	0	0	0	0	0.000641214	0.000240455	0	0.000133586	0.000400759	0	0	0	0	0	0.000213738	0	0	0	0	0.0007748	0	0	0	0	0	0	0.00149617	0.00012097
d__Bacteria;k__norank_d__Bacteria;p__Firmicutes;c__Clostridia;o__Clostridia_UCG-014;f__norank_o__Clostridia_UCG-014;g__norank_f__norank_o__Clostridia_UCG-014;s__unclassified_g__norank_f__norank_o__Clostridia_UCG-014;ASV147	0.00058778	0	0	0	0	0	0	0	0.000400759	0	0	0.00029389	0	0	0	0	0	0.00112212	0	0	0	0	0	0	0	0.000801518	0.000347324	0	0	0.000400759	0.000129133
d__Bacteria;k__norank_d__Bacteria;p__Firmicutes;c__Clostridia;o__Clostridia_UCG-014;f__norank_o__Clostridia_UCG-014;g__norank_f__norank_o__Clostridia_UCG-014;s__unclassified_g__norank_f__norank_o__Clostridia_UCG-014;ASV3572	0.000240455	0	0	0	0	0.0007748	0	0	0	0	0	0	0	0	0	0	0	0.00029389	0.000347324	0	0	0	0	0	0.00237784	0	0	0	0	0	0.000112064
d__Bacteria;k__norank_d__Bacteria;p__Firmicutes;c__Bacilli;o__RF39;f__norank_o__RF39;g__norank_f__norank_o__RF39;s__uncultured_bacterium_g__norank_f__norank_o__RF39;ASV4662	0	0.00197708	0	0	0	0	0	0	0	0	0	0	0	0	0	0	0	0	0	0	0	0	0	0	0	0	0	0	0	0	0.000119485
d__Bacteria;k__norank_d__Bacteria;p__Firmicutes;c__Bacilli;o__RF39;f__norank_o__RF39;g__norank_f__norank_o__RF39;s__unclassified_g__norank_f__norank_o__RF39;ASV926	0	0	0	0.000240455	0.000160304	0	0	0	0	8.01518e-05	0.000400759	0	0	0	0	0	0	0	0.000106869	0.00130915	0	0.000160304	0	0.000667931	0	0	0	0.000801518	0	5.34345e-05	0.00011058
d__Bacteria;k__norank_d__Bacteria;p__Firmicutes;c__Bacilli;o__RF39;f__norank_o__RF39;g__norank_f__norank_o__RF39;s__unclassified_g__norank_f__norank_o__RF39;ASV2148	0	0	0	0	0	0	0	0	0	0	0	0.000748083	0	0	0	0	0	0.00285875	0	0.000480911	0	0	0.000507628	0	0	0	0	0	0	0	0.000136555
d__Bacteria;k__norank_d__Bacteria;p__Firmicutes;c__Clostridia;o__Clostridia_UCG-014;f__norank_o__Clostridia_UCG-014;g__norank_f__norank_o__Clostridia_UCG-014;s__unclassified_g__norank_f__norank_o__Clostridia_UCG-014;ASV115	0.00192364	0	0	0	0	0	0.000881669	0	0	0	0	0	0	0	0	0	0	0	0	0	0	0.000614497	0	0	0	0.000908387	0	0	0	0	0.000120228
d__Bacteria;k__norank_d__Bacteria;p__Firmicutes;c__Clostridia;o__Clostridia_UCG-014;f__norank_o__Clostridia_UCG-014;g__norank_f__norank_o__Clostridia_UCG-014;s__unclassified_g__norank_f__norank_o__Clostridia_UCG-014;ASV4970	0	0	0	0	0	0	0	0	0	0	0	0	0	0	0.0037137	0	0	0	0	0	0	0	0	0	0	0	0	0	0	0	0.000103158
d__Bacteria;k__norank_d__Bacteria;p__Firmicutes;c__Clostridia;o__Oscillospirales;f__Ruminococcaceae;g__norank_f__Ruminococcaceae;s__unclassified_g__norank_f__Ruminococcaceae;ASV116	0	0	0	0	0	0	0.00029389	0	0.00144273	0	0	0	0	0	0	0	0	0	0	0	0	0	0	0	0	0.000988538	0	0	0.00141601	0	0.000121712
d__Bacteria;k__norank_d__Bacteria;p__Actinobacteriota;c__Actinobacteria;o__Corynebacteriales;f__Corynebacteriaceae;g__Corynebacterium;s__Corynebacterium_maris_DSM_45190;ASV6478	0	0	0.0007748	0	0.000320607	0.000427476	0	0	0	0	0	0	0.000667931	0	0	0	0.000801518	0	0	0.000400759	0.000561062	0.000320607	0	0	0	0	0	0	0	0	0.000118743
d__Bacteria;k__norank_d__Bacteria;p__Firmicutes;c__Clostridia;o__Lachnospirales;f__Lachnospiraceae;g__unclassified_f__Lachnospiraceae;s__unclassified_f__Lachnospiraceae;ASV140	0	0	0	0	2.67173e-05	0	0	0	0	0	0	0	0	0	0	0	0	0	0	0	0	0.00291218	0	0	0	0.000801518	0	0	0	0	0.000126907
d__Bacteria;k__norank_d__Bacteria;p__Firmicutes;c__Clostridia;o__Lachnospirales;f__Lachnospiraceae;g__Lachnospiraceae_NK4A136_group;s__Trichinella_pseudospiralis;ASV4974	0	0.000667931	0	0	0	0	0	0	0	0	0	0	0	0	0.00296561	0	0	0	0	0	0	0	0	0	0	0	0	0	0	0	0.000100932
d__Bacteria;k__norank_d__Bacteria;p__Firmicutes;c__Clostridia;o__Clostridia_UCG-014;f__norank_o__Clostridia_UCG-014;g__norank_f__norank_o__Clostridia_UCG-014;s__unclassified_g__norank_f__norank_o__Clostridia_UCG-014;ASV4689	0	0	0	0	0	0	0	0	0.00408774	0	0	0	0	0	0	0	0	0	0	0	0	0	0	0	0	0	0	0	0	0	0.000126907
d__Bacteria;k__norank_d__Bacteria;p__Firmicutes;c__Bacilli;o__RF39;f__norank_o__RF39;g__norank_f__norank_o__RF39;s__unclassified_g__norank_f__norank_o__RF39;ASV99	0.000133586	0	0	0	0	0	0	0	0.000320607	0.00130915	0	0.000187021	0	0	0	0	0	0	0	0.000480911	0	0	0	0	0	0.00117556	0	0	0	0	0.00012097
d__Bacteria;k__norank_d__Bacteria;p__Firmicutes;c__Bacilli;o__Lactobacillales;f__Enterococcaceae;g__Enterococcus;s__unclassified_g__Enterococcus;ASV2337	0	0	0	0	0	0	0	0	0	0.000694649	0	0.000721366	0	0.000187021	0	0	5.34345e-05	0	0.000534345	0.000347324	0	0	0.000320607	0	0.000240455	0	0	0.000454193	0	0.000667931	0.000117259
d__Bacteria;k__norank_d__Bacteria;p__Firmicutes;c__Bacilli;o__RF39;f__norank_o__RF39;g__norank_f__norank_o__RF39;s__unclassified_g__norank_f__norank_o__RF39;ASV1884	0.00133586	0	0	0	0	0	0.000507628	0	0.000187021	0	0	0	0	0	0	0.000480911	0	0.000454193	0	0	0	0	0.00029389	0	0.000240455	0	0.000213738	0	0	0.000828235	0.000129133
d__Bacteria;k__norank_d__Bacteria;p__Firmicutes;c__Clostridia;o__Clostridia_UCG-014;f__norank_o__Clostridia_UCG-014;g__norank_f__norank_o__Clostridia_UCG-014;s__unclassified_g__norank_f__norank_o__Clostridia_UCG-014;ASV2356	0	0	0	0	0	0	0	0	0.00400759	0	0	0.00029389	0	0.000160304	0	0	0	0	0	0	0	0	0	0	0	0	0	0	0	0	0.000123938
d__Bacteria;k__norank_d__Bacteria;p__Firmicutes;c__Clostridia;o__Clostridia_UCG-014;f__norank_o__Clostridia_UCG-014;g__norank_f__norank_o__Clostridia_UCG-014;s__uncultured_bacterium_g__norank_f__norank_o__Clostridia_UCG-014;ASV1000	0	0	0	0	0	0.000561062	0	0	0	0	0	0	0	0	0	0.000534345	0	0	0	0.000854952	0.000320607	0	0	0.000187021	0	0	0	0.000427476	0	0.00133586	0.000117259
d__Bacteria;k__norank_d__Bacteria;p__Firmicutes;c__Clostridia;o__Christensenellales;f__Christensenellaceae;g__Christensenellaceae_R-7_group;s__unclassified_g__Christensenellaceae_R-7_group;ASV2626	0.000187021	0.000427476	0	0	0	0.000454193	0	0.000187021	0	0	0	0	0	0	0	0	0	0	0.000240455	0.000240455	0	0.000374042	0.000507628	0	0.000507628	0	0.000106869	0	0.000213738	0.000400759	0.000124681
d__Bacteria;k__norank_d__Bacteria;p__Firmicutes;c__Clostridia;o__Clostridia_UCG-014;f__norank_o__Clostridia_UCG-014;g__norank_f__norank_o__Clostridia_UCG-014;s__unclassified_g__norank_f__norank_o__Clostridia_UCG-014;ASV1873	0	0	0	0	0	0	0	0	0	0	0	0.000881669	0	0	0	0.000801518	0	0.000667931	0	0	0	0	0	0	0	0	0.00109541	0	0	0	0.000129876
d__Bacteria;k__norank_d__Bacteria;p__Firmicutes;c__Clostridia;o__Lachnospirales;f__Lachnospiraceae;g__unclassified_f__Lachnospiraceae;s__unclassified_f__Lachnospiraceae;ASV4711	0	0	0.000961821	0	0	0	0	0	0	0	0.00184349	0	0	0	0	0	0	0	0	0	0	0	0	0	0	0	0	0	0	0	0.000105385
d__Bacteria;k__norank_d__Bacteria;p__Firmicutes;c__Bacilli;o__RF39;f__norank_o__RF39;g__norank_f__norank_o__RF39;s__uncultured_bacterium_g__norank_f__norank_o__RF39;ASV3717	0	0	0	0	0.000187021	0.000347324	0.000427476	0	0	0	0.000534345	0	0	0	0	0	0.000347324	0	0.000187021	0.000240455	0	0	0	0	0	0	0.00181677	0.000320607	0	0	0.000127649
d__Bacteria;k__norank_d__Bacteria;p__Firmicutes;c__Clostridia;o__Peptostreptococcales-Tissierellales;f__Anaerovoracaceae;g__Eubacterium_nodatum_group;s__unclassified_g__Eubacterium_nodatum_group;ASV2548	0	0.000454193	0	0	0	0	0.000828235	0	0	0	0	0	0	0	0.000534345	0	0	0.000106869	0	0	0	0	0.000267173	0	0.000881669	0	0.000187021	0	0.000480911	0	0.0001039
d__Bacteria;k__norank_d__Bacteria;p__Firmicutes;c__Clostridia;o__Oscillospirales;f__Ruminococcaceae;g__Ruminococcus;s__unclassified_g__Ruminococcus;ASV1519	0.00029389	0	0	0.000133586	0	0	0	0	0	0	0.00256486	0	0	0	0	0	0	0	0	0.000374042	0	0	0	0	0	0	0	0	0	0	9.49947e-05
d__Bacteria;k__norank_d__Bacteria;p__Firmicutes;c__Clostridia;o__Oscillospirales;f__Oscillospiraceae;g__norank_f__Oscillospiraceae;s__unclassified_g__norank_f__Oscillospiraceae;ASV5060	0	0	0	0	0	0	0.00347324	0	0	0	0	0	0	0	0.000534345	0	0	0	0	0	0	0	0	0	0	0	0	0	0	0	0.000111322
d__Bacteria;k__norank_d__Bacteria;p__Firmicutes;c__Clostridia;o__Oscillospirales;f__Ruminococcaceae;g__Eubacterium_siraeum_group;s__unclassified_g__Eubacterium_siraeum_group;ASV1006	0.00029389	0	0	0.00029389	0	8.01518e-05	0	0	0	0.000748083	0	0	0	0	0.00157632	0	0	0	0.000106869	0	0	0.000427476	0	0.000267173	0.000133586	0	0	2.67173e-05	0	0	0.000109838
d__Bacteria;k__norank_d__Bacteria;p__Firmicutes;c__Clostridia;o__Oscillospirales;f__Eubacterium_coprostanoligenes_group;g__norank_f__Eubacterium_coprostanoligenes_group;s__uncultured_bacterium_g__norank_f__Eubacterium_coprostanoligenes_group;ASV1078	0	0	0.00029389	0	0	2.67173e-05	0.000347324	0	0	0	0.000347324	0	0	0	0	0	0	0	8.01518e-05	0	0	0	0	0.000133586	0	0	0	0.000213738	0.00267173	0	0.000116517
d__Bacteria;k__norank_d__Bacteria;p__Firmicutes;c__Clostridia;o__Oscillospirales;f__Ruminococcaceae;g__norank_f__Ruminococcaceae;s__unclassified_g__norank_f__Ruminococcaceae;ASV1028	0.00275188	0	0	0	0	0	0	0	0.00101526	0	0	0	0	0	0	0	0	0	0.000106869	0	0	0	0	0.000160304	0	0	0	0	0	0	0.000112064
d__Bacteria;k__norank_d__Bacteria;p__Firmicutes;c__Clostridia;o__Oscillospirales;f__Oscillospiraceae;g__unclassified_f__Oscillospiraceae;s__unclassified_f__Oscillospiraceae;ASV2506	0.000347324	0	0	0	0	0	0.00104197	0.000213738	0	0	0.000320607	0	0	0	0.000133586	0	0	0	0	0	0	0	0	0	0	0	0.000240455	0	0.00136258	0	0.000106127
d__Bacteria;k__norank_d__Bacteria;p__Firmicutes;c__Bacilli;o__RF39;f__norank_o__RF39;g__norank_f__norank_o__RF39;s__unclassified_g__norank_f__norank_o__RF39;ASV50	0	0	0	0	0	0	0	0	0.00104197	0	0	0	0	0	0	0.000133586	0	0	0	0	0	0	0	0	0.000507628	0.00251142	0	0	0	0	0.000116517
d__Bacteria;k__norank_d__Bacteria;p__Firmicutes;c__Bacilli;o__RF39;f__norank_o__RF39;g__norank_f__norank_o__RF39;s__Firmicutes_bacterium_CAG822;ASV1046	0.000160304	0.000561062	0.000106869	5.34345e-05	0	0.000480911	0	0.000106869	0	0.000106869	0	5.34345e-05	8.01518e-05	0	0	0.000240455	0	0	0	0.000160304	0	0	0.000187021	0.000187021	0	0	0	0.000480911	0	0	0.00012097
d__Bacteria;k__norank_d__Bacteria;p__Firmicutes;c__Clostridia;o__Lachnospirales;f__Lachnospiraceae;g__Lachnospiraceae_NK4A136_group;s__unclassified_g__Lachnospiraceae_NK4A136_group;ASV4971	0	0	0	0	0	0	0	0	0	0	0	0	0	0	0.00315264	0	0	0	0	0	0	0	0	0	0	0	0	0	0	0	8.75732e-05
d__Bacteria;k__norank_d__Bacteria;p__Firmicutes;c__Clostridia;o__Clostridia_UCG-014;f__norank_o__Clostridia_UCG-014;g__norank_f__norank_o__Clostridia_UCG-014;s__unclassified_g__norank_f__norank_o__Clostridia_UCG-014;ASV10601	0	0	0	0	0	0	0	0	0	0	0	0	0	0	0	0	0	0	0	0.00277859	0	0	0	0	0	0	0	0.000935104	0	0	0.000103158
d__Bacteria;k__norank_d__Bacteria;p__Firmicutes;c__Clostridia;o__Peptostreptococcales-Tissierellales;f__Anaerovoracaceae;g__Eubacterium_brachy_group;s__uncultured_bacterium_g__Eubacterium_brachy_group;ASV122	0.000400759	0	0	0	0	0	0	0	0.00141601	0	0	0	0	0	0	0	0	0	0	0	0	0	0	0	0	0.000935104	0	0	0.00114884	0	0.00011429
d__Bacteria;k__norank_d__Bacteria;p__Firmicutes;c__Bacilli;o__RF39;f__norank_o__RF39;g__norank_f__norank_o__RF39;s__unclassified_g__norank_f__norank_o__RF39;ASV9581	0	0	0	0	0	0.000454193	0.00117556	0	0	0	0	0	0	0	0	0	0	0	0	0.00240455	0	0	0	0	0	0	0	0	0	0	0.000112064
d__Bacteria;k__norank_d__Bacteria;p__Actinobacteriota;c__Coriobacteriia;o__Coriobacteriales;f__Eggerthellaceae;g__DNF00809;s__uncultured_bacterium_g__DNF00809;ASV453	0	0	0	0.000240455	0	0.00029389	0.00029389	0	0.000267173	0	0	0	0	0	0.000160304	0	0	5.34345e-05	0.000187021	0.000534345	0	0	0	0	0	0.000106869	0	0	0.000614497	0	0.000105385
d__Bacteria;k__norank_d__Bacteria;p__Firmicutes;c__Clostridia;o__Lachnospirales;f__Lachnospiraceae;g__Lachnoclostridium;s__unclassified_g__Lachnoclostridium;ASV919	0	0.00200379	0	0	0	0	0	0	0	0	0	0	0	0	0	0	0	0	0	0	0	0	0	0.000908387	0	0	0	0	0	0	0.000107611
d__Bacteria;k__norank_d__Bacteria;p__Firmicutes;c__Clostridia;o__Lachnospirales;f__Lachnospiraceae;g__unclassified_f__Lachnospiraceae;s__unclassified_f__Lachnospiraceae;ASV2213	0	0.00029389	0	0	0	0	0	0.000427476	0	0	0.00160304	0	0.000213738	0	0.000641214	0	0	0	0	0	0	0	0	0	0	0	0	0.000400759	0	0	0.000102416
d__Bacteria;k__norank_d__Bacteria;p__Firmicutes;c__Bacilli;o__RF39;f__norank_o__RF39;g__norank_f__norank_o__RF39;s__uncultured_bacterium_g__norank_f__norank_o__RF39;ASV214	0.000400759	0	0	0	0	0	0	0	0.000561062	0	0	0	0	0	0	0	0	0	0	0	0.000160304	0.000694649	0	0.00104197	0.000267173	0.000400759	0.000427476	0.000240455	0	0	0.000116517
d__Bacteria;k__norank_d__Bacteria;p__Bacteroidota;c__Bacteroidia;o__Bacteroidales;f__Muribaculaceae;g__norank_f__Muribaculaceae;s__unclassified_g__norank_f__Muribaculaceae;ASV371	8.01518e-05	0	0	0	0	0	0.00120228	0	0	0	0.000374042	0	0	0	0	0	0	0	0	0	0	0	0	5.34345e-05	0.00152288	0.000133586	5.34345e-05	0	0	8.01518e-05	9.72211e-05
d__Bacteria;k__norank_d__Bacteria;p__Firmicutes;c__Clostridia;o__Clostridia_UCG-014;f__norank_o__Clostridia_UCG-014;g__norank_f__norank_o__Clostridia_UCG-014;s__unclassified_g__norank_f__norank_o__Clostridia_UCG-014;ASV1867	0	0	0.000106869	0	0	0	0	0	0	0	0	0	0	0	0	0.000881669	0	0	0	0.000854952	0	0.00179006	0	0	0	0	0.000400759	0	0	0	0.000112064
d__Bacteria;k__norank_d__Bacteria;p__Firmicutes;c__Clostridia;o__Lachnospirales;f__Lachnospiraceae;g__unclassified_f__Lachnospiraceae;s__unclassified_f__Lachnospiraceae;ASV7666	0	0	0	0	0	0	0	0	0	0	0	0	0	0	0	0	0	0	0	0	0	0	0	0	0.00333966	0	0	0	0	0	9.27682e-05
d__Bacteria;k__norank_d__Bacteria;p__Firmicutes;c__Clostridia;o__Lachnospirales;f__Lachnospiraceae;g__unclassified_f__Lachnospiraceae;s__unclassified_f__Lachnospiraceae;ASV4973	0	0	0	0	0	0	0	0	0	0	0	0	0	0	0.00299233	0	0	0	0	0	0	0	0	0	0	0	0	0	0	0	8.31203e-05
d__Bacteria;k__norank_d__Bacteria;p__Firmicutes;c__Clostridia;o__Lachnospirales;f__Lachnospiraceae;g__unclassified_f__Lachnospiraceae;s__unclassified_f__Lachnospiraceae;ASV135	0	0	0	0	0	0.00101526	0	0.00130915	0.000908387	0	0	0	0	0	0	0	0	0	0	0	0	0	0	0	0	0.0007748	0	0	0	0	0.000111322
d__Bacteria;k__norank_d__Bacteria;p__Firmicutes;c__Clostridia;o__Clostridia_UCG-014;f__norank_o__Clostridia_UCG-014;g__norank_f__norank_o__Clostridia_UCG-014;s__unclassified_g__norank_f__norank_o__Clostridia_UCG-014;ASV3578	0	0	0	0	0	0	0	0	0	0	0	0	0	0	0	0	0	0	0.000507628	0	0	0	0.000614497	0	0	0	0.000374042	0.000561062	0	0.00029389	9.79633e-05
d__Bacteria;k__norank_d__Bacteria;p__Firmicutes;c__Clostridia;o__Clostridia_UCG-014;f__norank_o__Clostridia_UCG-014;g__norank_f__norank_o__Clostridia_UCG-014;s__unclassified_g__norank_f__norank_o__Clostridia_UCG-014;ASV5259	0	0.00341981	0	0	0	0	0	0	0	0	0	0	0	0	0.000106869	0	0	0	0	0	0	0	0	0	0	0	0	0	0	0	9.79633e-05
d__Bacteria;k__norank_d__Bacteria;p__Firmicutes;c__Clostridia;o__Clostridia_UCG-014;f__norank_o__Clostridia_UCG-014;g__norank_f__norank_o__Clostridia_UCG-014;s__unclassified_g__norank_f__norank_o__Clostridia_UCG-014;ASV889	0	0	0	0	0	0	0.00133586	0	0	0	0	0	0	0	0	0	0	0	0	0	0	0.000854952	0	0.00181677	0	0	0	0	0	0	0.000111322
d__Bacteria;k__norank_d__Bacteria;p__Firmicutes;c__Clostridia;o__Clostridia_UCG-014;f__norank_o__Clostridia_UCG-014;g__norank_f__norank_o__Clostridia_UCG-014;s__unclassified_g__norank_f__norank_o__Clostridia_UCG-014;ASV1445	0	0	0	0.000267173	0	0	0	0	0	0.000213738	0.000427476	0	0	0	0	0	0	0	0.000240455	0.000400759	0	0	0	0	0	0	0	0	0.000561062	0.00149617	0.00010019
d__Bacteria;k__norank_d__Bacteria;p__Firmicutes;c__Clostridia;o__Oscillospirales;f__Oscillospiraceae;g__UCG-005;s__unclassified_g__UCG-005;ASV1997	0	0	8.01518e-05	0	0	0	0	0	0	0	0.000748083	0	0	0	0	0.000106869	0	0	0	0	0	0	0	0	0	0	0	0	0	0.00296561	0.000108353
d__Bacteria;k__norank_d__Bacteria;p__Firmicutes;c__Bacilli;o__Lactobacillales;f__Enterococcaceae;g__Enterococcus;s__unclassified_g__Enterococcus;ASV1938	0	0	0	0	0.000187021	0	0	0	0	0	0	0.000507628	0	0	0	0.000133586	0	0.000213738	0	0	0	0	0	0	0	0	0.000400759	0	0.000320607	0.000320607	0.000115775
d__Bacteria;k__norank_d__Bacteria;p__Firmicutes;c__Clostridia;o__Lachnospirales;f__Lachnospiraceae;g__unclassified_f__Lachnospiraceae;s__unclassified_f__Lachnospiraceae;ASV2592	0	0	0	0	0	0	0.000454193	0	0.000935104	0	0	0	0	0	0.000694649	0	0	0	0	0	0	0	0.000133586	0	0.00058778	0	0.00058778	0	0.000267173	0	0.000101674
d__Bacteria;k__norank_d__Bacteria;p__Firmicutes;c__Clostridia;o__Clostridia_UCG-014;f__norank_o__Clostridia_UCG-014;g__norank_f__norank_o__Clostridia_UCG-014;s__unclassified_g__norank_f__norank_o__Clostridia_UCG-014;ASV4153	0	0	0	0	0	0	0	0	0	0	0	0	0	0	0	0	0	0	0	0.00269844	0	0	0	0	0	0	0.00128243	0	0	0	0.00011058
d__Bacteria;k__norank_d__Bacteria;p__Firmicutes;c__Bacilli;o__RF39;f__norank_o__RF39;g__norank_f__norank_o__RF39;s__unclassified_g__norank_f__norank_o__RF39;ASV1027	0	0	0	0	0	0	5.34345e-05	0	0.000534345	0.000374042	0	0.000133586	0	0	0	0	0	0.000961821	0	0.000213738	0	0.000106869	0	0.000187021	0.00122899	0	0.000106869	0	0	0.000133586	0.000112064
d__Bacteria;k__norank_d__Bacteria;p__Firmicutes;c__Clostridia;o__Oscillospirales;f__Ruminococcaceae;g__Ruminococcus;s__unclassified_g__Ruminococcus;ASV904	0	0	0	0	0	0	0	0	0	0	0.00213738	0	0	0	0	0	0	0	0	0	0	0	0	0.00117556	0	0	0	0	0	0	9.20261e-05
d__Bacteria;k__norank_d__Bacteria;p__Firmicutes;c__Bacilli;o__RF39;f__norank_o__RF39;g__norank_f__norank_o__RF39;s__uncultured_bacterium_g__norank_f__norank_o__RF39;ASV1897	0	0	0	0	0	0	0.000106869	0	0	0	0	0	0	0	0.00187021	0.000240455	0	0	0	0	0	0.000240455	0	0	0	0	0	0.000267173	0	0	9.57368e-05
d__Bacteria;k__norank_d__Bacteria;p__Patescibacteria;c__Saccharimonadia;o__Saccharimonadales;f__Saccharimonadaceae;g__Candidatus_Saccharimonas;s__uncultured_bacterium_g__Candidatus_Saccharimonas;ASV3659	0	0	0	0	0	0.000400759	0.00106869	0	0	0	0	0	0	0	0	0	0	0	0.000160304	0.000561062	0	0.000267173	0	0	0	0	0	0	0	0.000454193	9.20261e-05
d__Bacteria;k__norank_d__Bacteria;p__Firmicutes;c__Clostridia;o__Clostridia_UCG-014;f__norank_o__Clostridia_UCG-014;g__norank_f__norank_o__Clostridia_UCG-014;s__uncultured_bacterium_g__norank_f__norank_o__Clostridia_UCG-014;ASV2134	0	0	0	0	0	0	0	0	0.00349996	0	0	0	0	0	0	0	0	0	0	0	0	0	0	0	0	0	0	0	0	0	0.00011058
d__Bacteria;k__norank_d__Bacteria;p__Firmicutes;c__Bacilli;o__RF39;f__norank_o__RF39;g__norank_f__norank_o__RF39;s__unclassified_g__norank_f__norank_o__RF39;ASV4157	0	0	0.000561062	0	0	0	0	0	5.34345e-05	0	0	0	0	0	0	0	0	0	0	0.000480911	0	0	0	0	0.000854952	0	0.000961821	0.000427476	0	0	0.0001039
d__Bacteria;k__norank_d__Bacteria;p__Firmicutes;c__Bacilli;o__RF39;f__norank_o__RF39;g__norank_f__norank_o__RF39;s__unclassified_g__norank_f__norank_o__RF39;ASV385	0	0	0	0	0	0	0	0	0	0	0	0	0	0	0	0	0	0.000240455	0	0	0.000160304	0	0.00315264	0	0	0.000133586	0	0	0	0.000347324	0.000112064
d__Bacteria;k__norank_d__Bacteria;p__Firmicutes;c__Clostridia;o__Lachnospirales;f__Lachnospiraceae;g__Blautia;s__Lachnospiraceae_bacterium_DW59;ASV4707	0	0	0	0	0	0	0.00125571	0	0	0	0.000721366	0	0	0	0.000961821	0	0	0	0	0	0	0	0	0	0	0	0	0	0	0	9.20261e-05
d__Bacteria;k__norank_d__Bacteria;p__Firmicutes;c__Clostridia;o__Clostridia_UCG-014;f__norank_o__Clostridia_UCG-014;g__norank_f__norank_o__Clostridia_UCG-014;s__unclassified_g__norank_f__norank_o__Clostridia_UCG-014;ASV918	0	0.000641214	0	0	0	0	0	0	0	0	0	0	0	0	0	0.000427476	0	0	0	0	0	0	0	0.000908387	0.000935104	0	0	0	0.000694649	0	0.00010019
d__Bacteria;k__norank_d__Bacteria;p__Firmicutes;c__Clostridia;o__Oscillospirales;f__Eubacterium_coprostanoligenes_group;g__norank_f__Eubacterium_coprostanoligenes_group;s__unclassified_g__norank_f__Eubacterium_coprostanoligenes_group;ASV5023	0	0	0	0	0	0	0.00179006	0	0	0	0	0	0	0	0.000721366	0	0	0	0	0	0	0	0	0	0	0	0	0	0	0.000694649	8.90575e-05
d__Bacteria;k__norank_d__Bacteria;p__Firmicutes;c__Bacilli;o__RF39;f__norank_o__RF39;g__norank_f__norank_o__RF39;s__unclassified_g__norank_f__norank_o__RF39;ASV3134	0	0	0	0	0	8.01518e-05	0	0.00366026	0	0	0	0	0	0	0	0	0	0	0	0	0	0	0	0	0	0	0	0	0	0	0.0001039
d__Bacteria;k__norank_d__Bacteria;p__Firmicutes;c__Clostridia;o__Oscillospirales;f__Ruminococcaceae;g__Ruminococcus;s__unclassified_g__Ruminococcus;ASV133	0	0	0	0.000133586	0	0	0.00187021	0	0	0	0	0	0	0	0	0	0	0	0	0	0	0	0	0	0	0.000748083	0	8.01518e-05	0	0	9.6479e-05
d__Bacteria;k__norank_d__Bacteria;p__Firmicutes;c__Clostridia;o__Oscillospirales;f__Eubacterium_coprostanoligenes_group;g__norank_f__Eubacterium_coprostanoligenes_group;s__uncultured_bacterium_g__norank_f__Eubacterium_coprostanoligenes_group;ASV3182	0.000480911	0	0	0	0	0.000240455	0	0.000240455	0	0	0	0.000614497	0.000667931	0	0	0	0	0	0	0	0	0.000961821	0.000240455	0	0	0	0	0.000133586	0	0.000133586	0.000115033
d__Bacteria;k__norank_d__Bacteria;p__Firmicutes;c__Clostridia;o__Clostridia_UCG-014;f__norank_o__Clostridia_UCG-014;g__norank_f__norank_o__Clostridia_UCG-014;s__unclassified_g__norank_f__norank_o__Clostridia_UCG-014;ASV4989	0	0	0	0	0	0	0.00104197	0	0.000561062	0	0	0	0	0	0.00187021	0	0	0	0	0	0	0	0	0	0	0	0	0	0	0	9.6479e-05
d__Bacteria;k__norank_d__Bacteria;p__Firmicutes;c__Clostridia;o__Oscillospirales;f__Ruminococcaceae;g__Negativibacillus;s__unclassified_g__Negativibacillus;ASV2490	0	0	0	0	0	0	0	0	0	0	0.00162975	0.000106869	0	5.34345e-05	0	0	0.000187021	0	0.000427476	0	0	0	0	0	0.000267173	0	0.000240455	5.34345e-05	0.000106869	0	8.90575e-05
d__Bacteria;k__norank_d__Bacteria;p__Patescibacteria;c__Saccharimonadia;o__Saccharimonadales;f__Saccharimonadaceae;g__Candidatus_Saccharimonas;s__uncultured_bacterium_g__Candidatus_Saccharimonas;ASV127	0.000160304	0	0	0	0.000721366	0	0.000320607	0	0	0	0	0	0	0	0	0	0	0	0	0	0.000961821	0	0	0	0.000427476	0.0007748	0	0	0	0.000320607	0.000104643
d__Bacteria;k__norank_d__Bacteria;p__Firmicutes;c__Clostridia;o__Oscillospirales;f__Oscillospiraceae;g__norank_f__Oscillospiraceae;s__uncultured_Clostridiales_bacterium_g__norank_f__Oscillospiraceae;ASV4196	0	0.000347324	0	0	0	0	0	0	0	0	0.00029389	0	0	0	0.00029389	0	0	0	0	0	0	0	0	0	0.00117556	0	0.000320607	0.000480911	0	0	8.08939e-05
d__Bacteria;k__norank_d__Bacteria;p__Firmicutes;c__Bacilli;o__RF39;f__norank_o__RF39;g__norank_f__norank_o__RF39;s__unclassified_g__norank_f__norank_o__RF39;ASV4715	0	0	0	0	0	0	0	0	0.00315264	0	0	0	0	0	8.01518e-05	0	0	0	0	0	0	0	0	0	0	0	0	0	0	0	9.57368e-05
d__Bacteria;k__norank_d__Bacteria;p__Firmicutes;c__Clostridia;o__Oscillospirales;f__Oscillospiraceae;g__unclassified_f__Oscillospiraceae;s__unclassified_f__Oscillospiraceae;ASV270	0.000427476	0	0	0	0	0	0.000160304	0	0	0	0.000240455	0	0	0	0	0	0	0	0.00029389	0.00101526	0.000187021	0	0	0	0.000213738	0.000320607	0	0.000374042	0	0.000106869	9.27682e-05
d__Bacteria;k__norank_d__Bacteria;p__Firmicutes;c__Bacilli;o__RF39;f__norank_o__RF39;g__norank_f__norank_o__RF39;s__uncultured_bacterium_g__norank_f__norank_o__RF39;ASV278	0	0.000160304	0	0.000480911	0	0	0	0.000133586	0.000213738	0.000427476	0	0	0	0	0	0	0.000534345	0	0.000160304	0	0	0	0	0	0	0.000267173	0	0	0.000240455	0	0.00010019
d__Bacteria;k__norank_d__Bacteria;p__Firmicutes;c__Clostridia;o__Oscillospirales;f__Ruminococcaceae;g__unclassified_f__Ruminococcaceae;s__unclassified_f__Ruminococcaceae;ASV141	0	0	8.01518e-05	0	0	0	0	0	0.000988538	0	0	0	0	0	0.000828235	0	0	0	0	0	0	0.000160304	0	0	0	0.000748083	0.000320607	0	0.000240455	0	9.35104e-05
d__Bacteria;k__norank_d__Bacteria;p__Firmicutes;c__Clostridia;o__Monoglobales;f__Monoglobaceae;g__Monoglobus;s__unclassified_g__Monoglobus;ASV4664	0.000133586	0	0	0	0	0	0	0	0	0	0	0	0	0	0	0	0	0	0	0.00125571	0	0.000160304	0	0	0	0	0	0	0	0	8.68311e-05
d__Bacteria;k__norank_d__Bacteria;p__Proteobacteria;c__Gammaproteobacteria;o__Burkholderiales;f__Alcaligenaceae;g__Oligella;s__Oligella_ureolytica;ASV1026	0	0	0	0	0	0	0	0	0	0	0	0	0	0	0	0	0	0	0	0	0	0.00272516	0.000374042	0.000187021	0	0	0	0	0.000133586	0	9.49947e-05
d__Bacteria;k__norank_d__Bacteria;p__Firmicutes;c__Bacilli;o__Lactobacillales;f__Aerococcaceae;g__Ignavigranum;s__uncultured_bacterium_g__Ignavigranum;ASV614	0	0	0	0	0.000320607	0.000106869	0	0	0	2.67173e-05	0	0.000133586	0.000213738	0	0	0	5.34345e-05	0	0	0.000106869	5.34345e-05	8.01518e-05	0	0.000133586	0.000267173	8.01518e-05	0	0.00125571	0.000267173	0	9.72211e-05
d__Bacteria;k__norank_d__Bacteria;p__Firmicutes;c__Clostridia;o__Lachnospirales;f__Lachnospiraceae;g__Marvinbryantia;s__unclassified_g__Marvinbryantia;ASV3146	0.000213738	0	0	0	0	0.000374042	0	0.000721366	0	0	0	0	0	0	0	0	0.000133586	0.000400759	0.000133586	0.000908387	0	0.000213738	0.00058778	0	0	0	0	0	0	0	0.0001039
d__Bacteria;k__norank_d__Bacteria;p__Firmicutes;c__Clostridia;o__Lachnospirales;f__Lachnospiraceae;g__GCA-900066575;s__uncultured_bacterium_g__GCA-900066575;ASV1535	0	0.000106869	0	0.000106869	0	0	0.00192364	0	0	0	0.000240455	0	0	0	0.000614497	0	0	0	0	0	0	0	0	0	0.000240455	0	0	0	0.000187021	0	9.49947e-05
d__Bacteria;k__norank_d__Bacteria;p__Firmicutes;c__Clostridia;o__Lachnospirales;f__Lachnospiraceae;g__unclassified_f__Lachnospiraceae;s__unclassified_f__Lachnospiraceae;ASV1354	0	0	0	0.00173662	0	0	0	0.000534345	0.000828235	0	0	0	0	0	0	0	0	0	0	0	0	0	0	0	0	0	0.000748083	0.000160304	0	0	0.000111322
d__Bacteria;k__norank_d__Bacteria;p__Firmicutes;c__Clostridia;o__Peptococcales;f__Peptococcaceae;g__norank_f__Peptococcaceae;s__uncultured_bacterium_g__norank_f__Peptococcaceae;ASV554	0.000267173	0.000748083	0	0	0	0.000213738	0	0	0	0	0.000614497	0	0	0	0	0	0	0	0	0.000694649	0	0.000320607	0.000213738	0	0	8.01518e-05	8.01518e-05	0	0	0.000160304	9.87054e-05
d__Bacteria;k__norank_d__Bacteria;p__Actinobacteriota;c__Coriobacteriia;o__Coriobacteriales;f__Eggerthellaceae;g__Enterorhabdus;s__uncultured_bacterium_g__Enterorhabdus;ASV1492	0	0.000187021	0	0.000160304	0	0.000187021	0.000133586	0	0	0	0.000320607	0	0	0	0	0	0	0.000320607	0	0	8.01518e-05	0.000561062	0	0	0	0	0.000267173	0	0.000534345	0.00029389	9.12839e-05
d__Bacteria;k__norank_d__Bacteria;p__Firmicutes;c__Clostridia;o__Clostridia_UCG-014;f__norank_o__Clostridia_UCG-014;g__norank_f__norank_o__Clostridia_UCG-014;s__unclassified_g__norank_f__norank_o__Clostridia_UCG-014;ASV4660	0	0	0	0	0	0	0	0	0	0	0	0	0	0	0	0	0	0	0	0	0	0	0	0	0	0	0	0	0	0	9.72211e-05
d__Bacteria;k__norank_d__Bacteria;p__Firmicutes;c__Bacilli;o__RF39;f__norank_o__RF39;g__norank_f__norank_o__RF39;s__unclassified_g__norank_f__norank_o__RF39;ASV180	0.000213738	0	0	0	0	0.000267173	0	0	0.000347324	0	0.000160304	0.000374042	0	0	0	0.000187021	0	0	0.000213738	0	0	0.000160304	0	0.000240455	0	0.000480911	0	0	0.000240455	0	9.87054e-05
d__Bacteria;k__norank_d__Bacteria;p__Firmicutes;c__Clostridia;o__Lachnospirales;f__Lachnospiraceae;g__Lachnospiraceae_NK4A136_group;s__unclassified_g__Lachnospiraceae_NK4A136_group;ASV7673	0	0	0	0	0	0	0	0	0.00195036	0	0	0	0	0	0	0	0	0	0	0	0	0	0	0	0.0013893	0	0	0	0	0	9.27682e-05
d__Bacteria;k__norank_d__Bacteria;p__Firmicutes;c__Clostridia;o__Lachnospirales;f__Lachnospiraceae;g__Marvinbryantia;s__unclassified_g__Marvinbryantia;ASV3570	0	0	0	0	0	0	0	0	0	0.00189692	0	0	0	0	0	0	0	0	0.000614497	0	0	0	0	0	0	0	0	0	0	0.000347324	0.000100932
d__Bacteria;k__norank_d__Bacteria;p__Firmicutes;c__Clostridia;o__Lachnospirales;f__Lachnospiraceae;g__unclassified_f__Lachnospiraceae;s__unclassified_f__Lachnospiraceae;ASV152	0	0	0	0	0	0	0	0	0	0	0	0	0	0	0	0	0	0	0	0	2.67173e-05	0.00277859	0	0	0	0.000721366	0	0	0	0	9.79633e-05
d__Bacteria;k__norank_d__Bacteria;p__Bacteroidota;c__Bacteroidia;o__Bacteroidales;f__Bacteroidaceae;g__Bacteroides;s__unclassified_g__Bacteroides;ASV4162	0.000454193	0.00029389	0	0	0	0	0	0	0	0	0.000828235	2.67173e-05	0	0	0	0	0	0	0	0	0	0	0	0	0.000400759	0	0.000641214	0.000267173	0	0.000133586	8.46046e-05
d__Bacteria;k__norank_d__Bacteria;p__Firmicutes;c__Clostridia;o__Clostridia_UCG-014;f__norank_o__Clostridia_UCG-014;g__norank_f__norank_o__Clostridia_UCG-014;s__unclassified_g__norank_f__norank_o__Clostridia_UCG-014;ASV898	0	0	0	0	0	0	0.000213738	0	0	0	0	0	0	0	0	0	0	0	0	0	0	0	0	0.00146945	0.000854952	0	0.000854952	0	0	0	9.42525e-05
d__Bacteria;k__norank_d__Bacteria;p__Firmicutes;c__Clostridia;o__Christensenellales;f__Christensenellaceae;g__Christensenellaceae_R-7_group;s__unclassified_g__Christensenellaceae_R-7_group;ASV2513	0	0.000961821	8.01518e-05	0	0.000240455	0	0.000133586	0	0.000106869	0	8.01518e-05	0.000106869	0	0	0.000106869	0	0	0	0	0.000374042	0	0	0.000213738	0	0	0	0	0	0.00101526	0	0.00010019
d__Bacteria;k__norank_d__Bacteria;p__Firmicutes;c__Clostridia;o__Lachnospirales;f__Lachnospiraceae;g__Lachnospiraceae_NK4A136_group;s__Trichinella_pseudospiralis;ASV678	0	0	0	0	0	0	0	0	0.0021641	0	0	0	0	0	0	0	0	0	0	0	0	0	0	0	0	8.01518e-05	0.00104197	0	0.000133586	0	9.49947e-05
d__Bacteria;k__norank_d__Bacteria;p__Firmicutes;c__Clostridia;o__Oscillospirales;f__Ruminococcaceae;g__Ruminococcus;s__unclassified_g__Ruminococcus;ASV161	0	0	0	0	0.000133586	0	0	0	0	0	0	0	0	0	0	0	0	0	0	0.000240455	0.000106869	0	0.000106869	0	0	0.000614497	0	0.000854952	0	8.01518e-05	9.87054e-05
d__Bacteria;k__norank_d__Bacteria;p__Firmicutes;c__Clostridia;o__Clostridia_UCG-014;f__norank_o__Clostridia_UCG-014;g__norank_f__norank_o__Clostridia_UCG-014;s__unclassified_g__norank_f__norank_o__Clostridia_UCG-014;ASV2503	0	0	0	0	0	0	0.000320607	0	0	0	0	0	0	0	0.00152288	0	0	0	0	0	0	0	0	0	0	0	0	0	0.00117556	0	8.38625e-05
d__Bacteria;k__norank_d__Bacteria;p__Actinobacteriota;c__Coriobacteriia;o__Coriobacteriales;f__Eggerthellaceae;g__Enterorhabdus;s__uncultured_bacterium_g__Enterorhabdus;ASV404	0.000133586	0	0	0	0	0	0	0	0	0.000400759	0	0	0	0	8.01518e-05	0	0	0	0.000240455	5.34345e-05	0	0	0.000240455	8.01518e-05	0.00104197	8.01518e-05	0	0.000347324	0	0	7.86675e-05
d__Bacteria;k__norank_d__Bacteria;p__Firmicutes;c__Clostridia;o__Oscillospirales;f__Ruminococcaceae;g__unclassified_f__Ruminococcaceae;s__unclassified_f__Ruminococcaceae;ASV2672	0	8.01518e-05	0	0	0	0	0.000854952	0	0.000267173	0	0	0.000187021	0	0	0.000667931	0	5.34345e-05	0	0	0	0	0	0	0	0.000881669	0	0	0	0.000160304	0	8.97997e-05
d__Bacteria;k__norank_d__Bacteria;p__Firmicutes;c__Clostridia;o__Lachnospirales;f__Lachnospiraceae;g__Lachnospiraceae_NK4A136_group;s__unclassified_g__Lachnospiraceae_NK4A136_group;ASV4984	0	0	0	0	0	0	0.000881669	0	0.000133586	0	0	0	0	0	0.00187021	0	0	0	0	0	0	0	0	0	0	0	0	0	0	0	8.01518e-05
d__Bacteria;k__norank_d__Bacteria;p__Firmicutes;c__Clostridia;o__Oscillospirales;f__Ruminococcaceae;g__Eubacterium_siraeum_group;s__uncultured_bacterium_g__Eubacterium_siraeum_group;ASV149	0.000240455	0	0	0	0	0	0	0	0	0	0	0.000507628	0	0	0	0	0	0	0	0.00117556	0	0	0	0	0	0.000721366	0.000694649	0	0	0	9.27682e-05
d__Bacteria;k__norank_d__Bacteria;p__Firmicutes;c__Bacilli;o__Erysipelotrichales;f__Erysipelotrichaceae;g__Allobaculum;s__uncultured_Allobaculum_sp._g__Allobaculum;ASV277	0	0	0.000534345	0.000320607	0	0	0	0	0	0	0	0	0	0	0	0	0.000721366	0	0	0	0	0	0	0	0	0.000240455	0	0	5.34345e-05	0	9.20261e-05
d__Bacteria;k__norank_d__Bacteria;p__Firmicutes;c__Clostridia;o__Lachnospirales;f__Lachnospiraceae;g__unclassified_f__Lachnospiraceae;s__unclassified_f__Lachnospiraceae;ASV2323	0	0	0	0	0	0	0	0	0.000267173	0	0.00133586	0	0	0.000454193	0	0	0	0	0	0	0	0.000213738	0	0	0	0	0	0	0	0	8.23782e-05
d__Bacteria;k__norank_d__Bacteria;p__Desulfobacterota;c__Desulfovibrionia;o__Desulfovibrionales;f__Desulfovibrionaceae;g__Desulfovibrio;s__unclassified_g__Desulfovibrio;ASV2526	0	0.000427476	0	0	0	0	0	0	0.00029389	0	0.000213738	0	0	0	0	0	0	0	0	0	0	0	0	0	0.00133586	0	0	0	0.000694649	0.00029389	9.05418e-05
d__Bacteria;k__norank_d__Bacteria;p__Firmicutes;c__Clostridia;o__Oscillospirales;f__Ruminococcaceae;g__Ruminococcus;s__unclassified_g__Ruminococcus;ASV1945	0.00205723	0	0	0	2.67173e-05	0	0.000374042	0.000507628	0	0	0	0	0	0	0	0.000106869	0	0	0	0	0	0	0	0	0	0	0.000267173	0	0.000187021	0	9.79633e-05
d__Bacteria;k__norank_d__Bacteria;p__Firmicutes;c__Clostridia;o__Lachnospirales;f__Lachnospiraceae;g__Blautia;s__Lachnospiraceae_bacterium_DW59;ASV2502	0	0	0	0	0	0	0	0	0.000374042	0	0.0013893	0	0	0	0	0	0	0	0	0	0	0	0	0	0	0	5.34345e-05	0	0.00128243	0	8.60889e-05
d__Bacteria;k__norank_d__Bacteria;p__Firmicutes;c__Clostridia;o__Lachnospirales;f__Lachnospiraceae;g__unclassified_f__Lachnospiraceae;s__unclassified_f__Lachnospiraceae;ASV5032	0	0	0	0	0	0	0.000507628	0	0.000801518	0	0.000347324	0	0	0	0.000614497	0	0	0	0	0	0	0	0	0	0.000374042	0	0	0	0	0	7.34724e-05
d__Bacteria;k__norank_d__Bacteria;p__Firmicutes;c__Clostridia;o__Oscillospirales;f__Oscillospiraceae;g__UCG-005;s__uncultured_prokaryote_g__UCG-005;ASV3562	0	0	0	0	0	0	0	0	0	0	0	0	0	0	0	0	0	0	0.00283203	0	0	0	0	0	0	0	0	0	0	0	8.31203e-05
d__Bacteria;k__norank_d__Bacteria;p__Bacteroidota;c__Bacteroidia;o__Bacteroidales;f__Muribaculaceae;g__norank_f__Muribaculaceae;s__uncultured_bacterium_g__norank_f__Muribaculaceae;ASV2418	0	0	0	0	0	0	0.000748083	0	0	5.34345e-05	0	0	0	5.34345e-05	0.00203051	0	0	0	0	0	0	0	5.34345e-05	0	0	0	0	0	0.000160304	0	8.60889e-05
d__Bacteria;k__norank_d__Bacteria;p__Firmicutes;c__Clostridia;o__Peptostreptococcales-Tissierellales;f__Anaerovoracaceae;g__Eubacterium_brachy_group;s__uncultured_bacterium_g__Eubacterium_brachy_group;ASV993	0	0	0	0	0	0	0.000908387	0	0.000374042	0	0	0	0	0	0.00058778	0	0	0	0	0	0	0	0.000240455	0.000213738	0.000160304	0	0	0.000213738	0	0	8.46046e-05
d__Bacteria;k__norank_d__Bacteria;p__Firmicutes;c__Clostridia;o__Lachnospirales;f__Lachnospiraceae;g__unclassified_f__Lachnospiraceae;s__unclassified_f__Lachnospiraceae;ASV7667	0	0	0	0	0	0	0	0	0	0	0	0	0	0	0	0	0	0	0	0	0	0	0	0	0.00269844	0	0	0	0	0	7.49567e-05
d__Bacteria;k__norank_d__Bacteria;p__Firmicutes;c__Bacilli;o__Erysipelotrichales;f__Erysipelotrichaceae;g__norank_f__Erysipelotrichaceae;s__unclassified_g__norank_f__Erysipelotrichaceae;ASV5046	0	0	0	0	0	0	0.00173662	0	0.000160304	0	0	0	0	0	0.000374042	0	0	0	0	0	0	0	0	0	0.000507628	0	0	0	0	0	7.71832e-05
d__Bacteria;k__norank_d__Bacteria;p__Bacteroidota;c__Bacteroidia;o__Bacteroidales;f__Muribaculaceae;g__norank_f__Muribaculaceae;s__uncultured_bacterium_g__norank_f__Muribaculaceae;ASV5030	0	0.000454193	0	0	0	0	0.00162975	0	0	0	0	0	0	0	0.000561062	0	0	0.000267173	0	0	0	0	0	0	0	0	0	0	0	0	8.08939e-05
d__Bacteria;k__norank_d__Bacteria;p__Actinobacteriota;c__Coriobacteriia;o__Coriobacteriales;f__Eggerthellaceae;g__Adlercreutzia;s__uncultured_bacterium_g__Adlercreutzia;ASV1462	0	0	0	0.000187021	0	0.000187021	0.000320607	0.000160304	0	0	0	0	0	0	0.000507628	0	0.000213738	0	0	0.000454193	0	0	0	0	0.00029389	0	0	0	0.000667931	0	8.31203e-05
d__Bacteria;k__norank_d__Bacteria;p__Bacteroidota;c__Bacteroidia;o__Bacteroidales;f__Muribaculaceae;g__norank_f__Muribaculaceae;s__uncultured_bacterium_g__norank_f__Muribaculaceae;ASV4933	0	0	0	0	0	0	0.00275188	0	0	0	0	0	0	0	8.01518e-05	0	0	0	0	0	0	0	0	0	0	0	0	0	0	0	7.94096e-05
d__Bacteria;k__norank_d__Bacteria;p__Firmicutes;c__Clostridia;o__Peptostreptococcales-Tissierellales;f__Anaerovoracaceae;g__Family_XIII_AD3011_group;s__uncultured_bacterium_g__Family_XIII_AD3011_group;ASV1882	0	0	0.000614497	0	0	0	0	0	0	0	0.000187021	0.000507628	0.000213738	0	0	0.000480911	0	0	0.000480911	0	0.000187021	0.000133586	0.000507628	0	0	0	0	0	0	0	9.20261e-05
d__Bacteria;k__norank_d__Bacteria;p__Actinobacteriota;c__Coriobacteriia;o__Coriobacteriales;f__Eggerthellaceae;g__Enterorhabdus;s__uncultured_bacterium_g__Enterorhabdus;ASV39	0	0	0	0	0	0	0	0	0	0	0	0	0	0	0	0	0	0	0	0	0	0	0	0	0	0.00277859	0	0	0	0	7.71832e-05
d__Bacteria;k__norank_d__Bacteria;p__Bacteroidota;c__Bacteroidia;o__Bacteroidales;f__Muribaculaceae;g__norank_f__Muribaculaceae;s__uncultured_bacterium_g__norank_f__Muribaculaceae;ASV1397	0	0	0	0.000400759	0	0	0.00104197	0.00029389	0	0	0	0	0	0	0.000854952	0	0	0	0	0	0	0	0	0	0.000267173	0	8.01518e-05	0	0	0	8.1636e-05
d__Bacteria;k__norank_d__Bacteria;p__Firmicutes;c__Clostridia;o__Oscillospirales;f__Butyricicoccaceae;g__UCG-009;s__uncultured_bacterium_g__UCG-009;ASV2527	0	0	0	0	0	0	0.000347324	0	0	0	0	0	0	0	0.000667931	0	0	0	0.00029389	0	0	0	0	0	2.67173e-05	0	0.000828235	0	0.000614497	0	8.01518e-05
d__Bacteria;k__norank_d__Bacteria;p__Bacteroidota;c__Bacteroidia;o__Bacteroidales;f__Prevotellaceae;g__Prevotellaceae_UCG-001;s__uncultured_bacterium_g__Prevotellaceae_UCG-001;ASV423	0	0	0.000240455	0.000320607	0	0.000240455	0	0.000454193	0	0	0.000133586	0.000106869	8.01518e-05	0	0	0	0	0.000187021	0.000160304	0.000160304	0	2.67173e-05	0.000213738	0	0	0.000106869	0	0	0	0.000614497	9.05418e-05
d__Bacteria;k__norank_d__Bacteria;p__Firmicutes;c__Clostridia;o__Lachnospirales;f__Lachnospiraceae;g__unclassified_f__Lachnospiraceae;s__unclassified_f__Lachnospiraceae;ASV3597	0.000240455	0.00029389	0	0	0	0.000160304	0	0	0	0	0.000801518	0.000133586	0	0	0	0	0.000427476	0	0.000267173	0.000534345	0	0	0	0	0.000160304	0	0	0	0	0	8.38625e-05
d__Bacteria;k__norank_d__Bacteria;p__Firmicutes;c__Clostridia;o__Lachnospirales;f__Lachnospiraceae;g__Lachnospiraceae_ND3007_group;s__unclassified_g__Lachnospiraceae_ND3007_group;ASV2366	0	0	0.000935104	0	0	5.34345e-05	0	0.000187021	0	0	0.000801518	0	0	0.000160304	0	0	8.01518e-05	0	0.000427476	5.34345e-05	0	0	0	0	0	0	0.00029389	0	0	0	8.75732e-05
d__Bacteria;k__norank_d__Bacteria;p__Firmicutes;c__Clostridia;o__Lachnospirales;f__Lachnospiraceae;g__unclassified_f__Lachnospiraceae;s__unclassified_f__Lachnospiraceae;ASV209	0.000240455	0	0	0	0	0	0	0	0.000641214	0	0	5.34345e-05	0	0	0	0	0	0	0.000160304	0.00130915	0	0	0.000160304	0	0	0.000534345	0	5.34345e-05	0	0	8.75732e-05
d__Bacteria;k__norank_d__Bacteria;p__Firmicutes;c__Bacilli;o__RF39;f__norank_o__RF39;g__norank_f__norank_o__RF39;s__unclassified_g__norank_f__norank_o__RF39;ASV401	0	0	0	0	0	0	0	0	0	0	0.00101526	0	0	0	0	0	0	0	0	0	0	0	0.000454193	0	0	0.000133586	0	0	0.00109541	0	7.49567e-05
d__Bacteria;k__norank_d__Bacteria;p__Firmicutes;c__Clostridia;o__Clostridia_UCG-014;f__norank_o__Clostridia_UCG-014;g__norank_f__norank_o__Clostridia_UCG-014;s__uncultured_bacterium_g__norank_f__norank_o__Clostridia_UCG-014;ASV82	0	0	0	0	0	0	0.000667931	0	0	0	0.000133586	0	0	0	0	0.000721366	0	0	0	0	0	0	0	0	0	0.00133586	0	0	0	0	7.94096e-05
d__Bacteria;k__norank_d__Bacteria;p__Firmicutes;c__Bacilli;o__Lactobacillales;f__Aerococcaceae;g__Globicatella;s__Globicatella_sp._canine_oral_taxon_218;ASV1372	0.000133586	0	0	0.000641214	0	0.000187021	0	0	0	0.000187021	0.000240455	0	0	8.01518e-05	0	0	0	0	0	0.000106869	0	0	0.000133586	0	0.000213738	0	5.34345e-05	0.000694649	0	0	8.97997e-05
d__Bacteria;k__norank_d__Bacteria;p__Firmicutes;c__Clostridia;o__Lachnospirales;f__Lachnospiraceae;g__unclassified_f__Lachnospiraceae;s__unclassified_f__Lachnospiraceae;ASV7674	0	0	0	0	0	0	0	0	0.00181677	0	0	0	0	0	0	0	0	0	0	0	0	0	0	0	0.00101526	0	0	0	0	0	7.86675e-05
d__Bacteria;k__norank_d__Bacteria;p__Firmicutes;c__Bacilli;o__RF39;f__norank_o__RF39;g__norank_f__norank_o__RF39;s__unclassified_g__norank_f__norank_o__RF39;ASV1480	0	0	0	0.000133586	0	0	0	0	0	0	0	0	0	0.000454193	0	0	0	0	0	0	0	0	0.00267173	0	0	0	0	0	0	0	9.05418e-05
d__Bacteria;k__norank_d__Bacteria;p__Firmicutes;c__Bacilli;o__Lactobacillales;f__Streptococcaceae;g__Streptococcus;s__unclassified_g__Streptococcus;ASV935	0	0	0	0	0	0	0	0	0	0.000641214	0	0	0.000320607	0	0	0	0	0	0.000614497	0	0	0	0	0.000614497	0	0	0	0	0	0	8.60889e-05
d__Bacteria;k__norank_d__Bacteria;p__Firmicutes;c__Clostridia;o__Lachnospirales;f__Lachnospiraceae;g__GCA-900066575;s__uncultured_bacterium_g__GCA-900066575;ASV213	0	0	0	0	0	0	0.00104197	0	0	0	0	0	0	0	0.000908387	0	0	2.67173e-05	0	0	0	0	0	0	0	0.000427476	2.67173e-05	0	0.000133586	0	7.27303e-05
d__Bacteria;k__norank_d__Bacteria;p__Bacteroidota;c__Bacteroidia;o__Bacteroidales;f__Muribaculaceae;g__norank_f__Muribaculaceae;s__uncultured_bacterium_g__norank_f__Muribaculaceae;ASV370	0	0.000106869	0	0	5.34345e-05	0.000828235	0	0	0	0	0.000454193	0	0	0	0.000106869	0	0	0	0	8.01518e-05	0	0.000187021	0	0	0	0.000160304	0	0	0.00058778	0.000374042	8.1636e-05
d__Bacteria;k__norank_d__Bacteria;p__Firmicutes;c__Clostridia;o__Lachnospirales;f__Lachnospiraceae;g__Eubacterium_xylanophilum_group;s__unclassified_g__Eubacterium_xylanophilum_group;ASV1352	0	0	0	0.00189692	0	0	0	0	0	0	0	0	0	0	0	0	0	0	0	0	0	0	0	0	0.00109541	0	0	0	0	0	8.31203e-05
d__Bacteria;k__norank_d__Bacteria;p__Firmicutes;c__Clostridia;o__Lachnospirales;f__Lachnospiraceae;g__unclassified_f__Lachnospiraceae;s__unclassified_f__Lachnospiraceae;ASV1376	0	0	0	0.000614497	0	0	0	0	0	0	0	0	0	0	0	0	0	0	0	0.00245799	0	0	0	0	0	0	0	0	0	0	8.53468e-05
d__Bacteria;k__norank_d__Bacteria;p__Firmicutes;c__Clostridia;o__Oscillospirales;f__Ruminococcaceae;g__Ruminococcus;s__unclassified_g__Ruminococcus;ASV920	0	0	0	0	0	0	0	0	0	0.000160304	0	0	0	0	0	0	8.01518e-05	0	0	0.000881669	0	0	0	0.000881669	0	0	0.000320607	0	0	0.000854952	8.83154e-05
d__Bacteria;k__norank_d__Bacteria;p__Firmicutes;c__Bacilli;o__RF39;f__norank_o__RF39;g__norank_f__norank_o__RF39;s__unclassified_g__norank_f__norank_o__RF39;ASV2533	0	0.000374042	0	0	0	0	0.000828235	0	8.01518e-05	0.000213738	0	0	0	0	0	0	0	0	0	0	0	0	0	0	0	0	0.000721366	0	0.000507628	0	8.23782e-05
d__Bacteria;k__norank_d__Bacteria;p__Firmicutes;c__Clostridia;o__Lachnospirales;f__Lachnospiraceae;g__unclassified_f__Lachnospiraceae;s__unclassified_f__Lachnospiraceae;ASV9566	0	0	0	0	0	0	0.00259157	0	0	0	0	0	0	0	0	0	0	0	0	0	0	0	0	0	0	0	0	0	0	0	7.19881e-05
d__Bacteria;k__norank_d__Bacteria;p__Bacteroidota;c__Bacteroidia;o__Bacteroidales;f__Muribaculaceae;g__norank_f__Muribaculaceae;s__uncultured_bacterium_g__norank_f__Muribaculaceae;ASV171	8.01518e-05	0	0	0	0	0	0.000267173	0	0.000187021	5.34345e-05	0.000534345	0	0	0	0	0	0	0	0.000534345	0	0	0	5.34345e-05	0	0	0.000454193	0.000240455	0	0.000133586	0.000160304	7.49567e-05
d__Bacteria;k__norank_d__Bacteria;p__Actinobacteriota;c__Coriobacteriia;o__Coriobacteriales;f__Eggerthellaceae;g__Enterorhabdus;s__uncultured_bacterium_g__Enterorhabdus;ASV304	0	0	0	0.000187021	0	0	0	0	0	0.000187021	0.000160304	0	0	0	0	0	0	0	0	0.000320607	0	0.0007748	0	0.000427476	0	0.000320607	0	0	0.000881669	0	9.05418e-05
d__Bacteria;k__norank_d__Bacteria;p__Actinobacteriota;c__Coriobacteriia;o__Coriobacteriales;f__Eggerthellaceae;g__DNF00809;s__uncultured_bacterium_g__DNF00809;ASV7668	0.000213738	0	0	0	0	0	0.000106869	0	0	0	0	0	0	0	0	0	0	0	0	0	0	0	0	0	0.00224425	0	0	0	0	0	7.1246e-05
d__Bacteria;k__norank_d__Bacteria;p__Firmicutes;c__Clostridia;o__Clostridia_UCG-014;f__norank_o__Clostridia_UCG-014;g__norank_f__norank_o__Clostridia_UCG-014;s__unclassified_g__norank_f__norank_o__Clostridia_UCG-014;ASV305	0	0	0	0	0	0	0	0	0	0	0	0	0	0	0.000187021	0	0	0	0	0	0	0	0	0	0.00227097	0.000240455	0	0	0	0	7.49567e-05
d__Bacteria;k__norank_d__Bacteria;p__Firmicutes;c__Bacilli;o__RF39;f__norank_o__RF39;g__norank_f__norank_o__RF39;s__unclassified_g__norank_f__norank_o__RF39;ASV883	0	0	0	0	0	0	0	0	0.000267173	0	0	0	0	0	0	0	0	0	0	0	0	0	0	0.0021641	0	0	0.000614497	0	0	0	8.46046e-05
d__Bacteria;k__norank_d__Bacteria;p__Bacteroidota;c__Bacteroidia;o__Bacteroidales;f__Prevotellaceae;g__Prevotella;s__uncultured_bacterium_g__Prevotella;ASV4976	0	0	0	0	0	0	0	0	0	0	0	0	0	0	0.00245799	0	0	0	0	0	0	0	0	0	0	0	0	0	0	0	6.82774e-05
d__Bacteria;k__norank_d__Bacteria;p__Firmicutes;c__Bacilli;o__RF39;f__norank_o__RF39;g__norank_f__norank_o__RF39;s__uncultured_bacterium_g__norank_f__norank_o__RF39;ASV4661	0	0	0	0	0	0	0	0	0	0	0	0	0	0	0	0	0	0	0	0	0	0	0	0	0	0	0	0	0	0	7.86675e-05
d__Bacteria;k__norank_d__Bacteria;p__Firmicutes;c__Clostridia;o__Clostridia_UCG-014;f__norank_o__Clostridia_UCG-014;g__norank_f__norank_o__Clostridia_UCG-014;s__unclassified_g__norank_f__norank_o__Clostridia_UCG-014;ASV3743	0	0	0	0	0	0	0	0	0	0	0	0	0	0	0	0	0	0	0.000160304	0.00058778	0	0.000694649	0	0	0.0013893	0	0	0	0	0	7.86675e-05
d__Bacteria;k__norank_d__Bacteria;p__Firmicutes;c__Bacilli;o__Lactobacillales;f__Streptococcaceae;g__Streptococcus;s__unclassified_g__Streptococcus;ASV4684	0	0.000133586	0	0	0	0	0.000320607	0	0	5.34345e-05	0	0	0	0	0.000106869	0	0	0	0	0	0	0	0	0	0	0	0	0	0	0	8.1636e-05
d__Bacteria;k__norank_d__Bacteria;p__Firmicutes;c__Clostridia;o__Lachnospirales;f__Lachnospiraceae;g__Lachnospiraceae_NK4A136_group;s__unclassified_g__Lachnospiraceae_NK4A136_group;ASV5226	5.34345e-05	0	0	0	0	0	0	0	0	0	0	0	0	0	0.000160304	0	0	0	0	0	0	0.000187021	0	0	0	0	0	0.000106869	0	0.00227097	7.71832e-05
d__Bacteria;k__norank_d__Bacteria;p__Firmicutes;c__Bacilli;o__Mycoplasmatales;f__Mycoplasmataceae;g__Mycoplasma;s__Metamycoplasma_sualvi;ASV172	0	0	0	0.000267173	0	0.000160304	5.34345e-05	0	0.000160304	0.000160304	0	0	0	0	0	5.34345e-05	0	0	0	0	0	0	0	2.67173e-05	0.000641214	0.00058778	0	0	0.000240455	0	8.75732e-05
d__Bacteria;k__norank_d__Bacteria;p__Firmicutes;c__Bacilli;o__RF39;f__norank_o__RF39;g__norank_f__norank_o__RF39;s__unclassified_g__norank_f__norank_o__RF39;ASV4291	0	0	0	0	0	5.34345e-05	0	0	0	0	0	0	0	0	0	0	0	0	0	0	0	0	0	0	0.00101526	0	0.000133586	0	0	0	7.49567e-05
d__Bacteria;k__norank_d__Bacteria;p__Bacteroidota;c__Bacteroidia;o__Bacteroidales;f__Prevotellaceae;g__Alloprevotella;s__uncultured_bacterium_g__Alloprevotella;ASV2142	0	0.000133586	0	0	0	0	0.00224425	0	0	0	0	0	0	0	0	0	0	0	0	0	0	0	0	0	0	0	0	0	0	0	8.08939e-05
d__Bacteria;k__norank_d__Bacteria;p__Firmicutes;c__Clostridia;o__Oscillospirales;f__Ruminococcaceae;g__norank_f__Ruminococcaceae;s__unclassified_g__norank_f__Ruminococcaceae;ASV4994	0	0	0	0	0	0	0.000935104	0	0	0	0	0	0	0	0.00149617	0	0	0	0	0	0	0	0	0	0	0	0	0	0	0	6.75353e-05
d__Bacteria;k__norank_d__Bacteria;p__Bacteroidota;c__Bacteroidia;o__Bacteroidales;f__Muribaculaceae;g__norank_f__Muribaculaceae;s__unclassified_g__norank_f__Muribaculaceae;ASV5035	0	0.000347324	0	0	0	0	0.00112212	0	0	0	0	0	0	0	0.000427476	0	0	0	0	0	0	0	0	0	0	0	0	0	0	0	6.82774e-05
d__Bacteria;k__norank_d__Bacteria;p__Firmicutes;c__Clostridia;o__Lachnospirales;f__Lachnospiraceae;g__Anaerostipes;s__unclassified_g__Anaerostipes;ASV2360	0	0	0.000160304	0	0.000480911	0	0	0.000507628	0	0	0	0.000187021	0.000106869	0.000160304	0	0	0.000748083	0	5.34345e-05	5.34345e-05	0	0.000133586	0.000160304	0	0	0	0	0	0	0	8.1636e-05
d__Bacteria;k__norank_d__Bacteria;p__Firmicutes;c__Clostridia;o__Clostridia_UCG-014;f__norank_o__Clostridia_UCG-014;g__norank_f__norank_o__Clostridia_UCG-014;s__uncultured_bacterium_g__norank_f__norank_o__Clostridia_UCG-014;ASV2324	0	0	0	0	0	0.000694649	0	0.000507628	0	0	0.000106869	0	0	0.000641214	0	0	0	0	0	0	0	0	0	0	0	0	0	0	0	0.000801518	7.6441e-05
d__Bacteria;k__norank_d__Bacteria;p__Firmicutes;c__Bacilli;o__Lactobacillales;f__Lactobacillaceae;g__Lactobacillus;s__Lactobacillus_intestinalis;ASV895	0	0	0	0	0	0	0	0	0	0	0	0	0	0	0	0	0	0	0	0	0	0	0	0.00165647	0	0	0	0	0	0	9.20261e-05
d__Bacteria;k__norank_d__Bacteria;p__Firmicutes;c__Clostridia;o__Oscillospirales;f__Ruminococcaceae;g__unclassified_f__Ruminococcaceae;s__unclassified_f__Ruminococcaceae;ASV1624	0.000133586	0.000400759	0	0.000106869	0	0	0	0	0	0	0	0	0	0	0	0	0	0	0	0	0	0	0.000320607	0	0.00157632	0	0	0	0	0	7.05039e-05
d__Bacteria;k__norank_d__Bacteria;p__Firmicutes;c__Clostridia;o__Oscillospirales;f__Ruminococcaceae;g__Candidatus_Soleaferrea;s__Ruminococcaceae_bacterium_GD6;ASV350	0	0.000133586	0	0	0	0.000133586	0.000133586	0	0	0	0.00058778	0.000160304	0	0	0	0	0	0.000106869	0	0	0	0	0	0	0.000881669	0.000133586	0	0	0.000160304	0.000160304	7.19881e-05
d__Bacteria;k__norank_d__Bacteria;p__Firmicutes;c__Clostridia;o__Oscillospirales;f__UCG-010;g__norank_f__UCG-010;s__unclassified_g__norank_f__UCG-010;ASV661	0	0	0	0	8.01518e-05	0.000106869	0.000400759	8.01518e-05	0	0	0.000106869	0	0	0	0.00101526	0	0	0	0	2.67173e-05	0	0	0	8.01518e-05	0.000400759	5.34345e-05	0.000187021	0.000133586	0	0	7.42146e-05
d__Bacteria;k__norank_d__Bacteria;p__Firmicutes;c__Clostridia;o__Oscillospirales;f__Ruminococcaceae;g__Paludicola;s__uncultured_bacterium_g__Paludicola;ASV275	0	0.00029389	0	0	0	0	0.000267173	0	0.000240455	0	0	0	0	0	0.000935104	0	0	0	0	0	0	0.000106869	0	0	0.000534345	0.00029389	0	0	0.000213738	0	8.01518e-05
d__Bacteria;k__norank_d__Bacteria;p__Firmicutes;c__Clostridia;o__Clostridia_UCG-014;f__norank_o__Clostridia_UCG-014;g__norank_f__norank_o__Clostridia_UCG-014;s__unclassified_g__norank_f__norank_o__Clostridia_UCG-014;ASV956	0	0	0	0	0	0.000561062	0	0	0	0	0	0	0	0	0.000561062	0	0	0	0	0	0	0	0	0.00058778	0.000320607	0	0.000240455	0	0	0	7.79253e-05
d__Bacteria;k__norank_d__Bacteria;p__Firmicutes;c__Clostridia;o__Lachnospirales;f__Lachnospiraceae;g__unclassified_f__Lachnospiraceae;s__unclassified_f__Lachnospiraceae;ASV459	0	0	0	0	0	0	0	0	0.00149617	0	0	0	0	0	0	0	0	0	0	0	0	5.34345e-05	0.000213738	0	0.000641214	0.000106869	0	0	0	0	7.94096e-05
d__Bacteria;k__norank_d__Bacteria;p__Firmicutes;c__Bacilli;o__RF39;f__norank_o__RF39;g__norank_f__norank_o__RF39;s__uncultured_bacterium_g__norank_f__norank_o__RF39;ASV1409	0	0	0	0.000374042	0	0	0	0	0	0	0	0	0	0	0	0	0	0	0	0	0	0	0	0	0	0	0	0	0	0	8.38625e-05
d__Bacteria;k__norank_d__Bacteria;p__Bacteroidota;c__Bacteroidia;o__Bacteroidales;f__Rikenellaceae;g__Alistipes;s__uncultured_bacterium_g__Alistipes;ASV1383	0	0	0	0.00058778	0	0.000133586	0	0.000267173	0	0	0	0	0	0	0	0	0	0	0	0	0	0.000427476	0	0	0.000507628	0	0.000374042	0	0.000320607	0.000240455	8.75732e-05
d__Bacteria;k__norank_d__Bacteria;p__Firmicutes;c__Clostridia;o__Lachnospirales;f__Lachnospiraceae;g__unclassified_f__Lachnospiraceae;s__unclassified_f__Lachnospiraceae;ASV293	0	0.000561062	0	0	0	0	0.000854952	0	0.000881669	0	0	0	0	0	0	0	0	0	0	0	0	0	0	0	0	0.000267173	0	0	0	0	7.1246e-05
d__Bacteria;k__norank_d__Bacteria;p__Bacteroidota;c__Bacteroidia;o__Bacteroidales;f__Muribaculaceae;g__norank_f__Muribaculaceae;s__unclassified_g__norank_f__Muribaculaceae;ASV210	0	0	0	0	0	0	0.000641214	0	5.34345e-05	0	0.000187021	0	0	0	0.000561062	0	0	0	8.01518e-05	5.34345e-05	0	0	0	0.000106869	0.000240455	0.000454193	0	0	0.000133586	0	6.97617e-05
d__Bacteria;k__norank_d__Bacteria;p__Firmicutes;c__Bacilli;o__Lactobacillales;f__Streptococcaceae;g__Streptococcus;s__unclassified_g__Streptococcus;ASV1007	0	0	0	0	0	0	5.34345e-05	0.000614497	0	0	0	0	0.000240455	0	0	0	0	5.34345e-05	0	0	0	0	0.000240455	0.00029389	2.67173e-05	0	0.000160304	0.000267173	0	0	7.6441e-05
d__Bacteria;k__norank_d__Bacteria;p__Bacteroidota;c__Bacteroidia;o__Bacteroidales;f__Muribaculaceae;g__norank_f__Muribaculaceae;s__uncultured_bacterium_g__norank_f__Muribaculaceae;ASV5043	0	0.000561062	0	0	0	0	0.00109541	0	0	0	0	0	0	0	0.000561062	0	0	0	0	0	0	0	0	0	0	0	0	0	0	0	6.67931e-05
d__Bacteria;k__norank_d__Bacteria;p__Bacteroidota;c__Bacteroidia;o__Bacteroidales;f__Muribaculaceae;g__norank_f__Muribaculaceae;s__unclassified_g__norank_f__Muribaculaceae;ASV7202	0	0.0007748	0	0	0	0	0	0	0	0	0.00122899	0	0	0	0	0	0	0	0	0	0	0	0	0	0	0	0	0	0	0	6.82774e-05
d__Bacteria;k__norank_d__Bacteria;p__Firmicutes;c__Clostridia;o__Clostridia_UCG-014;f__norank_o__Clostridia_UCG-014;g__norank_f__norank_o__Clostridia_UCG-014;s__unclassified_g__norank_f__norank_o__Clostridia_UCG-014;ASV254	0	0	0	0	0	0.000106869	0.000374042	0	0	0	0	0	0	0	0	0	0	0.000106869	0	0.000160304	0	0	0.000267173	8.01518e-05	0.000374042	0.000267173	0	0.000160304	0.000160304	0.00058778	7.34724e-05
d__Bacteria;k__norank_d__Bacteria;p__Firmicutes;c__Clostridia;o__Lachnospirales;f__Lachnospiraceae;g__Marvinbryantia;s__unclassified_g__Marvinbryantia;ASV484	0.000320607	0.000187021	8.01518e-05	0	0.00029389	0	0	0.000347324	0	0	0	0	0	0	0	0	0	0.000694649	0	0.000507628	0	0	0	0	0	5.34345e-05	0	0	0	0.000160304	7.79253e-05
d__Bacteria;k__norank_d__Bacteria;p__Firmicutes;c__Bacilli;o__Bacillales;f__Bacillaceae;g__Bacillus;s__Lactobacillus_vaginalis_g__Bacillus;ASV15801	0	0	0	0	0	0	0	0	0.00304577	0	0	0	0	0	0	0	0	0	0	0	0	0	0	0	0	0	0	0	0	0	8.46046e-05
d__Bacteria;k__norank_d__Bacteria;p__Bacteroidota;c__Bacteroidia;o__Bacteroidales;f__Rikenellaceae;g__Alistipes;s__uncultured_bacterium_g__Alistipes;ASV5007	0	0	0	0	0	0	0	0	0	0	0	0	0	0	0.000881669	0	0	0	0	0	0	0	0	0	0	0	0	0.000614497	0	0	6.23403e-05
d__Bacteria;k__norank_d__Bacteria;p__Firmicutes;c__Clostridia;o__Monoglobales;f__Monoglobaceae;g__Monoglobus;s__unclassified_g__Monoglobus;ASV2132	0	0	0	0	0	0	0	0	0	0.000721366	0	0	0	0	0	0	0	0	0	0	0	0	0.000534345	0	0	0	0	0	0	0	8.75732e-05
d__Bacteria;k__norank_d__Bacteria;p__Firmicutes;c__Bacilli;o__RF39;f__norank_o__RF39;g__norank_f__norank_o__RF39;s__unclassified_g__norank_f__norank_o__RF39;ASV2460	0.000106869	0	0	0	0	0.00029389	0	0	0.000320607	0	0.000400759	0	0	5.34345e-05	0	0	0	0.000187021	0	0.000881669	0	0	0	0	0	0	0	0	0	0	6.6051e-05
d__Bacteria;k__norank_d__Bacteria;p__Firmicutes;c__Clostridia;o__Lachnospirales;f__Lachnospiraceae;g__Blautia;s__unclassified_g__Blautia;ASV1381	0.000641214	0.000320607	0	0.000454193	0.000106869	0	0	0	0	0	0.000480911	0	0	0	0	0	0.000347324	0	0	0.000400759	0	0	0	0	0	0	0	0	0	0	7.6441e-05
d__Bacteria;k__norank_d__Bacteria;p__Bacteroidota;c__Bacteroidia;o__Bacteroidales;f__Muribaculaceae;g__norank_f__Muribaculaceae;s__uncultured_bacterium_g__norank_f__Muribaculaceae;ASV4977	0	0	0	0	0	0	0	0	0	0	0	0	0	0	0.0021641	0	0	0	0	0	0	0	0	0	0	0	0	0	0	0	6.01138e-05
d__Bacteria;k__norank_d__Bacteria;p__Patescibacteria;c__Saccharimonadia;o__Saccharimonadales;f__Saccharimonadaceae;g__Candidatus_Saccharimonas;s__uncultured_bacterium_g__Candidatus_Saccharimonas;ASV123	0	0	0	0	0	0	0	0	0	0	0	0	0	0	0.00112212	0	0	0	0	0	0	0	0.000614497	0	0	0.000641214	0	0	0	0	6.6051e-05
d__Bacteria;k__norank_d__Bacteria;p__Firmicutes;c__Clostridia;o__Lachnospirales;f__Lachnospiraceae;g__Lachnospiraceae_UCG-006;s__uncultured_bacterium_g__Lachnospiraceae_UCG-006;ASV2675	0	0	0	0	0	0	0.000534345	0	0.000454193	0	0	0	0	0	0.00128243	0	0	0	0	0	0	0	0	0	0	0	0.000320607	0	0.000133586	0	7.56989e-05
d__Bacteria;k__norank_d__Bacteria;p__Firmicutes;c__Bacilli;o__RF39;f__norank_o__RF39;g__norank_f__norank_o__RF39;s__uncultured_bacterium_g__norank_f__norank_o__RF39;ASV556	0.000267173	0	0	0	0	0	0	0	0.000213738	0	0	0	0	0	0	0	0	0.000213738	0	0.000480911	0	0.000454193	0.000160304	0.000213738	0	2.67173e-05	0	0.000694649	0	0	7.56989e-05
d__Bacteria;k__norank_d__Bacteria;p__Firmicutes;c__Clostridia;o__Clostridia_UCG-014;f__norank_o__Clostridia_UCG-014;g__norank_f__norank_o__Clostridia_UCG-014;s__unclassified_g__norank_f__norank_o__Clostridia_UCG-014;ASV7671	0	0	0	0	0	0	0.00101526	0	0	0	0	0	0	0	0	0	0	0	0	0	0	0	0	0	0.00136258	0	0	0	0	0	6.6051e-05
d__Bacteria;k__norank_d__Bacteria;p__Firmicutes;c__Clostridia;o__Oscillospirales;f__Ruminococcaceae;g__Ruminococcus;s__unclassified_g__Ruminococcus;ASV12081	0	0	0	0	0	0	0	0	0	0	0	0	0	0	0	0	0	0	0	0	0	0	0.00291218	0	0	0	0	0	0	0	8.08939e-05
d__Bacteria;k__norank_d__Bacteria;p__Firmicutes;c__Clostridia;o__Oscillospirales;f__Oscillospiraceae;g__unclassified_f__Oscillospiraceae;s__unclassified_f__Oscillospiraceae;ASV451	0	0	0	0.00029389	0	0	0.00029389	0	0.000374042	0	0	0	0	0	0.00104197	0	0.000160304	0	0	0	0	0	0	0	0	8.01518e-05	0	0	8.01518e-05	0	6.82774e-05
d__Bacteria;k__norank_d__Bacteria;p__Firmicutes;c__Clostridia;o__Lachnospirales;f__Lachnospiraceae;g__unclassified_f__Lachnospiraceae;s__unclassified_f__Lachnospiraceae;ASV3267	0	0	0	0	0	0	0	0.000133586	0.000187021	0	0	0	0	0	0.00176334	0	0	0	0	0	0	0	0	0	0	0	0.000400759	0	0	0	6.90196e-05
d__Bacteria;k__norank_d__Bacteria;p__Firmicutes;c__Clostridia;o__Lachnospirales;f__Lachnospiraceae;g__unclassified_f__Lachnospiraceae;s__unclassified_f__Lachnospiraceae;ASV5016	0	0	0.000106869	0	0	0	0.000427476	0	0.000240455	0	0.00029389	0	0	0	0.000828235	0	0	0	0	0	0	0.000534345	0	0	0	0	0	0	0	0	6.75353e-05
d__Bacteria;k__norank_d__Bacteria;p__Firmicutes;c__Bacilli;o__Erysipelotrichales;f__Erysipelotrichaceae;g__norank_f__Erysipelotrichaceae;s__unclassified_g__norank_f__Erysipelotrichaceae;ASV1104	0	0	0	0	0	0	0	0	0	0	0	0	0	0	0.00211066	0	0	0	0	0	0	0	0	0.000133586	0	0	0	0	0	0	6.23403e-05
d__Bacteria;k__norank_d__Bacteria;p__Firmicutes;c__Clostridia;o__Oscillospirales;f__Oscillospiraceae;g__UCG-005;s__unclassified_g__UCG-005;ASV8369	0	0	0	0	0	0	0	0	0	0	0	0	0	0	0	0	0	0	0	0	0	0.00275188	0	0	0	0	0	0	0	0	7.6441e-05
d__Bacteria;k__norank_d__Bacteria;p__Firmicutes;c__Clostridia;o__Monoglobales;f__Monoglobaceae;g__Monoglobus;s__unclassified_g__Monoglobus;ASV13143	0	0	0	0	0	0	0	0	0	0	0	0	0	0	0	0	0	0	0	0.00256486	0	0	0	0	0	0	0	0	0	0	7.1246e-05
d__Bacteria;k__norank_d__Bacteria;p__Firmicutes;c__Bacilli;o__RF39;f__norank_o__RF39;g__norank_f__norank_o__RF39;s__unclassified_g__norank_f__norank_o__RF39;ASV2521	0	0	0	0	0	5.34345e-05	0.00125571	0	0	0	0	0	0	0	0	0	0	0	2.67173e-05	0	0	0	0	0	0	0	0	0.000160304	0.000667931	0	6.01138e-05
d__Bacteria;k__norank_d__Bacteria;p__Firmicutes;c__Clostridia;o__Clostridia_UCG-014;f__norank_o__Clostridia_UCG-014;g__norank_f__norank_o__Clostridia_UCG-014;s__unclassified_g__norank_f__norank_o__Clostridia_UCG-014;ASV6093	0	0.000320607	0	0	0	0	0	0	0	0	0	0	0	0	0	0	0	0.000801518	0	0	0	0	0	0	0	0	0	0	0	0.000400759	6.15981e-05
d__Bacteria;k__norank_d__Bacteria;p__Firmicutes;c__Clostridia;o__Clostridia_UCG-014;f__norank_o__Clostridia_UCG-014;g__norank_f__norank_o__Clostridia_UCG-014;s__unclassified_g__norank_f__norank_o__Clostridia_UCG-014;ASV273	0	0	0	0	0	0	0.000667931	0	0.000187021	0	0	0	0	0	0	0	0	0	0	0	0	0	0	0	0.000240455	0.000267173	0	0	0.00117556	0	7.05039e-05
d__Bacteria;k__norank_d__Bacteria;p__Bacteroidota;c__Bacteroidia;o__Bacteroidales;f__Muribaculaceae;g__norank_f__Muribaculaceae;s__uncultured_bacterium_g__norank_f__Muribaculaceae;ASV4986	0	0	0	0	0	0.000106869	0.000106869	0	0	0	0.000240455	0	0	0	0.00176334	0	0	0	0	2.67173e-05	0	5.34345e-05	0	0	8.01518e-05	0	0	0	0	0	6.6051e-05
d__Bacteria;k__norank_d__Bacteria;p__Firmicutes;c__Clostridia;o__Clostridia_UCG-014;f__norank_o__Clostridia_UCG-014;g__norank_f__norank_o__Clostridia_UCG-014;s__unclassified_g__norank_f__norank_o__Clostridia_UCG-014;ASV1393	0	0	0	0.000507628	0	0	0	0	0.000320607	0	0	0	0	0	0	0	0	0.000213738	0	0	0	0	0	0	0	0	0	0	0	0.00179006	7.86675e-05
d__Bacteria;k__norank_d__Bacteria;p__Firmicutes;c__Clostridia;o__Peptostreptococcales-Tissierellales;f__Anaerovoracaceae;g__Eubacterium_brachy_group;s__uncultured_bacterium_g__Eubacterium_brachy_group;ASV5316	0	0.000828235	0	0	0	0	0.000801518	0	0	0.00029389	0	0	0	0	0.000133586	0	0	0	0	0	0	0.000106869	0.000106869	0	0	0	0	0	0	0	6.30824e-05
d__Bacteria;k__norank_d__Bacteria;p__Firmicutes;c__Clostridia;o__Lachnospirales;f__Lachnospiraceae;g__Lachnospiraceae_NK4A136_group;s__Trichinella_pseudospiralis;ASV7264	0	0	0	0	0	0	0	0	0	0.00106869	0	0	0	0	0	0	0	0	0	0	0	0.00141601	0	0	0	0	0	0	0	0	7.34724e-05
d__Bacteria;k__norank_d__Bacteria;p__Firmicutes;c__Bacilli;o__Bacillales;f__Bacillaceae;g__Bacillus;s__Lactobacillus_vaginalis_g__Bacillus;ASV6772	0	0	0	0	0	0	0	0	0	0	0	0	0	0	0	0	0	0	0	0	0	0	0	0	0.00101526	0	0	0	0	0	7.05039e-05
d__Bacteria;k__norank_d__Bacteria;p__Firmicutes;c__Bacilli;o__Erysipelotrichales;f__Erysipelotrichaceae;g__norank_f__Erysipelotrichaceae;s__unclassified_g__norank_f__Erysipelotrichaceae;ASV1273	0	0	0	0	0	0	0	0	0.000374042	0	0	0	0	0	0	0	0	0	0	0	0	0	0	2.67173e-05	0.00205723	0	0	0	0.000213738	0	7.42146e-05
d__Bacteria;k__norank_d__Bacteria;p__Firmicutes;c__Clostridia;o__Oscillospirales;f__Oscillospiraceae;g__NK4A214_group;s__unclassified_g__NK4A214_group;ASV3667	0.000187021	0	0	0	0	0	0.000561062	0	0	0	0	0	0	0	0.000374042	0	0	0	0.000213738	0.000240455	0	0	0	0	0.000561062	0	0	0.000347324	0	0	6.90196e-05
d__Bacteria;k__norank_d__Bacteria;p__Firmicutes;c__Clostridia;o__Oscillospirales;f__Eubacterium_coprostanoligenes_group;g__norank_f__Eubacterium_coprostanoligenes_group;s__unclassified_g__norank_f__Eubacterium_coprostanoligenes_group;ASV3188	0	0.000480911	0	0	0	0	0	0.000213738	0.000320607	0	0	0	0	0	0	0	0	0	0	0.0013893	0	5.34345e-05	0	0	0	0	0	0	0	0	6.82774e-05
d__Bacteria;k__norank_d__Bacteria;p__Firmicutes;c__Clostridia;o__Lachnospirales;f__Lachnospiraceae;g__unclassified_f__Lachnospiraceae;s__unclassified_f__Lachnospiraceae;ASV1013	0.000106869	0	0	0	0.000187021	0	0	0	0	0.000160304	0	0	0	0.000480911	0	0	0	0	8.01518e-05	0	0	0	0.000961821	0.000267173	0	0	0	0	0	0	7.19881e-05
d__Bacteria;k__norank_d__Bacteria;p__Firmicutes;c__Bacilli;o__RF39;f__norank_o__RF39;g__norank_f__norank_o__RF39;s__unidentified_rumen_bacterium_RF39;ASV915	0.000213738	0	0	0	0	0	0	0	0.00029389	0	0	0	0	0	0	0	0	0	0	0.000561062	0	0	0	0.00101526	0	0	0	0.000480911	0	0	7.1246e-05
d__Bacteria;k__norank_d__Bacteria;p__Firmicutes;c__Clostridia;o__Oscillospirales;f__Ruminococcaceae;g__norank_f__Ruminococcaceae;s__unclassified_g__norank_f__Ruminococcaceae;ASV2575	0	0.000160304	0	0	0	0	0.000801518	0	0.000347324	0	2.67173e-05	5.34345e-05	0	0	0.000106869	0	0	0	0	0	0	0	0.000133586	0	0.000267173	0	0	0	0.000240455	0	5.93717e-05
d__Bacteria;k__norank_d__Bacteria;p__Firmicutes;c__Clostridia;o__Clostridia_UCG-014;f__norank_o__Clostridia_UCG-014;g__norank_f__norank_o__Clostridia_UCG-014;s__uncultured_bacterium_g__norank_f__norank_o__Clostridia_UCG-014;ASV61	0	0	0	0	0.000160304	0	0	0	0	0	0.000267173	0	0	0	0	0	0	0	0	0	0	0	0	0	0	0.00197708	0	0	0	0	6.67931e-05
d__Bacteria;k__norank_d__Bacteria;p__Firmicutes;c__Bacilli;o__RF39;f__norank_o__RF39;g__norank_f__norank_o__RF39;s__unclassified_g__norank_f__norank_o__RF39;ASV2501	0	0	0	0	0	0	0	0	0.000106869	0.000160304	0.000133586	0	0	0	0	0	0	0	0	0.000267173	0	0	0	0	0	0	0	0	0.00136258	0	6.67931e-05
d__Bacteria;k__norank_d__Bacteria;p__Bacteroidota;c__Bacteroidia;o__Bacteroidales;f__Muribaculaceae;g__norank_f__Muribaculaceae;s__uncultured_bacterium_g__norank_f__Muribaculaceae;ASV4985	0	8.01518e-05	0	0	0	0	0	0	0	0	0	0	0	0	0.00187021	0	0	0	0	0	0	0	0.000133586	0	5.34345e-05	0	0	0	0	0	6.0856e-05
d__Bacteria;k__norank_d__Bacteria;p__Firmicutes;c__Clostridia;o__Oscillospirales;f__UCG-010;g__norank_f__UCG-010;s__unclassified_g__norank_f__UCG-010;ASV5027	0	0.000320607	0	0	0	0	0.00117556	0	0	0	0	0	0	0	0.000667931	0	0	0	0	0	0	0	0	0	0	0	0	0	0	0	6.01138e-05
d__Bacteria;k__norank_d__Bacteria;p__Firmicutes;c__Bacilli;o__RF39;f__norank_o__RF39;g__norank_f__norank_o__RF39;s__unclassified_g__norank_f__norank_o__RF39;ASV2500	0	0	0	0	0	0	0	0	0	0	0	0	0	0	0	0	0	0	0	0	0	0	0	0	0.000721366	0	0	0	0.00162975	0	6.53088e-05
d__Bacteria;k__norank_d__Bacteria;p__Firmicutes;c__Clostridia;o__Oscillospirales;f__Ruminococcaceae;g__norank_f__Ruminococcaceae;s__unclassified_g__norank_f__Ruminococcaceae;ASV308	0	0	0	0	0	0	0.000213738	0	0	0	0	0	0	0	0	0	0	0	0	0	0	0.000694649	0	0	0.000988538	0.000240455	0	0	0.000160304	0	6.38245e-05
d__Bacteria;k__norank_d__Bacteria;p__Firmicutes;c__Bacilli;o__Erysipelotrichales;f__Erysipelatoclostridiaceae;g__Candidatus_Stoquefichus;s__uncultured_bacterium_g__Candidatus_Stoquefichus;ASV1291	0	5.34345e-05	0	0	0	8.01518e-05	0.000106869	5.34345e-05	0.000106869	5.34345e-05	0	0	0	5.34345e-05	2.67173e-05	0	0.000133586	0.000106869	0.000106869	0.000667931	0	0.000187021	0	5.34345e-05	0.000187021	0	0	0	0	0	6.45667e-05
d__Bacteria;k__norank_d__Bacteria;p__Firmicutes;c__Clostridia;o__Clostridia_UCG-014;f__norank_o__Clostridia_UCG-014;g__norank_f__norank_o__Clostridia_UCG-014;s__uncultured_bacterium_g__norank_f__norank_o__Clostridia_UCG-014;ASV14309	0	0.00219081	0	0	0	0	0	0	0	0	0	0	0	0	0	0	0	0	0	0	0	0	0	0	0	0	0	0	0	0	6.0856e-05
d__Bacteria;k__norank_d__Bacteria;p__Firmicutes;c__Clostridia;o__Oscillospirales;f__Oscillospiraceae;g__UCG-005;s__unclassified_g__UCG-005;ASV3565	0	0	0	0	0.000347324	0.000320607	0	0	0	0	0	0	0	0	0	0	0	0	0.00122899	0	0	0	0	0	0	0	0	0	0	0.000267173	6.82774e-05
d__Bacteria;k__norank_d__Bacteria;p__Firmicutes;c__Clostridia;o__Oscillospirales;f__Oscillospiraceae;g__NK4A214_group;s__unclassified_g__NK4A214_group;ASV266	0	0	0	0	0	0	0.00117556	0	0	0	0.000240455	0	0	0	0	0	0	0	0	0	0	0	0	0	0.000133586	0.000347324	0.000427476	0	0	0	6.45667e-05
d__Bacteria;k__norank_d__Bacteria;p__Firmicutes;c__Bacilli;o__RF39;f__norank_o__RF39;g__norank_f__norank_o__RF39;s__uncultured_bacterium_g__norank_f__norank_o__RF39;ASV489	0	0.000454193	0	5.34345e-05	0	0.000267173	0.000106869	0	0.000160304	0	0.000160304	0	0	0	0	0	0	8.01518e-05	0	0.000320607	5.34345e-05	0.000133586	0	0	8.01518e-05	5.34345e-05	0	0	0	0.000160304	6.23403e-05
d__Bacteria;k__norank_d__Bacteria;p__Firmicutes;c__Bacilli;o__RF39;f__norank_o__RF39;g__norank_f__norank_o__RF39;s__uncultured_bacterium_g__norank_f__norank_o__RF39;ASV9567	0	0	0	0	0	0	0.00205723	0	0	0	0	0	0	0	0	0	0	0	0	0	0	0	0	0	0	0	0	0	0	0	5.71452e-05
d__Bacteria;k__norank_d__Bacteria;p__Firmicutes;c__Clostridia;o__Lachnospirales;f__Lachnospiraceae;g__Lachnospiraceae_NK4A136_group;s__unclassified_g__Lachnospiraceae_NK4A136_group;ASV4979	0	0	0	0	0	0	0	0	0	0	0	0	0	0	0.00187021	0	0	0	0	0	0	0	0	0	0	0	0	0	0	0	5.19502e-05
d__Bacteria;k__norank_d__Bacteria;p__Firmicutes;c__Clostridia;o__Peptostreptococcales-Tissierellales;f__Anaerovoracaceae;g__Eubacterium_brachy_group;s__uncultured_bacterium_g__Eubacterium_brachy_group;ASV139	0.000267173	0	0	0	0	0	0	0	0.00144273	0	0	0	0	0	0	0	0	0	0	0	0	0	0	0	0	0.000961821	0	0	0	0	7.42146e-05
d__Bacteria;k__norank_d__Bacteria;p__Firmicutes;c__Bacilli;o__RF39;f__norank_o__RF39;g__norank_f__norank_o__RF39;s__uncultured_bacterium_g__norank_f__norank_o__RF39;ASV15802	0	0	0	0	0	0	0	0	0.00245799	0	0	0	0	0	0	0	0	0	0	0	0	0	0	0	0	0	0	0	0	0	6.82774e-05
d__Bacteria;k__norank_d__Bacteria;p__Firmicutes;c__Clostridia;o__Clostridia_UCG-014;f__norank_o__Clostridia_UCG-014;g__norank_f__norank_o__Clostridia_UCG-014;s__unclassified_g__norank_f__norank_o__Clostridia_UCG-014;ASV145	0	0	0	0	0	0	0.00058778	0	0	0	0	0	0	0	0.000721366	0	0	0	0	0	0	0	0	0	0	0.000694649	0	0.000267173	0	0	6.30824e-05
d__Bacteria;k__norank_d__Bacteria;p__Firmicutes;c__Clostridia;o__Oscillospirales;f__Oscillospiraceae;g__norank_f__Oscillospiraceae;s__unclassified_g__norank_f__Oscillospiraceae;ASV5015	0	0	0	0	0	0	0.00136258	0	0	0	0	0	0	0	0.000748083	0	0	0	0	0	0	0	0	0	0	0	0	0	0	0	5.86295e-05
d__Bacteria;k__norank_d__Bacteria;p__Firmicutes;c__Bacilli;o__RF39;f__norank_o__RF39;g__norank_f__norank_o__RF39;s__unclassified_g__norank_f__norank_o__RF39;ASV8864	0	0	0	0	0	0	0	0	0.000347324	0	0.000935104	0	0	0	0	0	0	0.000828235	0	0	0	0	0	0	0	0	0	0	0	0	6.90196e-05
d__Bacteria;k__norank_d__Bacteria;p__Firmicutes;c__Clostridia;o__Lachnospirales;f__Lachnospiraceae;g__Lachnospiraceae_NK4A136_group;s__unclassified_g__Lachnospiraceae_NK4A136_group;ASV2499	0	0	0	0	0	0	0	0	0	0	0	0	0	0	0	0	0	0	0	0	0	5.34345e-05	0	0	0	0	0.000187021	0	0.00165647	0	5.78874e-05
d__Bacteria;k__norank_d__Bacteria;p__Firmicutes;c__Bacilli;o__RF39;f__norank_o__RF39;g__norank_f__norank_o__RF39;s__uncultured_bacterium_g__norank_f__norank_o__RF39;ASV379	0	0.000240455	0	0	0	0	0	0	0.000160304	0	0	0	0	0	0	0.000187021	0	2.67173e-05	0	0.00133586	0	0	5.34345e-05	0	0	0.000160304	0	0	0.000347324	0	6.97617e-05
d__Bacteria;k__norank_d__Bacteria;p__Firmicutes;c__Clostridia;o__Clostridia_UCG-014;f__norank_o__Clostridia_UCG-014;g__norank_f__norank_o__Clostridia_UCG-014;s__unclassified_g__norank_f__norank_o__Clostridia_UCG-014;ASV923	0	0	0	0	0	0	0.000961821	0	0	0	0	0	0	0	0.000534345	0	0	0	0	0	0	0	0	0.000828235	0	0	0	0	0	0	6.45667e-05
d__Bacteria;k__norank_d__Bacteria;p__Firmicutes;c__Bacilli;o__RF39;f__norank_o__RF39;g__norank_f__norank_o__RF39;s__unclassified_g__norank_f__norank_o__RF39;ASV245	0	0	0	0	0	0	0	0	0.000454193	0.000267173	0	0	0	0	0	0	0	0.000106869	0.000160304	0	0	0	0	0	0	0.000374042	0	0.000320607	0.000480911	0	6.75353e-05
d__Bacteria;k__norank_d__Bacteria;p__Firmicutes;c__Clostridia;o__Lachnospirales;f__Lachnospiraceae;g__Lachnospiraceae_NK4A136_group;s__unclassified_g__Lachnospiraceae_NK4A136_group;ASV4983	0	0	0	0	0	0	0	0	0	0	2.67173e-05	0	0	0	0.00176334	0	0	0	0	0	0	0	0	0	0	0	0	0	0	0	4.97238e-05
d__Bacteria;k__norank_d__Bacteria;p__Firmicutes;c__Clostridia;o__Oscillospirales;f__Oscillospiraceae;g__unclassified_f__Oscillospiraceae;s__unclassified_f__Oscillospiraceae;ASV6112	0	0	0	0	0	0	0	0	0.000480911	0.000320607	0	0	0	0	0	0	0	0	0	0	0	0	0.000240455	0	0.00114884	0	0	0	0	0.000187021	6.6051e-05
d__Bacteria;k__norank_d__Bacteria;p__Firmicutes;c__Clostridia;o__Oscillospirales;f__Oscillospiraceae;g__unclassified_f__Oscillospiraceae;s__unclassified_f__Oscillospiraceae;ASV4981	0	0	0	0	0	0	0	0	0	0	0	0	0	0	0.00187021	0	0	0	0	0	0	0	0	0	0	0	0	0	0	0	5.19502e-05
d__Bacteria;k__norank_d__Bacteria;p__Firmicutes;c__Clostridia;o__Peptococcales;f__Peptococcaceae;g__norank_f__Peptococcaceae;s__uncultured_bacterium_g__norank_f__Peptococcaceae;ASV476	0	0	0	0	0	0	0.000160304	0	0	0	0.000133586	0	0	0	0.000347324	0	0	0	0	0	0	0.000106869	0	0	0.000641214	5.34345e-05	0	0	0.000480911	0	5.41766e-05
d__Bacteria;k__norank_d__Bacteria;p__Firmicutes;c__Clostridia;o__Oscillospirales;f__Oscillospiraceae;g__Colidextribacter;s__unclassified_g__Colidextribacter;ASV113	0.000480911	0	0	0	0	0	0	0	0	0	0	0	0	0	0	0	0	0	0	0.000400759	0	0	0	0.000561062	0	0.000881669	0	0	0	0	6.45667e-05
d__Bacteria;k__norank_d__Bacteria;p__Firmicutes;c__Clostridia;o__Oscillospirales;f__Oscillospiraceae;g__unclassified_f__Oscillospiraceae;s__unclassified_f__Oscillospiraceae;ASV1079	0	0	0	0	0	0	0.000854952	0	0	0	0	0	0	0	0.000935104	0	0	0	0	0	0	0	0	8.01518e-05	0	0	5.34345e-05	0	0.000213738	0	5.93717e-05
d__Bacteria;k__norank_d__Bacteria;p__Firmicutes;c__Bacilli;o__RF39;f__norank_o__RF39;g__norank_f__norank_o__RF39;s__unclassified_g__norank_f__norank_o__RF39;ASV1450	0	0	0	0.000160304	0	0	0	0	0	0	0	0	0	0	0	0	0	0	0	0.00197708	0	0	0.000187021	0	0	0	0	0	0	0	6.45667e-05
d__Bacteria;k__norank_d__Bacteria;p__Firmicutes;c__Clostridia;o__Oscillospirales;f__Ruminococcaceae;g__Negativibacillus;s__uncultured_bacterium_g__Negativibacillus;ASV4086	0	8.01518e-05	0	0	0	0	0.000187021	0	0.000133586	0	0.000374042	0	0	0	0	0	8.01518e-05	0	2.67173e-05	0	0	0	0	0	0.000908387	0	0.000213738	0	0	0	6.15981e-05
d__Bacteria;k__norank_d__Bacteria;p__Firmicutes;c__Clostridia;o__Clostridia_UCG-014;f__norank_o__Clostridia_UCG-014;g__norank_f__norank_o__Clostridia_UCG-014;s__unclassified_g__norank_f__norank_o__Clostridia_UCG-014;ASV9573	0	0	0	0	0	0	0.0015496	0	0	0	0	0	0	0	0	0	0	0	0	0.000614497	0	0	0	0	0	0	0	0	0	0	6.01138e-05
d__Bacteria;k__norank_d__Bacteria;p__Bacteroidota;c__Bacteroidia;o__Bacteroidales;f__Rikenellaceae;g__Alistipes;s__uncultured_bacterium_g__Alistipes;ASV244	0	0	0	0	0	0	0	0	0	0	0.000400759	0	0	0	0	0	0	0	0.000267173	0	0	0	0	0.000427476	0	0.000347324	0.000908387	0	0	0	6.53088e-05
d__Bacteria;k__norank_d__Bacteria;p__Firmicutes;c__Clostridia;o__Lachnospirales;f__Lachnospiraceae;g__Eubacterium_xylanophilum_group;s__uncultured_bacterium_g__Eubacterium_xylanophilum_group;ASV4982	0	0	0	0	0	0	0	0	0	0	0	0	0	0	0.00197708	0	0	0	0	0	0	0	0	0	0	0	0	0	0	0	5.49188e-05
d__Bacteria;k__norank_d__Bacteria;p__Firmicutes;c__Clostridia;o__Clostridia_UCG-014;f__norank_o__Clostridia_UCG-014;g__norank_f__norank_o__Clostridia_UCG-014;s__unclassified_g__norank_f__norank_o__Clostridia_UCG-014;ASV2552	0	0	0	0	0	0	0	0	0	0	0	0	0	0	0.00195036	0	0	0	0	0	0	0	0	0	0	0	0	0	0.000374042	0	6.45667e-05
d__Bacteria;k__norank_d__Bacteria;p__Firmicutes;c__Bacilli;o__RF39;f__norank_o__RF39;g__norank_f__norank_o__RF39;s__human_gut_metagenome_g__norank_f__norank;ASV1862	0	0	0	0	0	0	0	0	0	0	0	0	0	0.000347324	0	0.00184349	0	0	0	0	0.000480911	0	0	0	0	0	0	0	0	0	7.42146e-05
d__Bacteria;k__norank_d__Bacteria;p__Firmicutes;c__Clostridia;o__Oscillospirales;f__Oscillospiraceae;g__norank_f__Oscillospiraceae;s__unclassified_g__norank_f__Oscillospiraceae;ASV235	0	0	0.000106869	0	0	0	0	0	0.00152288	0	0	0	0	0	0	0	0	0	0	0	0	0	0	0	0	0.000400759	0	0	0.000454193	0	6.90196e-05
d__Bacteria;k__norank_d__Bacteria;p__Firmicutes;c__Clostridia;o__Christensenellales;f__Christensenellaceae;g__Christensenellaceae_R-7_group;s__unclassified_g__Christensenellaceae_R-7_group;ASV2531	0	0.000320607	0	0	0	0	0.000240455	0	0	0	0	0	0	0	0.000160304	0	0	0	0	0	0.000160304	0	0.000267173	0	0	0	0	0	0.000694649	0.000213738	6.30824e-05
d__Bacteria;k__norank_d__Bacteria;p__Firmicutes;c__Clostridia;o__Oscillospirales;f__Ruminococcaceae;g__Ruminococcus;s__unclassified_g__Ruminococcus;ASV2023	0	0.000374042	0	0	0	0	0	0.000801518	0	0	0	0	0	0	0	8.01518e-05	0	0	0	0	0	0	0	0	0	0	0	0	0	0	6.75353e-05
d__Bacteria;k__norank_d__Bacteria;p__Firmicutes;c__Clostridia;o__Oscillospirales;f__Butyricicoccaceae;g__norank_f__Butyricicoccaceae;s__uncultured_bacterium_g__norank_f__Butyricicoccaceae;ASV2317	0	0	0	0	0	0	0	0.000748083	0	0	0	0	0	0.00192364	0	0	0	0	0	0	0	0	0	0	0	0	0	0	0	0	7.42146e-05
d__Bacteria;k__norank_d__Bacteria;p__Firmicutes;c__Clostridia;o__Clostridia_UCG-014;f__norank_o__Clostridia_UCG-014;g__norank_f__norank_o__Clostridia_UCG-014;s__unclassified_g__norank_f__norank_o__Clostridia_UCG-014;ASV6080	0	0	0	0	0	0	0	0	0	0	0	0	0	0	0	0	0	0	0	0	0	0	0	0	0	0	0	0	0	0.00240455	6.67931e-05
d__Bacteria;k__norank_d__Bacteria;p__Bacteroidota;c__Bacteroidia;o__Bacteroidales;f__Bacteroidaceae;g__Bacteroides;s__Bacteroides_sartorii;ASV1070	0.000133586	0	0	0	0	8.01518e-05	0.000908387	0	0	0	0.000133586	0	0	0	0.000748083	0	0	0	0	0	0	0	0	0.000160304	0	0	0	0	0	0	6.0856e-05
d__Bacteria;k__norank_d__Bacteria;p__Firmicutes;c__Clostridia;o__Lachnospirales;f__Lachnospiraceae;g__unclassified_f__Lachnospiraceae;s__unclassified_f__Lachnospiraceae;ASV9568	0	0	0	0	0	0	0.00197708	0	0	0	0	0	0	0	0	0	0	0	0	0	0	0	0	0	0	0	0	0	0	0	5.49188e-05
d__Bacteria;k__norank_d__Bacteria;p__Firmicutes;c__Clostridia;o__Oscillospirales;f__Oscillospiraceae;g__Colidextribacter;s__unclassified_g__Colidextribacter;ASV1914	0	0	0	0	0	0	0	0	0	0	0	0	0	0	0.00101526	0.000213738	0	0	0	0	0	0	0	0	0	0	0	0	0.000988538	0	6.15981e-05
d__Bacteria;k__norank_d__Bacteria;p__Firmicutes;c__Bacilli;o__Bacillales;f__Bacillaceae;g__Bacillus;s__Lactobacillus_vaginalis_g__Bacillus;ASV1363	0	0	0	0.00120228	0	0	0	0	0	0	0	0	0	0	0	0.00141601	0	0	0	0	0	0	0	0	0	0	0	0	0	0	7.27303e-05
d__Bacteria;k__norank_d__Bacteria;p__Firmicutes;c__Clostridia;o__Clostridia_UCG-014;f__norank_o__Clostridia_UCG-014;g__norank_f__norank_o__Clostridia_UCG-014;s__unclassified_g__norank_f__norank_o__Clostridia_UCG-014;ASV2530	0.000347324	0	0	0	0	0	0.00114884	0	0	0	0	0	0	0	0	0	0	0	0	0	0	0	0	0	0	0	0	0	0.000480911	0	5.49188e-05
d__Bacteria;k__norank_d__Bacteria;p__Firmicutes;c__Clostridia;o__Christensenellales;f__Christensenellaceae;g__Christensenellaceae_R-7_group;s__uncultured_prokaryote_g__Christensenellaceae_R-7_group;ASV4221	0	0	0	0	0.00029389	0	0	0	0	0	0	0	0	0	0	0	0.000213738	0	0	0.000961821	0	0	0.000240455	0	0	0	0.000187021	0	0	0	6.01138e-05
d__Bacteria;k__norank_d__Bacteria;p__Bacteroidota;c__Bacteroidia;o__Bacteroidales;f__Muribaculaceae;g__norank_f__Muribaculaceae;s__uncultured_bacterium_g__norank_f__Muribaculaceae;ASV5003	0	0	0	0	0	0	0	0	0	0	0	0	0	0	0.00112212	0	0	0	0	0.000320607	0	0	0	0	0.000641214	0	0	0	0	0	5.78874e-05
d__Bacteria;k__norank_d__Bacteria;p__Firmicutes;c__Clostridia;o__Peptostreptococcales-Tissierellales;f__Anaerovoracaceae;g__Family_XIII_AD3011_group;s__uncultured_bacterium_g__Family_XIII_AD3011_group;ASV14310	0	0.00205723	0	0	0	0	0	0	0	0	0	0	0	0	0	0	0	0	0	0	0	0	0	0	0	0	0	0	0	0	5.71452e-05
d__Bacteria;k__norank_d__Bacteria;p__Firmicutes;c__Bacilli;o__RF39;f__norank_o__RF39;g__norank_f__norank_o__RF39;s__unclassified_g__norank_f__norank_o__RF39;ASV211	0.000240455	0	0	0	0	0	0	0	0.000988538	0	0	0	0	0	0	0	0	0	0	0	0	0	0	0	0	0.000427476	0.000427476	0	0	0	5.78874e-05
d__Bacteria;k__norank_d__Bacteria;p__Firmicutes;c__Clostridia;o__Oscillospirales;f__Eubacterium_coprostanoligenes_group;g__norank_f__Eubacterium_coprostanoligenes_group;s__unclassified_g__norank_f__Eubacterium_coprostanoligenes_group;ASV4202	0	0	0	0	0	0	0	0	0	0.000213738	0.00160304	0	0	0	0	0	0	0	0	0	0	0	0	0	0	0	0.000320607	0	0	0	5.93717e-05
d__Bacteria;k__norank_d__Bacteria;p__Firmicutes;c__Clostridia;o__Lachnospirales;f__Lachnospiraceae;g__Lachnospiraceae_UCG-001;s__unclassified_g__Lachnospiraceae_UCG-001;ASV1343	0	0	0	0.00267173	0	0	0	0	0	0	0	0	0	0	0	0	0	0	0	0	0	0	0	0	0	0	0	0	0	0	7.42146e-05
d__Bacteria;k__norank_d__Bacteria;p__Firmicutes;c__Clostridia;o__Oscillospirales;f__Oscillospiraceae;g__NK4A214_group;s__unclassified_g__NK4A214_group;ASV2620	0	0	0	0	0	0	0.000748083	0	0	0	0	0	0	0	0.000561062	0	0	0	0	0	0	0	0	0	0.000507628	0	0	0	0.000240455	0	5.71452e-05
d__Bacteria;k__norank_d__Bacteria;p__Firmicutes;c__Clostridia;o__Lachnospirales;f__Lachnospiraceae;g__Lachnospiraceae_NK4A136_group;s__unclassified_g__Lachnospiraceae_NK4A136_group;ASV4686	0	0	0	0	0	0	0.000187021	0	0	0	0	0	0	0	0.00109541	0	0	0	0	0	0	0	0	0	0	0	0	0	0	0	4.89816e-05
d__Bacteria;k__norank_d__Bacteria;p__Firmicutes;c__Clostridia;o__Lachnospirales;f__Lachnospiraceae;g__unclassified_f__Lachnospiraceae;s__unclassified_f__Lachnospiraceae;ASV1330	0	0	0	0	0	0	0.00165647	0	0	0	0	0	0	0	0	0	0	0	0	0	0	0.000187021	0	5.34345e-05	0.000160304	0	0	0	0	0	5.71452e-05
d__Bacteria;k__norank_d__Bacteria;p__Firmicutes;c__Clostridia;o__Clostridia_UCG-014;f__norank_o__Clostridia_UCG-014;g__norank_f__norank_o__Clostridia_UCG-014;s__unclassified_g__norank_f__norank_o__Clostridia_UCG-014;ASV8420	0.00029389	0	0	0	0	0.00149617	0	0	0	0	0	0	0	0	0	0	0	0	0	0	0.000427476	0.000106869	0	0	0	0	0	0	0	0	6.45667e-05
d__Bacteria;k__norank_d__Bacteria;p__Firmicutes;c__Clostridia;o__Lachnospirales;f__Lachnospiraceae;g__Blautia;s__unclassified_g__Blautia;ASV8865	0	0	0	0	0	0	0	0	0	0	0.00104197	0	0.000400759	0	0	0	0	0	0	0.000854952	0	0	0	0	0	0	0	0	0	0	6.38245e-05
d__Bacteria;k__norank_d__Bacteria;p__Firmicutes;c__Clostridia;o__Oscillospirales;f__Ruminococcaceae;g__UBA1819;s__unclassified_g__UBA1819;ASV2959	0	0	0	0	0	0	0.00029389	0	0	0	5.34345e-05	0	0	0	0.000828235	0	0	0	0	0	0	0	0	0	0.00058778	0	0	0	5.34345e-05	0	5.04659e-05
d__Bacteria;k__norank_d__Bacteria;p__Firmicutes;c__Clostridia;o__Oscillospirales;f__Ruminococcaceae;g__Paludicola;s__unclassified_g__Paludicola;ASV3449	0.000614497	0.00029389	0	0	0	0	0	5.34345e-05	0	0	0	0.000213738	2.67173e-05	0	0	0	5.34345e-05	0.000213738	0	0	0	0.000480911	0	0	0.00029389	0	0	0	0	0	6.23403e-05
d__Bacteria;k__norank_d__Bacteria;p__Bacteroidota;c__Bacteroidia;o__Bacteroidales;f__Marinifilaceae;g__Butyricimonas;s__Butyricimonas_synergistica;ASV4185	0	8.01518e-05	0	0	0	0	0.000961821	0	0	5.34345e-05	0	0	0	0	0.000347324	0	0	0	0	0	0	0	0	0	0.000267173	0	0.000347324	0	0	0	5.71452e-05
d__Bacteria;k__norank_d__Bacteria;p__Firmicutes;c__Clostridia;o__Clostridia_UCG-014;f__norank_o__Clostridia_UCG-014;g__norank_f__norank_o__Clostridia_UCG-014;s__unclassified_g__norank_f__norank_o__Clostridia_UCG-014;ASV2515	0.00106869	0	0	0	0	0	0	0	0	0	0	0	0	0	0	0	0	0	0	0	0	0	0	0	0	0	0	0	0.000748083	0	5.04659e-05
d__Bacteria;k__norank_d__Bacteria;p__Firmicutes;c__Clostridia;o__Lachnospirales;f__Lachnospiraceae;g__unclassified_f__Lachnospiraceae;s__unclassified_f__Lachnospiraceae;ASV495	0	0.00029389	0	0	0	0	0.0017099	0	0	0	0	0	0	0	0	0	0	0	0	0	0	0	0	0	0	0.000106869	0	0	0	0	5.86295e-05
d__Bacteria;k__norank_d__Bacteria;p__Firmicutes;c__Clostridia;o__Oscillospirales;f__Ruminococcaceae;g__Ruminococcus;s__unclassified_g__Ruminococcus;ASV2153	0	0.00187021	0	0	0	0	0	0	0	0.000133586	0	0	0	0	0	0	0	0	0	0	0	0	0	0	0	0	0	0	0	0.000133586	6.67931e-05
d__Bacteria;k__norank_d__Bacteria;p__Firmicutes;c__Clostridia;o__Clostridia_UCG-014;f__norank_o__Clostridia_UCG-014;g__norank_f__norank_o__Clostridia_UCG-014;s__unclassified_g__norank_f__norank_o__Clostridia_UCG-014;ASV9570	0	0	0	0	0	0	0.00176334	0	0	0	0	0	0	0	0	0	0	0	0	0	0	0	0	0	0	0	0	0	0	0	4.89816e-05
d__Bacteria;k__norank_d__Bacteria;p__Firmicutes;c__Bacilli;o__RF39;f__norank_o__RF39;g__norank_f__norank_o__RF39;s__unclassified_g__norank_f__norank_o__RF39;ASV86	0	0	0	0	0	0	0.000454193	0	0	0	0	0	0	0	0	0	0	0	0	0	0	0	0	0	0	0.00128243	0	0	0.000240455	0	5.49188e-05
d__Bacteria;k__norank_d__Bacteria;p__Firmicutes;c__Clostridia;o__Oscillospirales;f__Oscillospiraceae;g__NK4A214_group;s__unclassified_g__NK4A214_group;ASV98	0	0	0	0	0	0	0	0	0	0	0	0	0	0	0	0	0	0	0	0	0	0	0	0	0	0.00114884	0	0	0.000935104	0	6.0856e-05
d__Bacteria;k__norank_d__Bacteria;p__Firmicutes;c__Clostridia;o__Lachnospirales;f__Lachnospiraceae;g__Lachnospiraceae_UCG-001;s__unclassified_g__Lachnospiraceae_UCG-001;ASV1344	0	0	0	0.00243127	0	0	0	0	0	0	0	0	0	0	0	0	0	0	0	0	0	0.000160304	0	0	0	0	0	0	0	0	7.19881e-05
d__Bacteria;k__norank_d__Bacteria;p__Firmicutes;c__Clostridia;o__Clostridia_UCG-014;f__norank_o__Clostridia_UCG-014;g__norank_f__norank_o__Clostridia_UCG-014;s__unclassified_g__norank_f__norank_o__Clostridia_UCG-014;ASV7192	0	0	0	0	0	0	0	0	0	0	0	0	0	0	0	0	0	0	0	0	0	0	0	0	0	0	0	0	0	0	5.86295e-05
d__Bacteria;k__norank_d__Bacteria;p__Firmicutes;c__Clostridia;o__Clostridia_UCG-014;f__norank_o__Clostridia_UCG-014;g__norank_f__norank_o__Clostridia_UCG-014;s__uncultured_bacterium_g__norank_f__norank_o__Clostridia_UCG-014;ASV1008	0.000561062	0	0	0	0	0	0	0	0	0	0	0	0	0	0	0	0	0	0	0.00144273	0	0	0	0.000267173	0	0	0	0	0	0	6.30824e-05
d__Bacteria;k__norank_d__Bacteria;p__Firmicutes;c__Clostridia;o__Monoglobales;f__Monoglobaceae;g__Monoglobus;s__uncultured_bacterium_g__Monoglobus;ASV1189	5.34345e-05	0	0	0	0	0.00029389	0	0	0	0	0	0	0	0	0	0.00029389	0	0	0	0.000133586	0	0.000881669	8.01518e-05	8.01518e-05	0	0	0.000160304	8.01518e-05	0.000267173	0	6.45667e-05
d__Bacteria;k__norank_d__Bacteria;p__Firmicutes;c__Clostridia;o__Oscillospirales;f__Ruminococcaceae;g__Eubacterium_siraeum_group;s__unclassified_g__Eubacterium_siraeum_group;ASV7193	0	0	0	0	0	0	0	0	0	0	0	0	0	0	0	0	0	0	0	0	0	0	0	0	0	0	0	0	0	0	6.15981e-05
d__Bacteria;k__norank_d__Bacteria;p__Firmicutes;c__Bacilli;o__RF39;f__norank_o__RF39;g__norank_f__norank_o__RF39;s__unclassified_g__norank_f__norank_o__RF39;ASV417	0	0	0	0	0	0	0	0	0.000881669	0	0	0	0	0	0	0	0	0	0	0	0	0	0	0	0	0.000133586	0.000374042	0.0007748	0	0	6.01138e-05
d__Bacteria;k__norank_d__Bacteria;p__Firmicutes;c__Bacilli;o__RF39;f__norank_o__RF39;g__norank_f__norank_o__RF39;s__uncultured_bacterium_g__norank_f__norank_o__RF39;ASV1004	0	0	0	0	0	0	0	0	0	0	0	0	0	0	0	0	0	0	0	0	0	0.000561062	0	0.000187021	0	0	0	0.000908387	0	0	4.6013e-05
d__Bacteria;k__norank_d__Bacteria;p__Firmicutes;c__Clostridia;o__Lachnospirales;f__Lachnospiraceae;g__Lachnospiraceae_NK4A136_group;s__unclassified_g__Lachnospiraceae_NK4A136_group;ASV977	0	0	2.67173e-05	0	0	0	0	0	8.01518e-05	0	0.000320607	8.01518e-05	0	0.000160304	0	0	0	0.000828235	0	0	0	0	0	0.00029389	0	0	0.000374042	0	0	0	6.01138e-05
d__Bacteria;k__norank_d__Bacteria;p__Firmicutes;c__Bacilli;o__RF39;f__norank_o__RF39;g__norank_f__norank_o__RF39;s__uncultured_bacterium_g__norank_f__norank_o__RF39;ASV112	0	0	0	0	0	0	0	0	0	0	0	0	0	0	0	0	0	0	0	0	0	0	0	0	0.00106869	0.00112212	0	0	0	0	6.0856e-05
d__Bacteria;k__norank_d__Bacteria;p__Firmicutes;c__Bacilli;o__RF39;f__norank_o__RF39;g__norank_f__norank_o__RF39;s__uncultured_bacterium_g__norank_f__norank_o__RF39;ASV6111	0	0	0.00109541	0	0.000240455	0	0	0	0	0	0.000160304	0	0	0	0	0	0	0	0	0	0.00058778	0	0	0	0	0	0	0	0	0.000320607	6.67931e-05
d__Bacteria;k__norank_d__Bacteria;p__Firmicutes;c__Clostridia;o__Lachnospirales;f__Lachnospiraceae;g__Eubacterium_ventriosum_group;s__uncultured_Clostridiales_bacterium_g__Eubacterium_ventriosum_group;ASV1515	0	0	0	0.000133586	0	0	0	0	0	0	0	0	0	0	0.000187021	0	0	0	0	0.000721366	0	0	2.67173e-05	0	0.000908387	0	0.000160304	2.67173e-05	0	0	6.01138e-05
d__Bacteria;k__norank_d__Bacteria;p__Firmicutes;c__Clostridia;o__Clostridia_UCG-014;f__norank_o__Clostridia_UCG-014;g__norank_f__norank_o__Clostridia_UCG-014;s__unclassified_g__norank_f__norank_o__Clostridia_UCG-014;ASV198	0	0	0	0	0	0	0	0.000667931	0	0.0007748	0	0	0	0	0	0	0	0	0	0	0	0	0.000240455	0	0	0.00058778	0	0	0	0	6.30824e-05
d__Bacteria;k__norank_d__Bacteria;p__Firmicutes;c__Clostridia;o__Clostridia_UCG-014;f__norank_o__Clostridia_UCG-014;g__norank_f__norank_o__Clostridia_UCG-014;s__unclassified_g__norank_f__norank_o__Clostridia_UCG-014;ASV9571	0	0	0	0	0	0	0.00203051	0	0	0	0	0	0	0	0	0	0	0	0	0	0	0	0	0	0	0	0	0	0	0	5.64031e-05
d__Bacteria;k__norank_d__Bacteria;p__Firmicutes;c__Bacilli;o__RF39;f__norank_o__RF39;g__norank_f__norank_o__RF39;s__unclassified_g__norank_f__norank_o__RF39;ASV1230	0.000480911	0	0	0	0	5.34345e-05	0	0	0	0.000347324	0.000347324	0	0	0	0	0	0	0	0	0.00029389	0	0.000133586	0	8.01518e-05	0.000427476	0	0	0	0.000133586	0	6.38245e-05
d__Bacteria;k__norank_d__Bacteria;p__Bacteroidota;c__Bacteroidia;o__Bacteroidales;f__Muribaculaceae;g__norank_f__Muribaculaceae;s__uncultured_bacterium_g__norank_f__Muribaculaceae;ASV1368	0	0	0	0.0007748	0	0	0	0	0	0	0	0	0	0	0.00125571	0	0	0	0	0	0	0	0	0	0	0	0	0	0	0	5.64031e-05
d__Bacteria;k__norank_d__Bacteria;p__Firmicutes;c__Bacilli;o__RF39;f__norank_o__RF39;g__norank_f__norank_o__RF39;s__uncultured_bacterium_g__norank_f__norank_o__RF39;ASV4666	0	0.000347324	0	0	0	0	0	0	0	0	0	0	0	0	0	0	0	0	0	0	0	0	0	0	0	0	0	0	0	0	5.26924e-05
d__Bacteria;k__norank_d__Bacteria;p__Firmicutes;c__Clostridia;o__Lachnospirales;f__Lachnospiraceae;g__Lachnospiraceae_UCG-001;s__uncultured_bacterium_g__Lachnospiraceae_UCG-001;ASV1355	0.000427476	0	0	0.00160304	0	0	0	0	0	0	0	0	0	0	0	0	0	0.000400759	0	0	0	0	0	0	0	0	0	0	0	0	6.75353e-05
d__Bacteria;k__norank_d__Bacteria;p__Firmicutes;c__Bacilli;o__RF39;f__norank_o__RF39;g__norank_f__norank_o__RF39;s__unclassified_g__norank_f__norank_o__RF39;ASV204	0	0	0	0	0	0	0	0	0	0	0	0	0	0	0	0	0	0	0	0	0	0.000133586	0	0	0	0.000480911	0	0.00125571	0	0	5.19502e-05
d__Bacteria;k__norank_d__Bacteria;p__Firmicutes;c__Bacilli;o__RF39;f__norank_o__RF39;g__norank_f__norank_o__RF39;s__unclassified_g__norank_f__norank_o__RF39;ASV8863	0	0	0	0	0	0	0	0	0	0	0.00200379	0	0	0	0	0	0	0	0	0	0	0	0	0	0	0	0	0	0	0	5.56609e-05
d__Bacteria;k__norank_d__Bacteria;p__Bacteroidota;c__Bacteroidia;o__Bacteroidales;f__Muribaculaceae;g__norank_f__Muribaculaceae;s__uncultured_bacterium_g__norank_f__Muribaculaceae;ASV1153	0	0.000561062	0	0	0	0	0.000320607	0	0	0	2.67173e-05	0	0	0	0	0	0	0	0	0	0	0	0	8.01518e-05	0.000721366	0	0	0	0	0.000160304	5.19502e-05
d__Bacteria;k__norank_d__Bacteria;p__Actinobacteriota;c__Actinobacteria;o__Corynebacteriales;f__Corynebacteriaceae;g__Corynebacterium;s__unclassified_g__Corynebacterium;ASV6979	0	0	0	0	0	0	0	0	0	0	0	0	0.0017099	0	0	0	0.000133586	0	0	0	0.000187021	0	0	0	0	0	0	0	0	0	6.15981e-05
d__Bacteria;k__norank_d__Bacteria;p__Firmicutes;c__Clostridia;o__Oscillospirales;f__Ruminococcaceae;g__norank_f__Ruminococcaceae;s__unclassified_g__norank_f__Ruminococcaceae;ASV319	8.01518e-05	0	0	0	0	0	0	0	0.000454193	0	0.000133586	0.000347324	0	0	0	0	0	0	0	0	0	0	0.000187021	5.34345e-05	0.000320607	0.000187021	0	0.000133586	0.000267173	0	6.01138e-05
d__Bacteria;k__norank_d__Bacteria;p__Bacteroidota;c__Bacteroidia;o__Bacteroidales;f__Barnesiellaceae;g__Barnesiella;s__unclassified_g__Barnesiella;ASV3157	0	0	0	0	0	5.34345e-05	0.000106869	0.000400759	0	0	0.000534345	0	0	0	0	0	0	0	0	0.00029389	0	0.000240455	0.000160304	0	5.34345e-05	0	0	0	0	0	6.0856e-05
d__Bacteria;k__norank_d__Bacteria;p__Firmicutes;c__Clostridia;o__Oscillospirales;f__Ruminococcaceae;g__Ruminococcus;s__unclassified_g__Ruminococcus;ASV9572	0	0	0	0	0	0	0.00200379	0	0	0	0	0	0	0	0	0	0	0	0	0	0	0	0	0	0	0	0	0	0	0	5.56609e-05
d__Bacteria;k__norank_d__Bacteria;p__Firmicutes;c__Clostridia;o__Clostridia_UCG-014;f__norank_o__Clostridia_UCG-014;g__norank_f__norank_o__Clostridia_UCG-014;s__uncultured_bacterium_g__norank_f__norank_o__Clostridia_UCG-014;ASV3158	0	0	0	0	0	0	0	0.000454193	0	0	0	0	0	0	0	0	0	0	0	0	0	0	0	0	0	0	0	0	0	0	5.78874e-05
d__Bacteria;k__norank_d__Bacteria;p__Firmicutes;c__Clostridia;o__Peptococcales;f__Peptococcaceae;g__norank_f__Peptococcaceae;s__uncultured_bacterium_g__norank_f__Peptococcaceae;ASV1410	0	0	0	0.000347324	0	0	0.000320607	0	0.000561062	0	0	8.01518e-05	0	0	0.000267173	0	0	0	0	0.000160304	0	0	0	0	8.01518e-05	0	0	0.000187021	0	0	5.56609e-05
d__Bacteria;k__norank_d__Bacteria;p__Firmicutes;c__Bacilli;o__RF39;f__norank_o__RF39;g__norank_f__norank_o__RF39;s__uncultured_bacterium_g__norank_f__norank_o__RF39;ASV1037	0.000213738	0.000106869	0	0	0	0	0	0	0	0	0.000213738	0	0	0	0	8.01518e-05	0	0	0	0.000240455	5.34345e-05	0	0	0.000160304	0	0	0	8.01518e-05	0	0.000374042	6.30824e-05
d__Bacteria;k__norank_d__Bacteria;p__Firmicutes;c__Clostridia;o__Oscillospirales;f__Oscillospiraceae;g__norank_f__Oscillospiraceae;s__unclassified_g__norank_f__Oscillospiraceae;ASV3174	0	0	0	0	0	0	0	0.000320607	0	0	0.000507628	0	0	0	0.0007748	0	0	0	0	0.000267173	0	0	0	0	0	0	0	0	0	0	5.19502e-05
d__Bacteria;k__norank_d__Bacteria;p__Firmicutes;c__Bacilli;o__RF39;f__norank_o__RF39;g__norank_f__norank_o__RF39;s__unclassified_g__norank_f__norank_o__RF39;ASV9576	0	0	0	0	0	0	0.00149617	0	0.000480911	0	0	0	0	0	0	0	0	0	0	0	0	0	0	0	0	0	0	0	0	0	5.49188e-05
d__Bacteria;k__norank_d__Bacteria;p__Firmicutes;c__Bacilli;o__RF39;f__norank_o__RF39;g__norank_f__norank_o__RF39;s__uncultured_bacterium_g__norank_f__norank_o__RF39;ASV1891	0	0	0	0	0	0	0	0	0	0	0	0	0	0	0	0.000400759	0	0.00106869	0.000106869	0.000534345	0	0	0	0	0	0	0	0.00029389	0	0	6.67931e-05
d__Bacteria;k__norank_d__Bacteria;p__Firmicutes;c__Bacilli;o__RF39;f__norank_o__RF39;g__norank_f__norank_o__RF39;s__uncultured_Erysipelotrichaceae_bacterium_g__norank_f__norank_o__RF39;ASV10599	0	0	0	0	0	0	0	0	0	0	0	0	0	0	0	0	0	0	0	0.000187021	0	0	0	0	0	0	0	0.00146945	0	0	4.6013e-05
d__Bacteria;k__norank_d__Bacteria;p__Firmicutes;c__Clostridia;o__Lachnospirales;f__Lachnospiraceae;g__unclassified_f__Lachnospiraceae;s__unclassified_f__Lachnospiraceae;ASV5117	0	0	0	0	0	0	0.000801518	0	0.000694649	0	0	0	0	0	0.000320607	0	0	0	0	0	0	0	0	0	0	0	0	0	0	0	5.04659e-05
d__Bacteria;k__norank_d__Bacteria;p__Firmicutes;c__Clostridia;o__Peptostreptococcales-Tissierellales;f__Peptostreptococcaceae;g__Terrisporobacter;s__unclassified_g__Terrisporobacter;ASV6771	0	0	0	0	0	0	0	0	0	0	0	0	0	0	0	0	0	0	0	0	0	0	0	0	0	0	0	0	0	0	6.90196e-05
d__Bacteria;k__norank_d__Bacteria;p__Firmicutes;c__Clostridia;o__Oscillospirales;f__Ruminococcaceae;g__norank_f__Ruminococcaceae;s__unclassified_g__norank_f__Ruminococcaceae;ASV7677	0	0	0	0	0	0	0.000374042	0	0	0	0	0	0	0	0	0	0	0	0	0	0	0	0	0	0.00120228	0	0	0.000240455	0	0	5.04659e-05
d__Bacteria;k__norank_d__Bacteria;p__Firmicutes;c__Bacilli;o__RF39;f__norank_o__RF39;g__norank_f__norank_o__RF39;s__unclassified_g__norank_f__norank_o__RF39;ASV208	0	0	0	0	0	0	0	0	0	8.01518e-05	0	0	0	0	0.000320607	0	0	0	0	0.000694649	0	0	0	0	0	0.000427476	0	0	0.000480911	0	5.56609e-05
d__Bacteria;k__norank_d__Bacteria;p__Firmicutes;c__Clostridia;o__Lachnospirales;f__Lachnospiraceae;g__unclassified_f__Lachnospiraceae;s__unclassified_f__Lachnospiraceae;ASV4668	0	0	0	0	0	0	0.000480911	0	0	0	0	0	0	0	0	0	0	0	0	0	0	0	0	0	0	0	0	0	0	0	5.71452e-05
d__Bacteria;k__norank_d__Bacteria;p__Firmicutes;c__Bacilli;o__RF39;f__norank_o__RF39;g__norank_f__norank_o__RF39;s__uncultured_bacterium_g__norank_f__norank_o__RF39;ASV930	0	0	0	0	0	0	0	0	0.000534345	0	0	0	0	0	0	0	2.67173e-05	0	0.000480911	0.000267173	0	5.34345e-05	0	0.000667931	0	0	0	0.000106869	0.000106869	0	6.23403e-05
d__Bacteria;k__norank_d__Bacteria;p__Firmicutes;c__Bacilli;o__RF39;f__norank_o__RF39;g__norank_f__norank_o__RF39;s__uncultured_Lachnospiraceae_bacterium_g__norank_f__norank;ASV192	0.000454193	0	0	0	0	0	0	0	0	0	0	0	0	0	0	0.000935104	0	0	0	0	0	0	0	0	0	0.000534345	0.000267173	0	0	0	6.0856e-05
d__Bacteria;k__norank_d__Bacteria;p__Firmicutes;c__Clostridia;o__Clostridia_UCG-014;f__norank_o__Clostridia_UCG-014;g__norank_f__norank_o__Clostridia_UCG-014;s__unclassified_g__norank_f__norank_o__Clostridia_UCG-014;ASV884	0	0	0	0	0	0	0	0	0	0	0	0	0	0	0	0	0	0	0	0	0	0	0	0.00243127	0	0	0	0	0	0	6.75353e-05
d__Bacteria;k__norank_d__Bacteria;p__Firmicutes;c__Bacilli;o__Erysipelotrichales;f__Erysipelotrichaceae;g__norank_f__Erysipelotrichaceae;s__unclassified_g__norank_f__Erysipelotrichaceae;ASV374	0	0	0	0	0	0	0.000988538	0	0	0	0	0	0	0	5.34345e-05	0	0	0	0	0	0	0	0	8.01518e-05	0	8.01518e-05	0	0.000187021	0.000454193	0	5.12081e-05
d__Bacteria;k__norank_d__Bacteria;p__Firmicutes;c__Clostridia;o__Clostridia_UCG-014;f__norank_o__Clostridia_UCG-014;g__norank_f__norank_o__Clostridia_UCG-014;s__unclassified_g__norank_f__norank_o__Clostridia_UCG-014;ASV6083	0	0	0	0	0	0.00114884	0	0	0	0	0	0	0	0	0	0	0	0	0	0	0	0	0	0	0	0	0	0	0	0.00114884	6.38245e-05
d__Bacteria;k__norank_d__Bacteria;p__Firmicutes;c__Bacilli;o__RF39;f__norank_o__RF39;g__norank_f__norank_o__RF39;s__unclassified_g__norank_f__norank_o__RF39;ASV100	0	0	0	0	0	0	0	0	0	0	0	0.000213738	0	0	0	0	0.000347324	0	0	0	0	0.000106869	0	0	0	0.00125571	0	0.000160304	0	0	6.0856e-05
d__Bacteria;k__norank_d__Bacteria;p__Firmicutes;c__Clostridia;o__Lachnospirales;f__Lachnospiraceae;g__unclassified_f__Lachnospiraceae;s__unclassified_f__Lachnospiraceae;ASV4673	0	0	0	0	0	0	0.000480911	0	0	0	0	0	0	0	0	0	0	0	0	0	0	0	0	0	0	0	0	0	0	0	4.45288e-05
d__Bacteria;k__norank_d__Bacteria;p__Firmicutes;c__Clostridia;o__Lachnospirales;f__Lachnospiraceae;g__Sellimonas;s__uncultured_organism_g__Sellimonas;ASV2030	0	0.000748083	0	0	0.00029389	0	0	0.000267173	0	0	0	0	0	2.67173e-05	0	8.01518e-05	0.000267173	0	0	0	0	0	0	0	0	0	0	0	0	5.34345e-05	4.82395e-05
d__Bacteria;k__norank_d__Bacteria;p__Firmicutes;c__Clostridia;o__Clostridia_UCG-014;f__norank_o__Clostridia_UCG-014;g__norank_f__norank_o__Clostridia_UCG-014;s__unclassified_g__norank_f__norank_o__Clostridia_UCG-014;ASV1405	0	0	0	0.000400759	0	0	0	0	0	0	0	0	0	0	0	0	0	0	0	0	0	0	0	0	0	0	0.00165647	0.000160304	0	0	6.15981e-05
d__Bacteria;k__norank_d__Bacteria;p__Firmicutes;c__Bacilli;o__RF39;f__norank_o__RF39;g__norank_f__norank_o__RF39;s__unclassified_g__norank_f__norank_o__RF39;ASV1356	8.01518e-05	0	0	0.00136258	0	0	0	0	0.000187021	0.000106869	0	0	0	0	0	0	0	0	0	0	0	0	0	0	0	0	0	0	0.000480911	0	6.15981e-05
d__Bacteria;k__norank_d__Bacteria;p__Firmicutes;c__Clostridia;o__Clostridia_UCG-014;f__norank_o__Clostridia_UCG-014;g__norank_f__norank_o__Clostridia_UCG-014;s__unclassified_g__norank_f__norank_o__Clostridia_UCG-014;ASV7201	0.0007748	0.000240455	0	0	0	0	0	0	0	0	0	0	0	0	0	0	0	0	0	8.01518e-05	0	0	0	0	0.000213738	0	0	0	0	0	5.12081e-05
d__Bacteria;k__norank_d__Bacteria;p__Firmicutes;c__Clostridia;o__Clostridia_UCG-014;f__norank_o__Clostridia_UCG-014;g__norank_f__norank_o__Clostridia_UCG-014;s__unclassified_g__norank_f__norank_o__Clostridia_UCG-014;ASV2578	0	0	0	0	0	0	0	0	0	0	0	0	0	0	0.000427476	0	0.000160304	0	0	0	0	0	0	0	0	0	0	0	0.000267173	0	5.71452e-05
d__Bacteria;k__norank_d__Bacteria;p__Firmicutes;c__Clostridia;o__Clostridia_UCG-014;f__norank_o__Clostridia_UCG-014;g__norank_f__norank_o__Clostridia_UCG-014;s__unclassified_g__norank_f__norank_o__Clostridia_UCG-014;ASV15803	0	0	0	0	0	0	0	0	0.00205723	0	0	0	0	0	0	0	0	0	0	0	0	0	0	0	0	0	0	0	0	0	5.71452e-05
d__Bacteria;k__norank_d__Bacteria;p__Firmicutes;c__Clostridia;o__Lachnospirales;f__Lachnospiraceae;g__Fusicatenibacter;s__unclassified_g__Fusicatenibacter;ASV2322	0	0	0	0	0	0	0	0	0	0	0	0	0	0.000908387	0	0	0.000267173	0	0	0	0	0	0	0	0	0	0	0.000748083	0	0	5.34345e-05
d__Bacteria;k__norank_d__Bacteria;p__Firmicutes;c__Bacilli;o__RF39;f__norank_o__RF39;g__norank_f__norank_o__RF39;s__uncultured_bacterium_g__norank_f__norank_o__RF39;ASV9614	2.67173e-05	0	0	0	0	0	0.000454193	0	0.000320607	0	0	0	0	0	0	0	0	0.000828235	0	0.000213738	0	0	0	0	0	0	0	0	0	0	5.12081e-05
d__Bacteria;k__norank_d__Bacteria;p__Firmicutes;c__Clostridia;o__Clostridia_UCG-014;f__norank_o__Clostridia_UCG-014;g__norank_f__norank_o__Clostridia_UCG-014;s__unclassified_g__norank_f__norank_o__Clostridia_UCG-014;ASV163	0.000187021	0	0	0	0	0	0	0	0	0	0	0	0	0	0	0	0	0	0	0	0	0	0	0.000106869	0	0.000534345	0	0	0.000240455	0.000534345	5.49188e-05
d__Bacteria;k__norank_d__Bacteria;p__Bacteroidota;c__Bacteroidia;o__Bacteroidales;f__Marinifilaceae;g__Odoribacter;s__uncultured_bacterium_g__Odoribacter;ASV4168	0	0	0	0	0	0	0.000480911	0	0	0	0.000347324	0	0	0	0.000347324	0	0	0	0	0.000160304	0	0	0	0	0	0	0.000400759	0	0	0	5.26924e-05
d__Bacteria;k__norank_d__Bacteria;p__Bacteroidota;c__Bacteroidia;o__Bacteroidales;f__Muribaculaceae;g__norank_f__Muribaculaceae;s__uncultured_bacterium_g__norank_f__Muribaculaceae;ASV5041	8.01518e-05	0	0	0	0	0	0.00106869	0	0	0	0	0	0	0	0.000694649	0	0	0	0	0	0	0	0	0	0	0	0	0	0	0	5.12081e-05
d__Bacteria;k__norank_d__Bacteria;p__Firmicutes;c__Bacilli;o__RF39;f__norank_o__RF39;g__norank_f__norank_o__RF39;s__uncultured_bacterium_g__norank_f__norank_o__RF39;ASV6721	0	0	0	0	2.67173e-05	0	0.000133586	0	0.000187021	0	0	0	0	0	0	0	0	0.000267173	0	0.0007748	0.000133586	0	0	0	0	0	0	0	0	0	5.12081e-05
d__Bacteria;k__norank_d__Bacteria;p__Firmicutes;c__Clostridia;o__Oscillospirales;f__Oscillospiraceae;g__UCG-007;s__unclassified_g__UCG-007;ASV5022	0	0	0	0	0	0	0.000828235	0	0	0	0	0	0	0	0.000801518	0	0	0	0	0	0	0	0	0	0	0	0	0	0	0	4.52709e-05
d__Bacteria;k__norank_d__Bacteria;p__Firmicutes;c__Clostridia;o__Lachnospirales;f__Lachnospiraceae;g__unclassified_f__Lachnospiraceae;s__unclassified_f__Lachnospiraceae;ASV950	0	0	0	0	0	0	0	0	0	0	0	0	0	0	0	0	0	0	0	0	0	0	0	0.000454193	0	0	0	0	0	0	5.19502e-05
d__Bacteria;k__norank_d__Bacteria;p__Firmicutes;c__Clostridia;o__Oscillospirales;f__UCG-010;g__norank_f__UCG-010;s__unclassified_g__norank_f__UCG-010;ASV250	2.67173e-05	0	0	0	0	5.34345e-05	0	0	0	0	0	0	0	0	0	0	0	0	0	0	0	8.01518e-05	8.01518e-05	0	0.000881669	0.00029389	0	0	0	0	4.30445e-05
d__Bacteria;k__norank_d__Bacteria;p__Firmicutes;c__Clostridia;o__Clostridia_UCG-014;f__norank_o__Clostridia_UCG-014;g__norank_f__norank_o__Clostridia_UCG-014;s__uncultured_bacterium_g__norank_f__norank_o__Clostridia_UCG-014;ASV921	0	0	0	0	0	0	0	0	0	0	0	0	0	0	0	0	0	0	0	0	0	0	0.0007748	0.000908387	0	0	0.000160304	0.000213738	0	0	5.71452e-05
d__Bacteria;k__norank_d__Bacteria;p__Firmicutes;c__Clostridia;o__Christensenellales;f__Christensenellaceae;g__Christensenellaceae_R-7_group;s__unclassified_g__Christensenellaceae_R-7_group;ASV3577	0	0	0	0	8.01518e-05	0	0	0	0	0	0.000106869	0	0	0	0	0	0	0	0.000507628	0.000213738	0	0	0.000106869	0	0	0	5.34345e-05	0.000507628	0	0	4.6013e-05
d__Bacteria;k__norank_d__Bacteria;p__Firmicutes;c__Clostridia;o__Clostridia_UCG-014;f__norank_o__Clostridia_UCG-014;g__norank_f__norank_o__Clostridia_UCG-014;s__unclassified_g__norank_f__norank_o__Clostridia_UCG-014;ASV13144	0	0	0	0	0	0	0	0	0	0	0	0	0	0	0	0	0	0	0	0.00176334	0	0	0	0	0	0	0	0	0	0	4.89816e-05
d__Bacteria;k__norank_d__Bacteria;p__Proteobacteria;c__Gammaproteobacteria;o__Pasteurellales;f__Pasteurellaceae;g__Rodentibacter;s__Pasteurellaceae_bacterium_g__Rodentibacter;ASV1359	0	0	0	0.0013893	0	0	0	0	0	0	0	0	0	0	0	0	0	0	0	0	0	0	0	0	0	0	0	0	0	0	6.45667e-05
d__Bacteria;k__norank_d__Bacteria;p__Firmicutes;c__Clostridia;o__Clostridia_UCG-014;f__norank_o__Clostridia_UCG-014;g__norank_f__norank_o__Clostridia_UCG-014;s__unclassified_g__norank_f__norank_o__Clostridia_UCG-014;ASV6097	0	0	0	0	0	0.000614497	0	0	0	0.000106869	0	0	0	0	0	0	0.000561062	0	0	0	0	0	0	0	0	0	0	0	0	0.000427476	5.78874e-05
d__Bacteria;k__norank_d__Bacteria;p__Firmicutes;c__Bacilli;o__Lactobacillales;f__Streptococcaceae;g__Streptococcus;s__Streptococcus_sp._GDLAMI-SD2;ASV11520	0	0	0	0	0	0	0	0	0	0	0	0	0	0	0	0	0	0	0	0	0	0	0	0	0	0	0	0	0	0	5.26924e-05
d__Bacteria;k__norank_d__Bacteria;p__Firmicutes;c__Clostridia;o__Clostridia_UCG-014;f__norank_o__Clostridia_UCG-014;g__norank_f__norank_o__Clostridia_UCG-014;s__unclassified_g__norank_f__norank_o__Clostridia_UCG-014;ASV4995	0	0	0	0	0	0	0.000160304	0	0	0	0	0	0	0	0.00114884	0	0	0	0	0	0	0	0	0	0	0	0	0	0	0	3.63651e-05
d__Bacteria;k__norank_d__Bacteria;p__Firmicutes;c__Clostridia;o__Oscillospirales;f__Oscillospiraceae;g__norank_f__Oscillospiraceae;s__unclassified_g__norank_f__Oscillospiraceae;ASV2462	2.67173e-05	0	0	0	0	0	0.000480911	0	0	0	0	0	0	5.34345e-05	0.000454193	0	0	0	0	0.000160304	0	0	0	0	0.000240455	0	0.000106869	0	0	0	4.23023e-05
d__Bacteria;k__norank_d__Bacteria;p__Firmicutes;c__Clostridia;o__Oscillospirales;f__Oscillospiraceae;g__norank_f__Oscillospiraceae;s__unclassified_g__norank_f__Oscillospiraceae;ASV3167	0	0.000480911	0	0	0	0	0	0.000267173	0	0	0	0	0	0	0.000213738	0	0	0	0	0	0	0	0.00029389	0	0	0	0.000561062	0	0	0	5.04659e-05
d__Bacteria;k__norank_d__Bacteria;p__Firmicutes;c__Clostridia;o__Lachnospirales;f__Lachnospiraceae;g__unclassified_f__Lachnospiraceae;s__unclassified_f__Lachnospiraceae;ASV5048	0	0	0	0	0	0	0.000267173	0	0.000561062	0	0	0	0	0	0.000454193	0	0	0	0	0	0	0	0	0	0.00029389	0	0	0	0	0	4.37866e-05
d__Bacteria;k__norank_d__Bacteria;p__Firmicutes;c__Clostridia;o__Oscillospirales;f__Ruminococcaceae;g__Ruminococcus;s__unclassified_g__Ruminococcus;ASV3235	0.000667931	0	0	0	0	0	5.34345e-05	0.000160304	0	0	0.000213738	0	0	0	0	0	0	0	0	0.000240455	0	0	0.000427476	0	0	0	0	0	0	0	4.89816e-05
d__Bacteria;k__norank_d__Bacteria;p__Actinobacteriota;c__Actinobacteria;o__Corynebacteriales;f__Corynebacteriaceae;g__Corynebacterium;s__unclassified_g__Corynebacterium;ASV2583	0	0.000240455	0	0	0	0	0.000347324	0	0	0	0	0	0	0	0.000160304	0	8.01518e-05	0	0	0	0	0	0	0	5.34345e-05	0	0	0	0.000240455	0	5.34345e-05
d__Bacteria;k__norank_d__Bacteria;p__Firmicutes;c__Clostridia;o__Lachnospirales;f__Lachnospiraceae;g__Lachnospiraceae_NK4A136_group;s__unclassified_g__Lachnospiraceae_NK4A136_group;ASV4996	0	0	0	0	0	0	8.01518e-05	0	0	0	0	0	0	0	0.00120228	0	0	0	0	0	0	0	0	0	0	0	0	0	0	0	4.00759e-05
d__Bacteria;k__norank_d__Bacteria;p__Firmicutes;c__Clostridia;o__Oscillospirales;f__Oscillospiraceae;g__norank_f__Oscillospiraceae;s__unclassified_g__norank_f__Oscillospiraceae;ASV195	0	0	0	0	0	0	0.00112212	0	0	0	0	0	0	0	0	0	0	0	0	0	0	0	0	0	0	0.000561062	0	0	0	0	4.67552e-05
d__Bacteria;k__norank_d__Bacteria;p__Firmicutes;c__Bacilli;o__Erysipelotrichales;f__Erysipelotrichaceae;g__Turicibacter;s__uncultured_bacterium_g__Turicibacter;ASV11521	0	0	0	0	0	0	0	0	0	0	0	0	0	0	0	0	0	0	0	0	0	0	0	0	0	0	0	0	0	0	5.41766e-05
d__Bacteria;k__norank_d__Bacteria;p__Bacteroidota;c__Bacteroidia;o__Bacteroidales;f__Muribaculaceae;g__norank_f__Muribaculaceae;s__uncultured_bacterium_g__norank_f__Muribaculaceae;ASV1150	2.67173e-05	0	0	0	0	0	0.00058778	5.34345e-05	0	0	2.67173e-05	0	0	0	0.000427476	0	0	0	0	0	0	0	0	8.01518e-05	0.000133586	0	0	0	0.000160304	0	4.74973e-05
d__Bacteria;k__norank_d__Bacteria;p__Firmicutes;c__Clostridia;o__Oscillospirales;f__Ruminococcaceae;g__Ruminococcus;s__uncultured_Ruminococcus_sp._g__Ruminococcus;ASV4988	0	0	0	0	0	0	0	0	0	0	0	0	0	0	0.00130915	0	0	0	0	0	0	0	0	0	0	0	0	0	0	0	3.63651e-05
d__Bacteria;k__norank_d__Bacteria;p__Firmicutes;c__Clostridia;o__Lachnospirales;f__Lachnospiraceae;g__Anaerostipes;s__uncultured_bacterium_g__Anaerostipes;ASV4669	0	0.000187021	0	0	0	0	0	0	0	0	0	0	0	0	0	0	0	0	0	0	0	0	0	0	0	0	0	0	0	0	5.19502e-05
d__Bacteria;k__norank_d__Bacteria;p__Firmicutes;c__Clostridia;o__Lachnospirales;f__Lachnospiraceae;g__unclassified_f__Lachnospiraceae;s__unclassified_f__Lachnospiraceae;ASV1345	0	0	0	0.00224425	0	0	0	0	0	0	0	0	0	0	0	0	0	0	0	0	0	0	0	0	0	0	0	0	0	0	6.23403e-05
d__Bacteria;k__norank_d__Bacteria;p__Firmicutes;c__Clostridia;o__Lachnospirales;f__Lachnospiraceae;g__Lachnospiraceae_NK4A136_group;s__Lachnospiraceae_bacterium_COE1;ASV1422	0	0	0	0.00029389	0	0	0	8.01518e-05	0.000133586	0	0	0	0	5.34345e-05	0	0	0	0.00144273	0	0	0	0	0	0	0	0	0	0	0	0	5.56609e-05
d__Bacteria;k__norank_d__Bacteria;p__Firmicutes;c__Clostridia;o__Clostridia_UCG-014;f__norank_o__Clostridia_UCG-014;g__norank_f__norank_o__Clostridia_UCG-014;s__unclassified_g__norank_f__norank_o__Clostridia_UCG-014;ASV7216	0	0	0	0	0	0	0	0	0.000881669	0	0	0	0	0	0	0	0	0	0	0	0	0	0	0	0	0	0	0.000400759	0	0	4.67552e-05
d__Bacteria;k__norank_d__Bacteria;p__Firmicutes;c__Clostridia;o__Lachnospirales;f__Lachnospiraceae;g__Lachnospiraceae_NK4A136_group;s__Lachnospiraceae_bacterium_COE1;ASV928	0	0.000614497	0	0	0	0	0	0	0	0	0	0.000106869	0.000160304	0	0	0	0.000106869	0	0	0	0	0	0	0.000828235	0	0	0	0	0	0	5.19502e-05
d__Bacteria;k__norank_d__Bacteria;p__Firmicutes;c__Clostridia;o__Oscillospirales;f__Ruminococcaceae;g__unclassified_f__Ruminococcaceae;s__unclassified_f__Ruminococcaceae;ASV4990	0	0	0	0	0	0	0	0	0	0	0	0	0	0	0.0015496	0	0	0	0	0	0	0	0	0	0	0	0	0	0	0	4.30445e-05
d__Bacteria;k__norank_d__Bacteria;p__Firmicutes;c__Bacilli;o__RF39;f__norank_o__RF39;g__norank_f__norank_o__RF39;s__unclassified_g__norank_f__norank_o__RF39;ASV7687	0	0	0	0	0	0	0	0	0	0	0	0	0	0	0	0	0	0	0	0	0	0	0.00104197	0	0.000641214	0	0	0	0	0	4.67552e-05
d__Bacteria;k__norank_d__Bacteria;p__Firmicutes;c__Bacilli;o__RF39;f__norank_o__RF39;g__norank_f__norank_o__RF39;s__uncultured_bacterium_g__norank_f__norank_o__RF39;ASV7669	0	0	0	0	0	0	0	0	0	0	0	0	0	0	0	0	0	0	0	0	0	0	0	0	0.0017099	0	0	0	0	0	4.74973e-05
d__Bacteria;k__norank_d__Bacteria;p__Firmicutes;c__Bacilli;o__RF39;f__norank_o__RF39;g__norank_f__norank_o__RF39;s__unclassified_g__norank_f__norank_o__RF39;ASV70	0	0	0	0	0	0	0	0	0	0	0	0	0	0	0	0	0	0	0	0	0	0	0	0	0	0.00176334	0	0	0	0	4.89816e-05
d__Bacteria;k__norank_d__Bacteria;p__Firmicutes;c__Clostridia;o__Oscillospirales;f__Ruminococcaceae;g__Eubacterium_siraeum_group;s__uncultured_bacterium_g__Eubacterium_siraeum_group;ASV1893	0	0.000561062	0.000400759	0	0	0	0	0	0	0	0.000454193	0	0	0	0	0.000400759	0	0	0	0	0	0	0	0	0	0	0	0	0	0	5.04659e-05
d__Bacteria;k__norank_d__Bacteria;p__Firmicutes;c__Bacilli;o__Staphylococcales;f__Staphylococcaceae;g__Jeotgalicoccus;s__unclassified_g__Jeotgalicoccus;ASV8371	0.000320607	0	0	0	0	0	0	0	0	0	0	0	0	0	0	0	0	0	0	0	0	0.00130915	0	0	0	0	0	0	0	0	4.52709e-05
d__Bacteria;k__norank_d__Bacteria;p__Firmicutes;c__Bacilli;o__Lactobacillales;f__Streptococcaceae;g__Streptococcus;s__Streptococcus_sp._GDLAMI-SD2;ASV4665	0	0	0	0	0	0	0	0	0	0	0	0	0	0	0	0	0	0	0	0	0	0	0	0	0	0	0	0	0	0	4.45288e-05
d__Bacteria;k__norank_d__Bacteria;p__Firmicutes;c__Clostridia;o__Lachnospirales;f__Lachnospiraceae;g__Marvinbryantia;s__unclassified_g__Marvinbryantia;ASV1449	5.34345e-05	0	0	0.000213738	0	0	0	0.00114884	0	0	0	0	0	0	0	0	0	0	0.000160304	0	0	0	0.000106869	0	0	0	0	5.34345e-05	0	0	4.82395e-05
d__Bacteria;k__norank_d__Bacteria;p__Firmicutes;c__Clostridia;o__Lachnospirales;f__Lachnospiraceae;g__unclassified_f__Lachnospiraceae;s__unclassified_f__Lachnospiraceae;ASV4674	0	0	0	0	0	0	0.000480911	0	0	0	0	0	0	0	0	0	0	0	0	0	0	0	0	0	0	0	0	0	0	0	4.15602e-05
d__Bacteria;k__norank_d__Bacteria;p__Firmicutes;c__Bacilli;o__RF39;f__norank_o__RF39;g__norank_f__norank_o__RF39;s__unclassified_g__norank_f__norank_o__RF39;ASV177	0	0	0	0	0	0	0	0	0	0	0	0	0	0	0	0	0	0	0	0	0	0	0	0	0.000507628	0.000561062	0	0	0.000667931	0	4.82395e-05
d__Bacteria;k__norank_d__Bacteria;p__Firmicutes;c__Clostridia;o__Clostridia_UCG-014;f__norank_o__Clostridia_UCG-014;g__norank_f__norank_o__Clostridia_UCG-014;s__unclassified_g__norank_f__norank_o__Clostridia_UCG-014;ASV80	0	0	0	0	0	0	0	0	0	0	0	0	0	0	0	0	0	0	0	0	0	0	0.000240455	0	0	0.0015496	0	0	0	0	4.97238e-05
d__Bacteria;k__norank_d__Bacteria;p__Firmicutes;c__Clostridia;o__Oscillospirales;f__Ruminococcaceae;g__norank_f__Ruminococcaceae;s__Ruminococcus_sp._YE281;ASV10440	0	0	0	0	0	0	0	0	0	0.00176334	0	0	0.000160304	0	0	0	0	0	0	0	0	0	0	0	0	0	0	0	0	0	5.34345e-05
d__Bacteria;k__norank_d__Bacteria;p__Firmicutes;c__Clostridia;o__Lachnospirales;f__Lachnospiraceae;g__Tuzzerella;s__uncultured_bacterium_g__Tuzzerella;ASV1385	0	5.34345e-05	0	0.000454193	0	0	0	0	8.01518e-05	0	0	8.01518e-05	0	0	0	0	0	0	0.000187021	0	0	5.34345e-05	0	0	0.000240455	0	0.000267173	0	0.000240455	0	4.97238e-05
d__Bacteria;k__norank_d__Bacteria;p__Firmicutes;c__Clostridia;o__Lachnospirales;f__Lachnospiraceae;g__unclassified_f__Lachnospiraceae;s__unclassified_f__Lachnospiraceae;ASV5100	0	0.000106869	0	0	0	0	0.0007748	0	0	0	0	0	0	0	0.00029389	0	0	0	0	0	0	0	0	0	0.000213738	0	0	0	0	0	3.85916e-05
d__Bacteria;k__norank_d__Bacteria;p__Firmicutes;c__Clostridia;o__Oscillospirales;f__Oscillospiraceae;g__unclassified_f__Oscillospiraceae;s__unclassified_f__Oscillospiraceae;ASV2550	0.000160304	0	0	0	0	0	0	0	0	0	0	0	0	0	0.000534345	0	0	0	0	0	0	0	0	0	0.000133586	0	0	0.000187021	0.000427476	0	4.00759e-05
d__Bacteria;k__norank_d__Bacteria;p__Firmicutes;c__Clostridia;o__Clostridia_UCG-014;f__norank_o__Clostridia_UCG-014;g__norank_f__norank_o__Clostridia_UCG-014;s__uncultured_bacterium_g__norank_f__norank_o__Clostridia_UCG-014;ASV14311	0	0.0017099	0	0	0	0	0	0	0	0	0	0	0	0	0	0	0	0	0	0	0	0	0	0	0	0	0	0	0	0	4.74973e-05
d__Bacteria;k__norank_d__Bacteria;p__Bacteroidota;c__Bacteroidia;o__Bacteroidales;f__Prevotellaceae;g__Prevotellaceae_NK3B31_group;s__uncultured_bacterium_g__Prevotellaceae_NK3B31_group;ASV4194	0	0	0	0	0.000133586	0	0.000374042	0	0	0	0.000454193	0	0	0	0.000480911	0	0	0	0	0	0	0	0	0	0	0	0.000213738	0	0	0	4.67552e-05
d__Bacteria;k__norank_d__Bacteria;p__Firmicutes;c__Clostridia;o__Clostridia_UCG-014;f__norank_o__Clostridia_UCG-014;g__norank_f__norank_o__Clostridia_UCG-014;s__unclassified_g__norank_f__norank_o__Clostridia_UCG-014;ASV7194	0	0	0	0	0	0	0	0	0	0	0	0	0	0	0	0	0	0	0	0	0	0	0	0	0	0	0	0	0	0	5.19502e-05
d__Bacteria;k__norank_d__Bacteria;p__Firmicutes;c__Clostridia;o__Clostridia_UCG-014;f__norank_o__Clostridia_UCG-014;g__norank_f__norank_o__Clostridia_UCG-014;s__unclassified_g__norank_f__norank_o__Clostridia_UCG-014;ASV4992	0	0	0	0	0	0	0	0	0	0	0	0	0	0	0.0017099	0	0	0	0	0	0	0	0	0	0	0	0	0	0	0	4.74973e-05
d__Bacteria;k__norank_d__Bacteria;p__Firmicutes;c__Clostridia;o__Lachnospirales;f__Defluviitaleaceae;g__Defluviitaleaceae_UCG-011;s__unclassified_g__Defluviitaleaceae_UCG-011;ASV7675	0	0	0	0	0	0	0.000267173	0	0	0	0	0	0	0	0	0	0	0	0	0	0	0	0	0	0.00112212	0	0	0	0	0	3.85916e-05
d__Bacteria;k__norank_d__Bacteria;p__Firmicutes;c__Clostridia;o__Lachnospirales;f__Lachnospiraceae;g__unclassified_f__Lachnospiraceae;s__unclassified_f__Lachnospiraceae;ASV102	0	0	0	0	0	0	0	0	0	0	0	0	0	0	0	0	0	0	0	0	0	0	0	0	0	0.00106869	0	0	0	0	4.45288e-05
d__Bacteria;k__norank_d__Bacteria;p__Firmicutes;c__Bacilli;o__RF39;f__norank_o__RF39;g__norank_f__norank_o__RF39;s__uncultured_bacterium_g__norank_f__norank_o__RF39;ASV4993	0	0	0	0	0	0	0	0	0	0	0	0	0	0	0.0017099	0	0	0	0	0	0	0	0	0	0	0	0	0	0	0	4.74973e-05
d__Bacteria;k__norank_d__Bacteria;p__Bacteroidota;c__Bacteroidia;o__Bacteroidales;f__Muribaculaceae;g__norank_f__Muribaculaceae;s__unclassified_g__norank_f__Muribaculaceae;ASV2566	0	0	0	0	0	5.34345e-05	0	0	0	0	0.000160304	0	0	0	0.000507628	0	0	0	0	0	0	0	0	0	0.00029389	0	8.01518e-05	0	0.000240455	0	3.71073e-05
d__Bacteria;k__norank_d__Bacteria;p__Firmicutes;c__Clostridia;o__Lachnospirales;f__Lachnospiraceae;g__Roseburia;s__unclassified_g__Roseburia;ASV7235	0	0	0	0	0	0	0	0	0	0	0	0	0	0	0	0	0	0.000106869	0	0.00128243	0	0	0	0	0	0	0	0	0	0	4.52709e-05
d__Bacteria;k__norank_d__Bacteria;p__Firmicutes;c__Clostridia;o__Lachnospirales;f__Lachnospiraceae;g__unclassified_f__Lachnospiraceae;s__unclassified_f__Lachnospiraceae;ASV4236	0	0	0	0	0	0	0	0	0.00122899	5.34345e-05	0.000187021	0	5.34345e-05	0	0	0	0	0	0	0	0	0	0	0	0	0	0.000160304	0	0	0	4.67552e-05
d__Bacteria;k__norank_d__Bacteria;p__Firmicutes;c__Clostridia;o__Clostridia_UCG-014;f__norank_o__Clostridia_UCG-014;g__norank_f__norank_o__Clostridia_UCG-014;s__unclassified_g__norank_f__norank_o__Clostridia_UCG-014;ASV2556	0	0	0	0	0	0	0.000454193	0	0	0	0	0	0	0	0	0	0	0	0	0	0	0	0	0	0.000881669	0	0	0	0.000320607	0	4.6013e-05
d__Bacteria;k__norank_d__Bacteria;p__Firmicutes;c__Clostridia;o__Peptostreptococcales-Tissierellales;f__Peptostreptococcaceae;g__Romboutsia;s__unclassified_g__Romboutsia;ASV2316	0	0	0	0	0	0	0	0	0	0	0	0	0	0.00173662	0	0	0	0	0	0	0	0	0	0	0	0	0	0	0	0	4.82395e-05
d__Bacteria;k__norank_d__Bacteria;p__Firmicutes;c__Clostridia;o__Lachnospirales;f__Lachnospiraceae;g__unclassified_f__Lachnospiraceae;s__unclassified_f__Lachnospiraceae;ASV4667	0	0	0	0	0	0	0	0	0	0	0	0	0	0	0	0	0	0	0	0	0	0	0	0	0	0	0	0	0	0	5.12081e-05
d__Bacteria;k__norank_d__Bacteria;p__Bacteroidota;c__Bacteroidia;o__Bacteroidales;f__Prevotellaceae;g__unclassified_f__Prevotellaceae;s__unclassified_f__Prevotellaceae;ASV2977	0.000187021	0.000133586	0	0	0	0	0	0	0	0.000187021	5.34345e-05	0	0	0	0.000374042	0	0	0	0	8.01518e-05	8.01518e-05	5.34345e-05	5.34345e-05	0	0.000133586	0	0	0.000160304	5.34345e-05	0.000160304	4.74973e-05
d__Bacteria;k__norank_d__Bacteria;p__Firmicutes;c__Bacilli;o__Erysipelotrichales;f__Erysipelatoclostridiaceae;g__Erysipelatoclostridium;s__uncultured_bacterium_g__Erysipelatoclostridium;ASV763	5.34345e-05	0	0	0	0	0	0	0	0.000347324	0	0	2.67173e-05	0	0	0	0	0	0	0.000106869	0	0	0	0.000106869	0	0.000534345	2.67173e-05	0.000106869	8.01518e-05	0.000187021	0	4.37866e-05
d__Bacteria;k__norank_d__Bacteria;p__Firmicutes;c__Clostridia;o__Lachnospirales;f__Lachnospiraceae;g__unclassified_f__Lachnospiraceae;s__unclassified_f__Lachnospiraceae;ASV3542	0	0	0	0	0	0	0.00144273	2.67173e-05	0	0	0	0	0	0	0	0	0	0	0	0	0	0	0	0	5.34345e-05	0	0	0	0	0	4.23023e-05
d__Bacteria;k__norank_d__Bacteria;p__Firmicutes;c__Clostridia;o__Lachnospirales;f__Defluviitaleaceae;g__Defluviitaleaceae_UCG-011;s__uncultured_bacterium_g__Defluviitaleaceae_UCG-011;ASV4998	0	0.000133586	0	0	0	0	0	0	0	0	0	0	0	0	0.00120228	0	0	0	0	0	0	0	0	0	0	0	0	0	0	0	3.71073e-05
d__Bacteria;k__norank_d__Bacteria;p__Firmicutes;c__Clostridia;o__Oscillospirales;f__Oscillospiraceae;g__norank_f__Oscillospiraceae;s__unclassified_g__norank_f__Oscillospiraceae;ASV15804	0	0	0	0	0	0	0	0	0.00160304	0	0	0	0	0	0	0	0	0	0	0	0	0	0	0	0	0	0	0	0	0	4.45288e-05
d__Bacteria;k__norank_d__Bacteria;p__Firmicutes;c__Clostridia;o__Lachnospirales;f__Lachnospiraceae;g__unclassified_f__Lachnospiraceae;s__unclassified_f__Lachnospiraceae;ASV189	0	0	0	0	0	0	0	0	0	0	0	0	0	0	0.000160304	0	2.67173e-05	0	0.000507628	0	0	0.000267173	0.000427476	0	0	0.000561062	0	0	0	0	5.41766e-05
d__Bacteria;k__norank_d__Bacteria;p__Bacteroidota;c__Bacteroidia;o__Bacteroidales;f__Muribaculaceae;g__norank_f__Muribaculaceae;s__uncultured_bacterium_g__norank_f__Muribaculaceae;ASV683	0	0	0	0	0	0	0	0	0	0	0.000267173	0	0	0	0.000534345	0	0	0	0	0	0	0	0	0	0.000614497	5.34345e-05	0	0	0	0.000133586	4.45288e-05
d__Bacteria;k__norank_d__Bacteria;p__Firmicutes;c__Bacilli;o__Acholeplasmatales;f__Acholeplasmataceae;g__Anaeroplasma;s__uncultured_bacterium_g__Anaeroplasma;ASV8400	0	0	0	0	0	0	0	0	0.00029389	0	0.000854952	0	0	0	0	0	0	0	0	0	0	0.000187021	0	0	0	0	0	0	0	0	3.71073e-05
d__Bacteria;k__norank_d__Bacteria;p__Firmicutes;c__Bacilli;o__RF39;f__norank_o__RF39;g__norank_f__norank_o__RF39;s__unclassified_g__norank_f__norank_o__RF39;ASV8447	0	0	0	0	0	0	0	0	0	0	0.000240455	0	0	0	0	0	0	0	0	0.000320607	0	0.000106869	0	0	0	0	0	0.000694649	0	0	3.78494e-05
d__Bacteria;k__norank_d__Bacteria;p__Firmicutes;c__Bacilli;o__RF39;f__norank_o__RF39;g__norank_f__norank_o__RF39;s__uncultured_bacterium_g__norank_f__norank_o__RF39;ASV1003	0.000106869	0.000641214	0	8.01518e-05	0	0	5.34345e-05	0	0	5.34345e-05	0	0	0	0	0	0	0	0	0	0	0	0	0.000133586	0.000187021	0	0	0	0	0	0	4.45288e-05
d__Bacteria;k__norank_d__Bacteria;p__Firmicutes;c__Bacilli;o__RF39;f__norank_o__RF39;g__norank_f__norank_o__RF39;s__uncultured_bacterium_g__norank_f__norank_o__RF39;ASV506	0	0	0	0	0	0	0	0	0	0.000881669	0	0	0	0	0	0	0	0	0.000694649	0	0	0	0	0	0	0.000106869	0.000187021	0	0	0	5.19502e-05
d__Bacteria;k__norank_d__Bacteria;p__Firmicutes;c__Clostridia;o__Monoglobales;f__Monoglobaceae;g__Monoglobus;s__uncultured_bacterium_g__Monoglobus;ASV1940	0.000320607	0	0	0	0	0	0	0	0	0	0	0	0	0	0	0.000106869	0	0	0	0	0	0.000240455	0	0	0	0	0.000187021	0	0.000213738	0	3.71073e-05
d__Bacteria;k__norank_d__Bacteria;p__Firmicutes;c__Clostridia;o__Clostridia_UCG-014;f__norank_o__Clostridia_UCG-014;g__norank_f__norank_o__Clostridia_UCG-014;s__unclassified_g__norank_f__norank_o__Clostridia_UCG-014;ASV6139	0	0	0	0	0	0	0.000614497	0	0.000320607	0	0	0	0	0	0	0	0	0	0	0	0	0.00029389	0	0	0	0	0	0.000240455	0	0.000213738	4.67552e-05
d__Bacteria;k__norank_d__Bacteria;p__Firmicutes;c__Bacilli;o__Lactobacillales;f__Streptococcaceae;g__Streptococcus;s__unclassified_g__Streptococcus;ASV10600	0	0	0	0	0	0	0	0	0	0	0	0	0	0	0	0	0	0	0	0	0	0	0	0	0	0	0	0.0013893	0	0	3.85916e-05
d__Bacteria;k__norank_d__Bacteria;p__Bacteroidota;c__Bacteroidia;o__Bacteroidales;f__Muribaculaceae;g__norank_f__Muribaculaceae;s__unclassified_g__norank_f__Muribaculaceae;ASV5002	0	5.34345e-05	0	0	0	0	0.000267173	0	0	0	0	0	0	0	0.00106869	0	0	0	0	0	0	0	0	0	0	0	0	0	0	0	3.85916e-05
d__Bacteria;k__norank_d__Bacteria;p__Firmicutes;c__Clostridia;o__Clostridia_UCG-014;f__norank_o__Clostridia_UCG-014;g__norank_f__norank_o__Clostridia_UCG-014;s__unclassified_g__norank_f__norank_o__Clostridia_UCG-014;ASV8399	0	0.000213738	0	0	0	0	0.00029389	0	0	0	0	0	0	0	0	0	0	0	0	0	0	0.00029389	0	0	0	0	0	0.000507628	0	0	3.63651e-05
d__Bacteria;k__norank_d__Bacteria;p__Firmicutes;c__Clostridia;o__Clostridia_UCG-014;f__norank_o__Clostridia_UCG-014;g__norank_f__norank_o__Clostridia_UCG-014;s__unclassified_g__norank_f__norank_o__Clostridia_UCG-014;ASV9574	0	0	0	0	0	0	0.00146945	0	0	0	0	0	0	0	0	0	0	0	0	0	0	0	0	0	0	0	0	0	0	0	4.0818e-05
d__Bacteria;k__norank_d__Bacteria;p__Firmicutes;c__Clostridia;o__Oscillospirales;f__Ruminococcaceae;g__Ruminococcus;s__unclassified_g__Ruminococcus;ASV3498	8.01518e-05	2.67173e-05	0	0	0	0	0	5.34345e-05	0	0	0	0	0	0	0	0	0	0	0	0	0	0	0	0	0	0	0.000427476	0	0	0	4.45288e-05
d__Bacteria;k__norank_d__Bacteria;p__Firmicutes;c__Clostridia;o__Oscillospirales;f__Ruminococcaceae;g__unclassified_f__Ruminococcaceae;s__unclassified_f__Ruminococcaceae;ASV538	0	0	0	0	0	0	0.000213738	0	0	0	0.000374042	0	0	0	0	0	0	0	0	5.34345e-05	0	0	0	5.34345e-05	0.000507628	0.000106869	0.000374042	0	0	0	4.67552e-05
d__Bacteria;k__norank_d__Bacteria;p__Firmicutes;c__Clostridia;o__Clostridia_UCG-014;f__norank_o__Clostridia_UCG-014;g__norank_f__norank_o__Clostridia_UCG-014;s__unclassified_g__norank_f__norank_o__Clostridia_UCG-014;ASV12082	0	0	0	0	0	0	0	0	0	0	0	0	0	0	0	0	0	0	0	0	0	0	0.00181677	0	0	0	0	0	0	0	5.04659e-05
d__Bacteria;k__norank_d__Bacteria;p__Firmicutes;c__Clostridia;o__Lachnospirales;f__Lachnospiraceae;g__Lachnospiraceae_UCG-006;s__uncultured_bacterium_g__Lachnospiraceae_UCG-006;ASV7670	0	0	0	0	0	0	0	0	0	0	0	0	0	0	0	0	0	0	0	0	0	0	0	0	0.00144273	0	0	0	0	0	4.00759e-05
d__Bacteria;k__norank_d__Bacteria;p__Firmicutes;c__Clostridia;o__Peptococcales;f__Peptococcaceae;g__norank_f__Peptococcaceae;s__uncultured_bacterium_g__norank_f__Peptococcaceae;ASV176	0	0	0	0	0.000160304	0	0	0	0	0	0	0	0	0	0	0	0	0	0.000133586	0	0	0.000507628	0	0.000160304	0	0.000561062	0	0	0	0	4.74973e-05
d__Bacteria;k__norank_d__Bacteria;p__Bacteroidota;c__Bacteroidia;o__Bacteroidales;f__Muribaculaceae;g__norank_f__Muribaculaceae;s__uncultured_bacterium_g__norank_f__Muribaculaceae;ASV5038	0	0	0	0	0	0	0.000748083	0	0	0	0	5.34345e-05	0	0	0.00058778	0	0	0	0	0	0	0	0	0	0	0	0	0	0	0	3.85916e-05
d__Bacteria;k__norank_d__Bacteria;p__Firmicutes;c__Clostridia;o__Monoglobales;f__Monoglobaceae;g__Monoglobus;s__unclassified_g__Monoglobus;ASV2595	0	0	0	0	0	0	0.000854952	0	0	0	0	0	0	0	0	0	0	0	0	0.000267173	0	0	0	0	0	0	0	0	0.000240455	0	3.78494e-05
d__Bacteria;k__norank_d__Bacteria;p__Firmicutes;c__Clostridia;o__Lachnospirales;f__Lachnospiraceae;g__unclassified_f__Lachnospiraceae;s__unclassified_f__Lachnospiraceae;ASV3204	0	0.000935104	0	0	0	0	0	0.000240455	0	0	0	0	0	0	0	0	0	0.000240455	0	0	0	0	0	0	0	0	0	0	0	0	3.93337e-05
d__Bacteria;k__norank_d__Bacteria;p__Firmicutes;c__Negativicutes;o__Acidaminococcales;f__Acidaminococcaceae;g__Phascolarctobacterium;s__unclassified_g__Phascolarctobacterium;ASV3627	0	0	0	0	0	0	0	0	0	0	0.00120228	0	0	0	0	0	0	0	0.000213738	0.000133586	0	0	0	0	0	0	0	2.67173e-05	0	0	4.52709e-05
d__Bacteria;k__norank_d__Bacteria;p__Firmicutes;c__Clostridia;o__Oscillospirales;f__Ruminococcaceae;g__Pygmaiobacter;s__uncultured_bacterium_g__Pygmaiobacter;ASV4999	0	0	0	0	0	0	0.000187021	0	0	0	0	0	0	0	0.00109541	0	0	0	0	0	0	0	0	0	0	0	0	0	0	0	3.5623e-05
d__Bacteria;k__norank_d__Bacteria;p__Firmicutes;c__Clostridia;o__Clostridia_UCG-014;f__norank_o__Clostridia_UCG-014;g__norank_f__norank_o__Clostridia_UCG-014;s__uncultured_bacterium_g__norank_f__norank_o__Clostridia_UCG-014;ASV2523	0	0.000240455	0	0	0	0	0	0	0	0	0	0	0	0	0	0	0	0.000213738	0	0	0	0	0	0	0.000427476	0	0	0	0.000641214	0	4.23023e-05
d__Bacteria;k__norank_d__Bacteria;p__Firmicutes;c__Clostridia;o__Oscillospirales;f__Oscillospiraceae;g__NK4A214_group;s__unclassified_g__NK4A214_group;ASV2737	0	0.000480911	0	0	0	0	0	0	0	0	0	0	0	0	8.01518e-05	0	0	0	0.000721366	5.34345e-05	0	0	0	0	0	0	0	0	5.34345e-05	0	3.85916e-05
d__Bacteria;k__norank_d__Bacteria;p__Firmicutes;c__Clostridia;o__Oscillospirales;f__Oscillospiraceae;g__norank_f__Oscillospiraceae;s__unclassified_g__norank_f__Oscillospiraceae;ASV7679	0.000480911	0	0	0	0	0	0	0	0	0	0	0	0	0	0	0	0	0	0	0	0	0	0	0	0.00101526	0	0	0	0	0	4.15602e-05
d__Bacteria;k__norank_d__Bacteria;p__Bacteroidota;c__Bacteroidia;o__Bacteroidales;f__Muribaculaceae;g__norank_f__Muribaculaceae;s__uncultured_bacterium_g__norank_f__Muribaculaceae;ASV9575	0	0	0	0	0	0	0.00157632	0	0	0	0	0	0	0	0	0	0	0	0	0	0	0	0	0	0	0	0	0	0	0	4.37866e-05
d__Bacteria;k__norank_d__Bacteria;p__Firmicutes;c__Bacilli;o__RF39;f__norank_o__RF39;g__norank_f__norank_o__RF39;s__uncultured_bacterium_g__norank_f__norank_o__RF39;ASV1129	0	0	0	0	0	0	0	0	0.000187021	0.000213738	0	0	0	0	0	0	0	0	0	0	0	0	0	0.000133586	0.000427476	0	0	0	0.000694649	0	4.6013e-05
d__Bacteria;k__norank_d__Bacteria;p__Firmicutes;c__Clostridia;o__Lachnospirales;f__Lachnospiraceae;g__Lachnospiraceae_UCG-006;s__uncultured_bacterium_g__Lachnospiraceae_UCG-006;ASV2524	0	0	0	0	0	0	0.000240455	0	0	0	0	0	0	0	0.000187021	0	0	0	0	0	0	0	0	0	0	0	0.000400759	0	0.00058778	0	3.93337e-05
d__Bacteria;k__norank_d__Bacteria;p__Firmicutes;c__Clostridia;o__Lachnospirales;f__Lachnospiraceae;g__Blautia;s__unclassified_g__Blautia;ASV7672	0	0	0	0	0	0	0	0	0	0	0	0	0	0	0	0	0	0	0	0	0	0	0	0	0.00144273	0	0	0	0	0	4.00759e-05
d__Bacteria;k__norank_d__Bacteria;p__Firmicutes;c__Clostridia;o__Clostridia_UCG-014;f__norank_o__Clostridia_UCG-014;g__norank_f__norank_o__Clostridia_UCG-014;s__unclassified_g__norank_f__norank_o__Clostridia_UCG-014;ASV4997	0	0	0	0	0	0	0	0	0	0	0	0	0	0	0.00133586	0	0	0	0	0	0	0	0	0	0	0	0	0	0	0	3.71073e-05
d__Bacteria;k__norank_d__Bacteria;p__Firmicutes;c__Clostridia;o__Lachnospirales;f__Lachnospiraceae;g__Roseburia;s__uncultured_bacterium_g__Roseburia;ASV1001	0	0	0	0	0	0.000106869	0	0.000267173	0	0	0	0	0	0	0.000187021	0	0	0.000534345	0	0	0	0	0	0.000213738	0	0	0	0.000187021	0	0	4.30445e-05
d__Bacteria;k__norank_d__Bacteria;p__Firmicutes;c__Clostridia;o__Lachnospirales;f__Lachnospiraceae;g__unclassified_f__Lachnospiraceae;s__unclassified_f__Lachnospiraceae;ASV9577	0	0	0	0	0	0	0.0015496	0	0	0	0	0	0	0	0	0	0	0	0	0	0	0	0	0	0	0	0	0	0	0	4.30445e-05
d__Bacteria;k__norank_d__Bacteria;p__Firmicutes;c__Bacilli;o__Lactobacillales;f__Aerococcaceae;g__Aerococcus;s__unclassified_g__Aerococcus;ASV11522	0	0	0	0	0	0	0	0	0	0	0	0	0	0	0	0	0	0	0	0	0	0	0	0	0	0	0	0	0	0	4.37866e-05
d__Bacteria;k__norank_d__Bacteria;p__Firmicutes;c__Clostridia;o__Christensenellales;f__Christensenellaceae;g__norank_f__Christensenellaceae;s__uncultured_bacterium_g__norank_f__Christensenellaceae;ASV3386	2.67173e-05	0.000160304	0	0	0	0.000133586	0.000187021	8.01518e-05	0	0	0	0	0	0	0.000320607	0	0	0	0	0	0	0.000133586	0	0	0	0	0	0	0	0.000267173	3.63651e-05
d__Bacteria;k__norank_d__Bacteria;p__Firmicutes;c__Negativicutes;o__Veillonellales-Selenomonadales;f__Veillonellaceae;g__Veillonella;s__Veillonella_sp._R-32;ASV6861	0	0	0	0	0	0	0	0	0	0	0	0	0	0	0	0	0.00128243	0.000374042	0	0	0	0	0	0	0	0	0	0	0	0	4.6013e-05
d__Bacteria;k__norank_d__Bacteria;p__Cyanobacteria;c__Vampirivibrionia;o__Gastranaerophilales;f__norank_o__Gastranaerophilales;g__norank_f__norank_o__Gastranaerophilales;s__unclassified_g__norank_f__norank_o__Gastranaerophilales;ASV1513	0.000347324	0	0	0.000133586	0	0.000240455	0	0	0	8.01518e-05	0.000160304	0	0	0	8.01518e-05	0.000106869	0	0	0	0.000213738	0	0	0	0	0.000187021	0	0	0	0	0	4.30445e-05
d__Bacteria;k__norank_d__Bacteria;p__Actinobacteriota;c__Coriobacteriia;o__Coriobacteriales;f__Eggerthellaceae;g__unclassified_f__Eggerthellaceae;s__unclassified_f__Eggerthellaceae;ASV4734	0	0	0	0	0	0	0	0	0	8.01518e-05	0	0	0	0	0	0	0	0	0	0.000667931	0	0	0	0	0.000454193	0	0	0	0	0	3.93337e-05
d__Bacteria;k__norank_d__Bacteria;p__Firmicutes;c__Clostridia;o__Peptostreptococcales-Tissierellales;f__Anaerovoracaceae;g__Eubacterium_brachy_group;s__uncultured_bacterium_g__Eubacterium_brachy_group;ASV1501	0	0	0	0.000187021	0	0	0	0	0	0.000187021	0.000187021	0	0	0	0	0	0	0	0	0	0	0	0	0	0.000721366	0	0	0	0	0.000213738	4.15602e-05
d__Bacteria;k__norank_d__Bacteria;p__Bacteroidota;c__Bacteroidia;o__Bacteroidales;f__Bacteroidaceae;g__Bacteroides;s__unclassified_g__Bacteroides;ASV5065	0	0	0	0	0	0	0.000988538	0	0	0	0	0	0	0	0.000400759	0	0	0	0	0	0	0	0	0	0	0	0	0	0	0	3.85916e-05
d__Bacteria;k__norank_d__Bacteria;p__Firmicutes;c__Clostridia;o__Christensenellales;f__Christensenellaceae;g__Christensenellaceae_R-7_group;s__unclassified_g__Christensenellaceae_R-7_group;ASV2562	0.000106869	2.67173e-05	0	0	0	0	0	0	0	0	0	0	0	0	0	0	0	0	5.34345e-05	0	0	0	0.000267173	0	0.000507628	0	0	0.000106869	0.000374042	0.000133586	4.37866e-05
d__Bacteria;k__norank_d__Bacteria;p__Firmicutes;c__Clostridia;o__unclassified_c__Clostridia;f__unclassified_c__Clostridia;g__unclassified_c__Clostridia;s__unclassified_c__Clostridia;ASV4206	0	0	0	0	0	0	0.000748083	0	0	0	0	0	0	0	0.000427476	0	0	0	0	0	0	0	0	0	0	0	0.000240455	0	0	0	3.93337e-05
d__Bacteria;k__norank_d__Bacteria;p__Firmicutes;c__Clostridia;o__Lachnospirales;f__Lachnospiraceae;g__unclassified_f__Lachnospiraceae;s__unclassified_f__Lachnospiraceae;ASV15805	0	0	0	0	0	0	0	0	0.0015496	0	0	0	0	0	0	0	0	0	0	0	0	0	0	0	0	0	0	0	0	0	4.30445e-05
d__Bacteria;k__norank_d__Bacteria;p__Bacteroidota;c__Bacteroidia;o__Bacteroidales;f__Marinifilaceae;g__Butyricimonas;s__unclassified_g__Butyricimonas;ASV288	0	0	0	0	0	0	8.01518e-05	0	0	0	0.000187021	0	0	0	0.000347324	0	0	0	0	0	0	0.000213738	0	0	0.000267173	0.000240455	0	5.34345e-05	0	0	3.85916e-05
d__Bacteria;k__norank_d__Bacteria;p__Firmicutes;c__Clostridia;o__Lachnospirales;f__Lachnospiraceae;g__Lachnoclostridium;s__unclassified_g__Lachnoclostridium;ASV3645	0	0	0	0	0	0	0	0	0	0	0.00112212	0	0	0	0	0	0	0	0.000160304	0	0	0	0	0	0	0	0	0	0	0	3.5623e-05
d__Bacteria;k__norank_d__Bacteria;p__Firmicutes;c__Clostridia;o__Lachnospirales;f__Lachnospiraceae;g__unclassified_f__Lachnospiraceae;s__unclassified_f__Lachnospiraceae;ASV136	0	0	0	0	0	0	0	0	0.000667931	0	0	0	0	0	0	0	0	0	0	0	0	0	0	0	0	0.000908387	0	0	0	0	4.37866e-05
d__Bacteria;k__norank_d__Bacteria;p__Firmicutes;c__Bacilli;o__RF39;f__norank_o__RF39;g__norank_f__norank_o__RF39;s__unclassified_g__norank_f__norank_o__RF39;ASV964	0	0	0	0.00029389	0	0	0	0	0	0	0	0	0	0	0	0	0	0	0.000213738	0	0	0	0	0.000454193	0	0	0	0	2.67173e-05	0	4.52709e-05
d__Bacteria;k__norank_d__Bacteria;p__Firmicutes;c__Clostridia;o__Clostridia_UCG-014;f__norank_o__Clostridia_UCG-014;g__norank_f__norank_o__Clostridia_UCG-014;s__unclassified_g__norank_f__norank_o__Clostridia_UCG-014;ASV3571	0	0	0	0	0	0	0	0	0	0	0.000240455	0.000641214	0	0	0	0	0	0	0.000480911	0	0	0	0	0	0	0	0.000106869	0	0	0	4.0818e-05
d__Bacteria;k__norank_d__Bacteria;p__Firmicutes;c__Bacilli;o__RF39;f__norank_o__RF39;g__norank_f__norank_o__RF39;s__unclassified_g__norank_f__norank_o__RF39;ASV174	0	0	0	0	0	0	0.000320607	0	0	0	0.000374042	0	0	0	0	0	0	0	5.34345e-05	0	0	0	0	8.01518e-05	0	0.000480911	0	0	0	0	3.63651e-05
d__Bacteria;k__norank_d__Bacteria;p__Firmicutes;c__Clostridia;o__Clostridia_UCG-014;f__norank_o__Clostridia_UCG-014;g__norank_f__norank_o__Clostridia_UCG-014;s__unclassified_g__norank_f__norank_o__Clostridia_UCG-014;ASV927	0	0	0	0	0	0	0	0	0	0	0	0	0	0	0	0	0	0.000374042	0	0	0	0	0	0.000854952	0	0	0	0	0	0	4.6013e-05
d__Bacteria;k__norank_d__Bacteria;p__Firmicutes;c__Clostridia;o__Lachnospirales;f__Lachnospiraceae;g__Eubacterium_xylanophilum_group;s__uncultured_bacterium_g__Eubacterium_xylanophilum_group;ASV4688	0	0.000614497	0	0	0	0	0	0	0	0	0	0	0	0	0.000187021	0	0	0	0	0	0	0	0	0	0	0	0	0	0	0	4.00759e-05
d__Bacteria;k__norank_d__Bacteria;p__Firmicutes;c__Bacilli;o__RF39;f__norank_o__RF39;g__norank_f__norank_o__RF39;s__unclassified_g__norank_f__norank_o__RF39;ASV9615	0	0	0	0	0	0	0.000480911	0	0.000961821	0	0	0	0	0	0	0	0	0	0	0	0	0	0	0	0	0	0	0	0	0	4.00759e-05
d__Bacteria;k__norank_d__Bacteria;p__Firmicutes;c__Clostridia;o__Oscillospirales;f__Oscillospiraceae;g__unclassified_f__Oscillospiraceae;s__unclassified_f__Oscillospiraceae;ASV333	0	0.000133586	0	0.000400759	0	0	0.000187021	0	0	0.000187021	0	2.67173e-05	0	0	0	0.000213738	0	0	0	0	0	0.000213738	0	0.000106869	0	8.01518e-05	0	0	0	0	4.67552e-05
d__Bacteria;k__norank_d__Bacteria;p__Firmicutes;c__Clostridia;o__Lachnospirales;f__Lachnospiraceae;g__Blautia;s__unclassified_g__Blautia;ASV5141	0	0	0	0	0	0	0.00122899	0	0	0	0	0	0	0	0.000213738	0	0	0	0	0	0	0	0	0	0	0	0	0	0	0	4.00759e-05
d__Bacteria;k__norank_d__Bacteria;p__Firmicutes;c__Clostridia;o__Lachnospirales;f__Lachnospiraceae;g__Lachnospiraceae_NK4A136_group;s__unclassified_g__Lachnospiraceae_NK4A136_group;ASV1367	0	0	0	0.000935104	0	0	0	0	0.0007748	0	0	0	0	0	0	0	0	0	0	0	0	0	0	0	0	0	0	0	0	0	4.74973e-05
d__Bacteria;k__norank_d__Bacteria;p__Firmicutes;c__Clostridia;o__Lachnospirales;f__Lachnospiraceae;g__Marvinbryantia;s__unclassified_g__Marvinbryantia;ASV1056	0	0	0	0	0	0	0	0	0.000133586	0	0.000133586	0	0	0	0.000187021	0	0	0	0.000267173	0	0	0	0	0.000187021	0.000187021	0	5.34345e-05	0	0.000267173	0	4.37866e-05
d__Bacteria;k__norank_d__Bacteria;p__Firmicutes;c__Clostridia;o__Clostridia_UCG-014;f__norank_o__Clostridia_UCG-014;g__norank_f__norank_o__Clostridia_UCG-014;s__unclassified_g__norank_f__norank_o__Clostridia_UCG-014;ASV2518	0	0.000106869	0	0	0	0	0	0	0	0	0	0	0	0	0	0	0	0	0	0	0	0	0	0	0	0	0	0	0.000667931	0.000667931	4.00759e-05
d__Bacteria;k__norank_d__Bacteria;p__Firmicutes;c__Bacilli;o__RF39;f__norank_o__RF39;g__norank_f__norank_o__RF39;s__unclassified_g__norank_f__norank_o__RF39;ASV15806	0	0	0	0	0	0	0	0	0.00160304	0	0	0	0	0	0	0	0	0	0	0	0	0	0	0	0	0	0	0	0	0	4.45288e-05
d__Bacteria;k__norank_d__Bacteria;p__Firmicutes;c__Clostridia;o__Oscillospirales;f__Ruminococcaceae;g__norank_f__Ruminococcaceae;s__unclassified_g__norank_f__Ruminococcaceae;ASV5216	0	0	0	0	0	0	0.00104197	0	0	0	0	0	0	0	0.000106869	0	0	0	0	0	0	0	0	0	0	0	0	0	0	0	3.19123e-05
d__Bacteria;k__norank_d__Bacteria;p__Firmicutes;c__Clostridia;o__Lachnospirales;f__Lachnospiraceae;g__unclassified_f__Lachnospiraceae;s__unclassified_f__Lachnospiraceae;ASV3564	0	0	0	0	0	0	0	0	0	0	0	0.000160304	0	0	0	0	0	0	0.00125571	0	0	0	0	0	0	0	0	0	0	0	3.93337e-05
d__Bacteria;k__norank_d__Bacteria;p__Firmicutes;c__Clostridia;o__Oscillospirales;f__UCG-010;g__norank_f__UCG-010;s__uncultured_bacterium_g__norank_f__UCG-010;ASV1697	0	0	0	8.01518e-05	0	0	0.000828235	0	0	0	0.000106869	0	0	0	5.34345e-05	0	0	0	0	0	0	0	0	0	0.000106869	0	0.000240455	0	0	0	3.93337e-05
d__Bacteria;k__norank_d__Bacteria;p__Firmicutes;c__Clostridia;o__Clostridia_UCG-014;f__norank_o__Clostridia_UCG-014;g__norank_f__norank_o__Clostridia_UCG-014;s__unclassified_g__norank_f__norank_o__Clostridia_UCG-014;ASV13586	0	0	0	0	0	0	0	0	0	0	0	0.000694649	0	0	0	0	0	0.000908387	0	0	0	0	0	0	0	0	0	0	0	0	4.45288e-05
d__Bacteria;k__norank_d__Bacteria;p__Firmicutes;c__Clostridia;o__Clostridia_UCG-014;f__norank_o__Clostridia_UCG-014;g__norank_f__norank_o__Clostridia_UCG-014;s__unclassified_g__norank_f__norank_o__Clostridia_UCG-014;ASV9578	0	0	0	0	0	0	0.00128243	0	0	0	0	0	0	0	0	0	0	0	0	0	0	0	0	0	0	0	0	0	0	0	3.5623e-05
d__Bacteria;k__norank_d__Bacteria;p__Firmicutes;c__Clostridia;o__Christensenellales;f__Christensenellaceae;g__Christensenellaceae_R-7_group;s__unclassified_g__Christensenellaceae_R-7_group;ASV2667	0	0	0	0	0	0	0.000267173	0	0	0	0.000133586	2.67173e-05	0	0	0.000187021	0	0	0	0.000400759	0	0	0	0	0	0	0	0.000133586	0	0.000133586	0	3.5623e-05
d__Bacteria;k__norank_d__Bacteria;p__Bacteroidota;c__Bacteroidia;o__Bacteroidales;f__Prevotellaceae;g__unclassified_f__Prevotellaceae;s__unclassified_f__Prevotellaceae;ASV1411	0	0	0	0.000400759	0	0	0	0	0	0	0.000240455	0	0	0	0	0	0	0	0	0	0	0	0	0	0	0	0	0.000534345	0	0	3.85916e-05
d__Bacteria;k__norank_d__Bacteria;p__Firmicutes;c__Clostridia;o__Clostridia_UCG-014;f__norank_o__Clostridia_UCG-014;g__norank_f__norank_o__Clostridia_UCG-014;s__unclassified_g__norank_f__norank_o__Clostridia_UCG-014;ASV4691	0	0	0	0	0	0	0	0	0	0	0	0	0	0	0.000748083	0	0	0	0	0	0	0	0	0	0	0	0	0	0	0	3.19123e-05
d__Bacteria;k__norank_d__Bacteria;p__Firmicutes;c__Bacilli;o__Lactobacillales;f__Lactobacillaceae;g__Lactobacillus;s__unclassified_g__Lactobacillus;ASV13585	0	0	0	0	0	0	0	0	0	0	0	0	0	0	0	0	0	0.00146945	0	0	0	0	0	0	0	0	0	0	0	0	4.0818e-05
d__Bacteria;k__norank_d__Bacteria;p__Campilobacterota;c__Campylobacteria;o__Campylobacterales;f__Helicobacteraceae;g__Helicobacter;s__Helicobacter_rodentium;ASV1074	2.67173e-05	0	0.000400759	5.34345e-05	0	0.000213738	0	0	0	0	5.34345e-05	0	0	0	0	0	0	0	0.000267173	5.34345e-05	0	2.67173e-05	0	8.01518e-05	0	0	0	8.01518e-05	0.000106869	0	3.78494e-05
d__Bacteria;k__norank_d__Bacteria;p__Firmicutes;c__Clostridia;o__Oscillospirales;f__Oscillospiraceae;g__norank_f__Oscillospiraceae;s__unclassified_g__norank_f__Oscillospiraceae;ASV7212	0.000187021	0	0	0	0	0	0	0	0.00101526	0	0	0	0	0	0	0	0	0	0	0	0	0	0	0	0	0	0	0	0	0	4.52709e-05
d__Bacteria;k__norank_d__Bacteria;p__Firmicutes;c__Bacilli;o__RF39;f__norank_o__RF39;g__norank_f__norank_o__RF39;s__uncultured_bacterium_g__norank_f__norank_o__RF39;ASV4672	0	0	0	0	0	0	0	0	0	0	0	0	0	0	0	0	0	0	0	0	0	0	0	0	0	0	0	0	0	0	4.45288e-05
d__Bacteria;k__norank_d__Bacteria;p__Firmicutes;c__Bacilli;o__Lactobacillales;f__Lactobacillaceae;g__Lactobacillus;s__unclassified_g__Lactobacillus;ASV1351	0	0	0	0.00187021	0	0	0	0	0	0	0	0	0	0	0	0	0	0	0	0	0	0	0	0	0	0	0	0	0	0	5.19502e-05
d__Bacteria;k__norank_d__Bacteria;p__Firmicutes;c__Clostridia;o__Christensenellales;f__Christensenellaceae;g__Christensenellaceae_R-7_group;s__unclassified_g__Christensenellaceae_R-7_group;ASV2537	0	0	0	0	0	2.67173e-05	0.000427476	0	0	0	0	0	0	0	0.000213738	0	0	0	0	0	0	0	5.34345e-05	0	5.34345e-05	0	0	0	0.000454193	0	3.41387e-05
d__Bacteria;k__norank_d__Bacteria;p__Firmicutes;c__Clostridia;o__Clostridia_UCG-014;f__norank_o__Clostridia_UCG-014;g__norank_f__norank_o__Clostridia_UCG-014;s__unclassified_g__norank_f__norank_o__Clostridia_UCG-014;ASV9579	0	0	0	0	0	0	0.00104197	0	0	0	0	0	0	0	0	0	0	0	0	0	0	0	0	0	0	0	0	0	0	0	2.89437e-05
d__Bacteria;k__norank_d__Bacteria;p__Firmicutes;c__Clostridia;o__Lachnospirales;f__Lachnospiraceae;g__Eubacterium_xylanophilum_group;s__uncultured_bacterium_g__Eubacterium_xylanophilum_group;ASV240	0	0	0	0	0	0	0	0	0	0	0	0	0	0	0	0	0	0	0	0	0	0.000240455	0	0	0	0.00029389	0	0	0.000614497	0	3.78494e-05
d__Bacteria;k__norank_d__Bacteria;p__Firmicutes;c__Clostridia;o__Clostridia_UCG-014;f__norank_o__Clostridia_UCG-014;g__norank_f__norank_o__Clostridia_UCG-014;s__unclassified_g__norank_f__norank_o__Clostridia_UCG-014;ASV15293	0	0	0	0	0	0	0	0	0	0	0	0	0	0	0	0	0	0	0	0	0	0	0	0	0	0	0	0	0	0	3.19123e-05
d__Bacteria;k__norank_d__Bacteria;p__Firmicutes;c__Bacilli;o__RF39;f__norank_o__RF39;g__norank_f__norank_o__RF39;s__unclassified_g__norank_f__norank_o__RF39;ASV2616	0	0	0	0	0	0	0	0	0	0	0	0	0	0	0	0	0	0	0	0	0	0	0	0	0.00106869	0	0	0	0.000213738	0	3.5623e-05
d__Bacteria;k__norank_d__Bacteria;p__Firmicutes;c__Clostridia;o__Oscillospirales;f__Eubacterium_coprostanoligenes_group;g__norank_f__Eubacterium_coprostanoligenes_group;s__unclassified_g__norank_f__Eubacterium_coprostanoligenes_group;ASV440	0	0.000187021	0	0	0	0	0.000160304	0	0.000106869	0	0	0	0	0	0	0	0	0.000106869	0	5.34345e-05	0	0	0.000267173	0	0	8.01518e-05	0.000160304	8.01518e-05	0	0	3.5623e-05
d__Bacteria;k__norank_d__Bacteria;p__Firmicutes;c__Clostridia;o__Peptostreptococcales-Tissierellales;f__Peptostreptococcaceae;g__Romboutsia;s__unclassified_g__Romboutsia;ASV2318	0	0	0	0	0	0	0	0	0	0	0	0	0	0.0013893	0	0	0	0	0	0	0	0	0	0	0	0	0	0	0	0	3.85916e-05
d__Bacteria;k__norank_d__Bacteria;p__Firmicutes;c__Bacilli;o__Lactobacillales;f__Lactobacillaceae;g__Lactobacillus;s__unclassified_g__Lactobacillus;ASV7676	0	0	0	0	0	0	0	0	0	0	0	0	0	0	0	0	0	0	0	0	0	0	0	0	0.0013893	0	0	0	0	0	3.85916e-05
d__Bacteria;k__norank_d__Bacteria;p__Firmicutes;c__Clostridia;o__Peptostreptococcales-Tissierellales;f__Anaerovoracaceae;g__Family_XIII_AD3011_group;s__uncultured_organism_g__Family_XIII_AD3011_group;ASV5039	0	0	0	0	0	0	0.000427476	0	0	0	0	0	0	0	0.000614497	0	0	0	0	0	0	0	0	0	0.000106869	0	0	0	0	0	3.19123e-05
d__Bacteria;k__norank_d__Bacteria;p__Firmicutes;c__Clostridia;o__Clostridia_UCG-014;f__norank_o__Clostridia_UCG-014;g__norank_f__norank_o__Clostridia_UCG-014;s__unclassified_g__norank_f__norank_o__Clostridia_UCG-014;ASV12639	0.00130915	0	0	0	0	0	0	0	0	0	0	0	0	0	0	0	0	0	0	0	0	0	0	0	0	0	0	0	0	0	3.63651e-05
d__Bacteria;k__norank_d__Bacteria;p__Firmicutes;c__Clostridia;o__Oscillospirales;f__Oscillospiraceae;g__unclassified_f__Oscillospiraceae;s__unclassified_f__Oscillospiraceae;ASV5005	0	0	0	0	0	0	0.000320607	0	0	0	0	0	0	0	0.000801518	0	0	0	0	0	0	0	0	0	0	0	0	0	0	0	3.11701e-05
d__Bacteria;k__norank_d__Bacteria;p__Firmicutes;c__Clostridia;o__Oscillospirales;f__Ruminococcaceae;g__Ruminococcus;s__unclassified_g__Ruminococcus;ASV1353	0	0	0	0.00179006	0	0	0	0	0	0	0	0	0	0	0	0	0	0	0	0	0	0	0	0	0	0	0	0	0	0	4.97238e-05
d__Bacteria;k__norank_d__Bacteria;p__Firmicutes;c__Clostridia;o__Oscillospirales;f__Oscillospiraceae;g__UCG-005;s__unclassified_g__UCG-005;ASV14312	0	0.00120228	0	0	0	0	0	0	0	0	0	0	0	0	0	0	0	0	0	0	0	0	0	0	0	0	0	0	0	0	3.33966e-05
d__Bacteria;k__norank_d__Bacteria;p__Firmicutes;c__Clostridia;o__Oscillospirales;f__Ruminococcaceae;g__Ruminococcus;s__unclassified_g__Ruminococcus;ASV1067	0	0	0	0	0	0	0	0.000106869	0	0.000267173	0	0	0	0.000133586	0.000213738	5.34345e-05	0	0.000187021	0	8.01518e-05	0	8.01518e-05	0	5.34345e-05	0	0	0	0	0	0	3.63651e-05
d__Bacteria;k__norank_d__Bacteria;p__Bacteroidota;c__Bacteroidia;o__Bacteroidales;f__Prevotellaceae;g__Alloprevotella;s__uncultured_bacterium_g__Alloprevotella;ASV9585	0	0	0	0	0	0	0.00130915	0	0	0	0	0	0	0	0	0	0	8.01518e-05	0	0	0	0	0	0	0	0	0	0	0	0	4.15602e-05
d__Bacteria;k__norank_d__Bacteria;p__Firmicutes;c__Clostridia;o__Christensenellales;f__Christensenellaceae;g__Christensenellaceae_R-7_group;s__uncultured_prokaryote_g__Christensenellaceae_R-7_group;ASV3575	0	0	0	0	0	0	0	0	0	0	0	0.00029389	0	0	0	0	0	0	0.000561062	0.000534345	0	0	0	0	0	0	0	0	0	0	4.23023e-05
d__Bacteria;k__norank_d__Bacteria;p__Firmicutes;c__Bacilli;o__RF39;f__norank_o__RF39;g__norank_f__norank_o__RF39;s__unclassified_g__norank_f__norank_o__RF39;ASV4212	0.000935104	0	0	0	0	0	0	0	0	0	0	0	0	0	0	0	0	0	0	0	0	0	0.000320607	0	0	0	0.00029389	0	0	0	4.30445e-05
d__Bacteria;k__norank_d__Bacteria;p__Firmicutes;c__Clostridia;o__Oscillospirales;f__Oscillospiraceae;g__Colidextribacter;s__unclassified_g__Colidextribacter;ASV3172	0	0	0	0	0.000106869	0	0	0.000347324	0.000828235	0	0	0	0.000347324	0	0	0	0	0	0	0	0	0	0	0	0	0	0	0	0	0	4.52709e-05
d__Bacteria;k__norank_d__Bacteria;p__Firmicutes;c__Clostridia;o__Clostridia_UCG-014;f__norank_o__Clostridia_UCG-014;g__norank_f__norank_o__Clostridia_UCG-014;s__unclassified_g__norank_f__norank_o__Clostridia_UCG-014;ASV9580	0	0	0	0	0	0	0.00120228	0	0	0	0	0	0	0	0	0	0	0	0	0	0	0	0	0	0	0	0	0	0	0	3.33966e-05
d__Bacteria;k__norank_d__Bacteria;p__Firmicutes;c__Clostridia;o__Christensenellales;f__Christensenellaceae;g__Christensenellaceae_R-7_group;s__uncultured_prokaryote_g__Christensenellaceae_R-7_group;ASV7683	0	0	0	0	0	0	0	0	0	0	0	0	0	0	0	0	0	0	0	0	0	0	0.000400759	0	0.000721366	0	0	0	0	0	3.11701e-05
d__Bacteria;k__norank_d__Bacteria;p__Firmicutes;c__Clostridia;o__Lachnospirales;f__Lachnospiraceae;g__unclassified_f__Lachnospiraceae;s__unclassified_f__Lachnospiraceae;ASV2538	0	0.000480911	0.000106869	0	0	0	0	0.000213738	0	0	0	0	0.000106869	0	0	0	0	0	0	0	0	0	0	0	0	0	0	0	0.000427476	0	3.71073e-05
d__Bacteria;k__norank_d__Bacteria;p__Firmicutes;c__Clostridia;o__Oscillospirales;f__Oscillospiraceae;g__norank_f__Oscillospiraceae;s__unclassified_g__norank_f__Oscillospiraceae;ASV5010	0	0	0	0	0	0	0.000267173	0	0	0	2.67173e-05	0	0	0	0.000908387	0	0	0	0	0	0	0	0	0	0	0	0	0	0	0	3.33966e-05
d__Bacteria;k__norank_d__Bacteria;p__Bacteroidota;c__Bacteroidia;o__Bacteroidales;f__Prevotellaceae;g__Prevotellaceae_NK3B31_group;s__uncultured_bacterium_g__Prevotellaceae_NK3B31_group;ASV438	0	0	0	0	0	0.000374042	0	0	0	0	0	0	0	0	0	0	0	0	0	0.000160304	0	0	0	0.000187021	0	0.000106869	0	0.000133586	0	0	3.63651e-05
d__Bacteria;k__norank_d__Bacteria;p__Patescibacteria;c__Saccharimonadia;o__Saccharimonadales;f__Saccharimonadaceae;g__Candidatus_Saccharimonas;s__uncultured_bacterium_g__Candidatus_Saccharimonas;ASV5006	0	0	0	0	0	0	8.01518e-05	0	0.000160304	0	0	0	0	0	0.000881669	0	0	0	0	0	0	0	0	0	0	0	0	0	0	0	3.11701e-05
d__Bacteria;k__norank_d__Bacteria;p__Firmicutes;c__Clostridia;o__Clostridia_UCG-014;f__norank_o__Clostridia_UCG-014;g__norank_f__norank_o__Clostridia_UCG-014;s__uncultured_bacterium_g__norank_f__norank_o__Clostridia_UCG-014;ASV4219	0	0	0	0	0	0	0	0	0	0	0	0	0	0	0	0	0	0	0	0	0	0	0	0	0.000908387	0	0.000267173	0	0	0	3.26544e-05
d__Bacteria;k__norank_d__Bacteria;p__Firmicutes;c__Bacilli;o__RF39;f__norank_o__RF39;g__norank_f__norank_o__RF39;s__unclassified_g__norank_f__norank_o__RF39;ASV1121	0.000133586	2.67173e-05	0	2.67173e-05	0	0	0	0	0	0	0	0	0	0	0	0	0	0	0	0	0	0.000213738	0	0.000106869	0	0	0	0	8.01518e-05	0	3.41387e-05
d__Bacteria;k__norank_d__Bacteria;p__Actinobacteriota;c__Coriobacteriia;o__Coriobacteriales;f__Eggerthellaceae;g__Enterorhabdus;s__uncultured_bacterium_g__Enterorhabdus;ASV2542	0	0	0	0	0	0	8.01518e-05	0	0	0	0	0	0	0	0	0	0	0	0	0	0	0	0	0	0.000641214	0	0	0	0.000427476	0	3.33966e-05
d__Bacteria;k__norank_d__Bacteria;p__Firmicutes;c__Clostridia;o__Peptostreptococcales-Tissierellales;f__Anaerovoracaceae;g__Eubacterium_brachy_group;s__uncultured_bacterium_g__Eubacterium_brachy_group;ASV1910	0	0	0	0	0	0	0	0	0	0	0	0	0	0	0	0.000240455	0	0	0	0	0	0	0	0	0	0	0	0	0.00122899	0	4.0818e-05
d__Bacteria;k__norank_d__Bacteria;p__Firmicutes;c__Clostridia;o__Oscillospirales;f__Oscillospiraceae;g__unclassified_f__Oscillospiraceae;s__unclassified_f__Oscillospiraceae;ASV2760	0	0	0	0	0	0.000187021	0	0	0	0	0	0	0	0	0.000748083	0	0	0	0	0	0	0	0	0	0	0	0.000347324	0	0.000106869	0	3.85916e-05
d__Bacteria;k__norank_d__Bacteria;p__Firmicutes;c__Bacilli;o__RF39;f__norank_o__RF39;g__norank_f__norank_o__RF39;s__unclassified_g__norank_f__norank_o__RF39;ASV11552	0	0	0	0	0	0	0	0	0.00136258	0	0	0	0	0	0	0	0	0	0	0	0	0	0	0	0	0	0	0	0	0	4.23023e-05
d__Bacteria;k__norank_d__Bacteria;p__Cyanobacteria;c__Vampirivibrionia;o__Gastranaerophilales;f__norank_o__Gastranaerophilales;g__norank_f__norank_o__Gastranaerophilales;s__uncultured_bacterium_g__norank_f__norank_o__Gastranaerophilales;ASV7291	0.00029389	0	0	0	0	0	0	0	0	0	0	0	0	0	0	0	0	0	0	0	0	0	0	0	0.000694649	0	0	0	0	0	3.41387e-05
d__Bacteria;k__norank_d__Bacteria;p__Firmicutes;c__Bacilli;o__RF39;f__norank_o__RF39;g__norank_f__norank_o__RF39;s__uncultured_bacterium_g__norank_f__norank_o__RF39;ASV2539	0	0	0	0	0	0	0	0.000347324	0	0	0	0	0	0	0	0	0	0	0	0	0	0	0.000160304	0	0	0	0	0	0.000480911	0	3.78494e-05
d__Bacteria;k__norank_d__Bacteria;p__Firmicutes;c__Clostridia;o__Clostridia_UCG-014;f__norank_o__Clostridia_UCG-014;g__norank_f__norank_o__Clostridia_UCG-014;s__unclassified_g__norank_f__norank_o__Clostridia_UCG-014;ASV11674	0	0	0	0	0	0.000694649	0	0	0	0.000935104	0	0	0	0	0	0	0	0	0	0	0	0	0	0	0	0	0	0	0	0	4.52709e-05
d__Bacteria;k__norank_d__Bacteria;p__Firmicutes;c__Clostridia;o__Lachnospirales;f__Lachnospiraceae;g__Blautia;s__unclassified_g__Blautia;ASV3222	0	0	0	0	0	0	0	0.000213738	0.000133586	0	0	0.000133586	0	0	0	0	0.000160304	0.000133586	0.000160304	0.000427476	0	0	0	0	0	0	0	0.000160304	0	0	4.23023e-05
d__Bacteria;k__norank_d__Bacteria;p__Firmicutes;c__Bacilli;o__Lactobacillales;f__Lactobacillaceae;g__Lactobacillus;s__unclassified_g__Lactobacillus;ASV2122	0	0	0	0	0	0	0	0	0	0	0	0	0	0	0	0	0	0	0	0	0	0	0	0	0	0	0	0	0	0	5.41766e-05
d__Bacteria;k__norank_d__Bacteria;p__Firmicutes;c__Clostridia;o__Christensenellales;f__Christensenellaceae;g__Christensenellaceae_R-7_group;s__unclassified_g__Christensenellaceae_R-7_group;ASV1206	0	0.000160304	0	0	0	0	0.000133586	0	0	8.01518e-05	0	0	0	0	0	0	0	0	0	0.000106869	0	0.000106869	0.000106869	2.67173e-05	0.00029389	0	0	0	0	0	2.82015e-05
d__Bacteria;k__norank_d__Bacteria;p__Firmicutes;c__Clostridia;o__Oscillospirales;f__Oscillospiraceae;g__unclassified_f__Oscillospiraceae;s__unclassified_f__Oscillospiraceae;ASV5001	0	0	0	0	0	0	0	0	0	0	0	0	0	0	0.000961821	0	0	0	0	0	0	0	0	0	0	0	0	0	0	0	2.67173e-05
d__Bacteria;k__norank_d__Bacteria;p__Firmicutes;c__Bacilli;o__RF39;f__norank_o__RF39;g__norank_f__norank_o__RF39;s__uncultured_bacterium_g__norank_f__norank_o__RF39;ASV3622	0	0	0	0	0	0	0	0	0	0	0	0	0	0	0	0	0	0	0.000187021	0.000454193	0	8.01518e-05	0	0	0.000160304	0	0	0	0	0.000187021	2.96858e-05
d__Bacteria;k__norank_d__Bacteria;p__Firmicutes;c__Clostridia;o__Peptococcales;f__Peptococcaceae;g__norank_f__Peptococcaceae;s__uncultured_bacterium_g__norank_f__Peptococcaceae;ASV2664	0.000187021	0.000534345	0	0	0	0.00029389	0	0	0	5.34345e-05	0	0	0	0	0	0	0	0	0	0	0	0	0	0	0	0	0	0	0.000160304	0	3.41387e-05
d__Bacteria;k__norank_d__Bacteria;p__Firmicutes;c__Clostridia;o__Lachnospirales;f__Lachnospiraceae;g__Lachnospiraceae_NK4A136_group;s__unclassified_g__Lachnospiraceae_NK4A136_group;ASV7200	0	0	0	0	0	0	0	0	0.000694649	0	0	0	0	0	0	0	0	0	0	0	0	0	0	0	0	0	0	0	0	0	3.78494e-05
d__Bacteria;k__norank_d__Bacteria;p__Firmicutes;c__Clostridia;o__Lachnospirales;f__Lachnospiraceae;g__unclassified_f__Lachnospiraceae;s__unclassified_f__Lachnospiraceae;ASV3681	0	0	0	0	0	0	0.000507628	0	0.000480911	0	0	0	0	0	0.000240455	0	0	0	5.34345e-05	0	0	0	0	0	0	0	0	0	0	0	3.5623e-05
d__Bacteria;k__norank_d__Bacteria;p__Bacteroidota;c__Bacteroidia;o__Bacteroidales;f__Muribaculaceae;g__norank_f__Muribaculaceae;s__uncultured_bacterium_g__norank_f__Muribaculaceae;ASV9582	0	2.67173e-05	0	0	0	0	0.00112212	0	0	0	0	0	0	0	0	0	0	0	0	0	0	0	0	0	0	0	0	0	0	0	3.19123e-05
d__Bacteria;k__norank_d__Bacteria;p__Bacteroidota;c__Bacteroidia;o__Bacteroidales;f__Prevotellaceae;g__Alloprevotella;s__uncultured_bacterium_g__Alloprevotella;ASV4772	0	0	0	0	0	0	0.000961821	0	5.34345e-05	0	0	0	0	0	0	0	0	0	0	0	0	0	0	0	0	0	0	0	0	0	3.11701e-05
d__Bacteria;k__norank_d__Bacteria;p__Firmicutes;c__Clostridia;o__Clostridia_UCG-014;f__norank_o__Clostridia_UCG-014;g__norank_f__norank_o__Clostridia_UCG-014;s__unclassified_g__norank_f__norank_o__Clostridia_UCG-014;ASV10602	0.000347324	0	0	0	0	0	0	0	0	0	0	0	0	0	0	0	0	0	0	0	0	0	0	0	0	0	0	0.000961821	0	0	3.63651e-05
d__Bacteria;k__norank_d__Bacteria;p__Bacteroidota;c__Bacteroidia;o__Bacteroidales;f__Prevotellaceae;g__Prevotella;s__unclassified_g__Prevotella;ASV929	0	0	0	0	0	0	0	0	0	0	0	0.000347324	0	0	0	0	0.00029389	0	0	0	0	0	0	0.000748083	0	0	0	0	0	0	3.85916e-05
d__Bacteria;k__norank_d__Bacteria;p__Firmicutes;c__Clostridia;o__Clostridia_UCG-014;f__norank_o__Clostridia_UCG-014;g__norank_f__norank_o__Clostridia_UCG-014;s__unclassified_g__norank_f__norank_o__Clostridia_UCG-014;ASV248	0	0	0	0	0	0	0	0	0	0.000534345	0	0	0	0	0	0	0	0	0	0	0	0	0	0	0	0.000320607	0	0	0.000427476	0	3.5623e-05
d__Bacteria;k__norank_d__Bacteria;p__Firmicutes;c__Clostridia;o__Lachnospirales;f__Lachnospiraceae;g__Lachnospiraceae_UCG-001;s__uncultured_bacterium_g__Lachnospiraceae_UCG-001;ASV90	0	0	0	0	0	0	0	0	0	0	0	0	0	0	0	0	0	0	0	0	0	0	0	0	0	0.00130915	0	0	0	0	3.63651e-05
d__Bacteria;k__norank_d__Bacteria;p__Bacteroidota;c__Bacteroidia;o__Bacteroidales;f__Rikenellaceae;g__Alistipes;s__Bacteroides_sp._DSM_12148;ASV7703	0	0	0	0	0	0	0.000374042	0	0	8.01518e-05	0	0	0	0	0	0	0	0	0	0	0	0.000347324	8.01518e-05	0	0.000106869	0	0	0	0	0	2.74594e-05
d__Bacteria;k__norank_d__Bacteria;p__Firmicutes;c__Clostridia;o__Oscillospirales;f__Ruminococcaceae;g__norank_f__Ruminococcaceae;s__unclassified_g__norank_f__Ruminococcaceae;ASV1458	0.000240455	0.000240455	0	0.000187021	0	0	0	0.000213738	0	0	0	0	0	0	0	0	0	0	0	0	0	0	0	0	0	0	0.000347324	0	0	0	3.41387e-05
d__Bacteria;k__norank_d__Bacteria;p__Firmicutes;c__Bacilli;o__RF39;f__norank_o__RF39;g__norank_f__norank_o__RF39;s__uncultured_bacterium_g__norank_f__norank_o__RF39;ASV2511	0	0	0	0	0	0	0	0	0.000187021	0	0	0	0	0	0	0	0	0	0	0	0	0	0	0	0	0	8.01518e-05	0	0.00112212	0	3.85916e-05
d__Bacteria;k__norank_d__Bacteria;p__Firmicutes;c__Clostridia;o__Lachnospirales;f__Lachnospiraceae;g__Blautia;s__unclassified_g__Blautia;ASV14313	0	0.000988538	0	0	0	0	0	0	0	0	0	0	0	0	0	0	0	0	0	0	0	0	0	0	0	0	0	0	0	0	2.74594e-05
d__Bacteria;k__norank_d__Bacteria;p__Firmicutes;c__Clostridia;o__Oscillospirales;f__UCG-010;g__norank_f__UCG-010;s__unclassified_g__norank_f__UCG-010;ASV3758	0.000133586	0	0	0	0	0.000854952	0	0	0	0	0	0	0	0	0	0	0	0	8.01518e-05	0	0	0	0.000160304	0	0	0	0	0	0	0	3.41387e-05
d__Bacteria;k__norank_d__Bacteria;p__Actinobacteriota;c__Actinobacteria;o__Corynebacteriales;f__Corynebacteriaceae;g__Corynebacterium;s__Corynebacterium_stationis;ASV2162	0	0.000213738	0.000267173	0	0	0.000694649	0	0	0	0	0	0	0	0	0	0	0	0	0	0	0	0	0	0	0	0	0	0	0	0	3.85916e-05
d__Bacteria;k__norank_d__Bacteria;p__Firmicutes;c__Clostridia;o__Monoglobales;f__Monoglobaceae;g__Monoglobus;s__uncultured_bacterium_g__Monoglobus;ASV5371	0	0	0	0	0	0	0.000961821	0	0	0	0	0	0	0	8.01518e-05	0	0	0	0	0	0	0	0	0	0.000160304	0	0	0	0	0	3.33966e-05
d__Bacteria;k__norank_d__Bacteria;p__Firmicutes;c__Clostridia;o__Clostridia_UCG-014;f__norank_o__Clostridia_UCG-014;g__norank_f__norank_o__Clostridia_UCG-014;s__unclassified_g__norank_f__norank_o__Clostridia_UCG-014;ASV2171	0	0	0	0	0	0	0	0	0	0	0	0	0	0	0.00112212	0	0	0	0	0	0	0	0	0	0	0	0	0	0	0	3.63651e-05
d__Bacteria;k__norank_d__Bacteria;p__Actinobacteriota;c__Coriobacteriia;o__Coriobacteriales;f__Eggerthellaceae;g__Enterorhabdus;s__uncultured_bacterium_g__Enterorhabdus;ASV91	0	0	0	0	0	0	0	0	0	0	0	0	0	0	0	0	0	0	0	0	0	0	0	0	0	0.00120228	0	0	0	0	3.33966e-05
d__Bacteria;k__norank_d__Bacteria;p__Firmicutes;c__Clostridia;o__Oscillospirales;f__Oscillospiraceae;g__NK4A214_group;s__unclassified_g__NK4A214_group;ASV4198	0.00029389	0	0	0	0	0	0	0	0	0	0.000400759	0	0	0	0	0	0	0	0	0	0	0.000267173	0	0	0	0	0.00029389	0	0	0	3.48809e-05
d__Bacteria;k__norank_d__Bacteria;p__Firmicutes;c__Clostridia;o__Clostridia_UCG-014;f__norank_o__Clostridia_UCG-014;g__norank_f__norank_o__Clostridia_UCG-014;s__unclassified_g__norank_f__norank_o__Clostridia_UCG-014;ASV185	0	0	0	0	0	0	0	0	0	0	0	0	0	0	0	0	0	0.000400759	0	0	0	0	0.000480911	0	0	0.000534345	0	0	0	0	3.93337e-05
d__Bacteria;k__norank_d__Bacteria;p__Firmicutes;c__Clostridia;o__Lachnospirales;f__Lachnospiraceae;g__unclassified_f__Lachnospiraceae;s__unclassified_f__Lachnospiraceae;ASV3138	0	0	0	0	0	0	0	0.00146945	0	0	0	0	0	0	0	0	0	0	0	0	0	0	0	0	0	0	0	0	0	0	4.0818e-05
d__Bacteria;k__norank_d__Bacteria;p__Firmicutes;c__Bacilli;o__RF39;f__norank_o__RF39;g__norank_f__norank_o__RF39;s__unclassified_g__norank_f__norank_o__RF39;ASV15807	0	0	0	0	0	0	0	0	0.00120228	0	0	0	0	0	0	0	0	0	0	0	0	0	0	0	0	0	0	0	0	0	3.33966e-05
d__Bacteria;k__norank_d__Bacteria;p__Firmicutes;c__Clostridia;o__Oscillospirales;f__Oscillospiraceae;g__unclassified_f__Oscillospiraceae;s__unclassified_f__Oscillospiraceae;ASV2694	0	0	0	0	0	0	2.67173e-05	0	0	0	0	8.01518e-05	0	0	0	0	2.67173e-05	0	5.34345e-05	0.000213738	0	0.000133586	0	0	0.00029389	0	0.000133586	0.000106869	0.000106869	0	3.26544e-05
d__Bacteria;k__norank_d__Bacteria;p__Firmicutes;c__Clostridia;o__Oscillospirales;f__Oscillospiraceae;g__unclassified_f__Oscillospiraceae;s__unclassified_f__Oscillospiraceae;ASV144	0	0	0	0	0	0	0	0	0	0	0	0	0	0	0	0	0	0	0	0	0	0.000534345	0	0	0	0.000614497	0	0	0	0	3.19123e-05
d__Bacteria;k__norank_d__Bacteria;p__Firmicutes;c__Bacilli;o__RF39;f__norank_o__RF39;g__norank_f__norank_o__RF39;s__unclassified_g__norank_f__norank_o__RF39;ASV605	0	0	0	0	0	0	0	0	0.000133586	5.34345e-05	5.34345e-05	0	0	0	0	0	0	0	5.34345e-05	0	0	0	0.000240455	8.01518e-05	0	5.34345e-05	0	0	0	0.000400759	3.26544e-05
d__Bacteria;k__norank_d__Bacteria;p__Firmicutes;c__Clostridia;o__Monoglobales;f__Monoglobaceae;g__Monoglobus;s__unclassified_g__Monoglobus;ASV3581	0	0	0	0	0	0	0	0	0	0	0	0	0	0	0	0	0	0	0.000374042	0	0	0	0	0	0	0	0.000935104	0	0	0	3.63651e-05
d__Bacteria;k__norank_d__Bacteria;p__Firmicutes;c__Clostridia;o__Clostridia_UCG-014;f__norank_o__Clostridia_UCG-014;g__norank_f__norank_o__Clostridia_UCG-014;s__unclassified_g__norank_f__norank_o__Clostridia_UCG-014;ASV9583	0	0	0	0	0	0	0.00109541	0	0	0	0	0	0	0	0	0	0	0	0	0	0	0	0	0	0	0	0	0	0	0	3.0428e-05
d__Bacteria;k__norank_d__Bacteria;p__Firmicutes;c__Clostridia;o__Lachnospirales;f__Lachnospiraceae;g__unclassified_f__Lachnospiraceae;s__unclassified_f__Lachnospiraceae;ASV15808	0	0	0	0	0	0	0	0	0.00122899	0	0	0	0	0	0	0	0	0	0	0	0	0	0	0	0	0	0	0	0	0	3.41387e-05
d__Bacteria;k__norank_d__Bacteria;p__Firmicutes;c__Clostridia;o__Oscillospirales;f__Oscillospiraceae;g__Papillibacter;s__uncultured_bacterium_g__Papillibacter;ASV3314	0	0	0	0	0	0.000106869	0.000240455	0.000106869	0	0	0.00029389	0	0	0	2.67173e-05	0	0	0	0	2.67173e-05	0	0	0	0	0.000320607	0	0	0	0	0	3.26544e-05
d__Bacteria;k__norank_d__Bacteria;p__Firmicutes;c__Clostridia;o__Lachnospirales;f__Lachnospiraceae;g__Lachnospiraceae_NK4A136_group;s__Trichinella_pseudospiralis;ASV4188	5.34345e-05	0	0	0	0	0	0.000374042	0	0.000454193	0	0	0	0	0	0	0	0	0	0	0	0	0	0	0	0	0	0.00029389	0	0	0	3.26544e-05
d__Bacteria;k__norank_d__Bacteria;p__Firmicutes;c__Clostridia;o__Peptostreptococcales-Tissierellales;f__Peptostreptococcaceae;g__Romboutsia;s__unclassified_g__Romboutsia;ASV10428	0	0	0	0	0	0	0	0	0	0	0	0	0.0013893	0	0	0	0	0	0	0	0	0	0	0	0	0	0	0	0	0	3.85916e-05
d__Bacteria;k__norank_d__Bacteria;p__Firmicutes;c__Bacilli;o__RF39;f__norank_o__RF39;g__norank_f__norank_o__RF39;s__unclassified_g__norank_f__norank_o__RF39;ASV9584	0	0	0	0	0	0	0.00130915	0	0	0	0	0	0	0	0	0	0	0	0	0	0	0	0	0	0	0	0	0	0	0	3.63651e-05
d__Bacteria;k__norank_d__Bacteria;p__Firmicutes;c__Bacilli;o__RF39;f__norank_o__RF39;g__norank_f__norank_o__RF39;s__uncultured_bacterium_g__norank_f__norank_o__RF39;ASV12083	0	0.00029389	0	0	0	0	0	0	0	0	0	0	0	0	0	0	0	0	0	0	0	0	0.0007748	0	0	0	0	0	0	0	2.96858e-05
d__Bacteria;k__norank_d__Bacteria;p__Firmicutes;c__Bacilli;o__RF39;f__norank_o__RF39;g__norank_f__norank_o__RF39;s__unclassified_g__norank_f__norank_o__RF39;ASV193	0	0	8.01518e-05	0	0	0	0	0	0	0	0	0	0	0	0	0	0	0	0	0	0	0	0	0	0	0.000507628	0	0.000454193	0	0	2.89437e-05
d__Bacteria;k__norank_d__Bacteria;p__Firmicutes;c__Clostridia;o__Peptostreptococcales-Tissierellales;f__Peptostreptococcaceae;g__norank_f__Peptostreptococcaceae;s__uncultured_bacterium_g__norank_f__Peptostreptococcaceae;ASV4154	0	0	0	0	0	0	0	0	0	0	0	0	0	0	0	0	0	0	0	0	0	0	0	0	0	0	0.00130915	0	0	0	3.63651e-05
d__Bacteria;k__norank_d__Bacteria;p__Firmicutes;c__Clostridia;o__Clostridia_UCG-014;f__norank_o__Clostridia_UCG-014;g__norank_f__norank_o__Clostridia_UCG-014;s__unclassified_g__norank_f__norank_o__Clostridia_UCG-014;ASV10611	0.000828235	0	0	0	0	0	0	0	0	0	0	0	0	0	0	0	0	0	0	0	0	0	0	0	0	0	0	0.000507628	0	0	3.71073e-05
d__Bacteria;k__norank_d__Bacteria;p__Firmicutes;c__Clostridia;o__Lachnospirales;f__Lachnospiraceae;g__unclassified_f__Lachnospiraceae;s__unclassified_f__Lachnospiraceae;ASV9664	0	0	0	0	0	0	0.000240455	0	0.000988538	0	0	0	0	0	0	0	0	0	0	0	0	0	0	0	0	0	0	0	0	0	3.41387e-05
d__Bacteria;k__norank_d__Bacteria;p__Firmicutes;c__Clostridia;o__Clostridia_UCG-014;f__norank_o__Clostridia_UCG-014;g__norank_f__norank_o__Clostridia_UCG-014;s__unclassified_g__norank_f__norank_o__Clostridia_UCG-014;ASV12087	0	0	0	0	0	0	0	0	0	0	0	0	0	0	0	0	0	0	0	0	0	0	0.0007748	0	0	0	0	0	0	0	2.96858e-05
d__Bacteria;k__norank_d__Bacteria;p__Firmicutes;c__Bacilli;o__RF39;f__norank_o__RF39;g__norank_f__norank_o__RF39;s__unclassified_g__norank_f__norank_o__RF39;ASV1943	0	0.000347324	0	0	0	0	0	0	0	0	0	0	0	0	0.000240455	8.01518e-05	0	0.000213738	0	0	0	0	0	0	0.000106869	0	0	0	0	0	2.74594e-05
d__Bacteria;k__norank_d__Bacteria;p__Firmicutes;c__Clostridia;o__Clostridia_UCG-014;f__norank_o__Clostridia_UCG-014;g__norank_f__norank_o__Clostridia_UCG-014;s__unclassified_g__norank_f__norank_o__Clostridia_UCG-014;ASV4233	0	0	0	0	0	0	0	0	0	0	0	0	0	0	0	0	0	0	0	0.000240455	0	0.000347324	0	0	0	0	0.000187021	0.000374042	0	0	3.19123e-05
d__Bacteria;k__norank_d__Bacteria;p__Firmicutes;c__Clostridia;o__Oscillospirales;f__Oscillospiraceae;g__Colidextribacter;s__unclassified_g__Colidextribacter;ASV9619	0	0	0	0	0	0	0.000400759	0	0.000801518	0	0	0	0	0	0	0	0	0	0	0	0	0	0	0	0	0	0	0	0	0	3.33966e-05
d__Bacteria;k__norank_d__Bacteria;p__Firmicutes;c__Bacilli;o__RF39;f__norank_o__RF39;g__norank_f__norank_o__RF39;s__unclassified_g__norank_f__norank_o__RF39;ASV9604	0	0	0	0	0	0	0.000561062	0	0.000454193	0	0	0	0	0	0	0	0	0.000133586	0	0	0	0	0	0	0	0	0	0	0	0	3.19123e-05
d__Bacteria;k__norank_d__Bacteria;p__Firmicutes;c__Clostridia;o__Lachnospirales;f__Lachnospiraceae;g__unclassified_f__Lachnospiraceae;s__unclassified_f__Lachnospiraceae;ASV5067	0	0	0	0	0	0	0.000480911	0	0	0	0	0	0	0	0.000454193	0	0	0	0	0	0	0	0	0	0	0	0	0	0	0	2.59751e-05
d__Bacteria;k__norank_d__Bacteria;p__Firmicutes;c__Clostridia;o__Clostridia_UCG-014;f__norank_o__Clostridia_UCG-014;g__norank_f__norank_o__Clostridia_UCG-014;s__unclassified_g__norank_f__norank_o__Clostridia_UCG-014;ASV978	0	0	0	0	0	0	0	0	0	0	0	0	0	0	0	0	0	0	0	0	0	0.000935104	0	0.000347324	0	0	0	0	0	0	3.5623e-05
d__Bacteria;k__norank_d__Bacteria;p__Firmicutes;c__Bacilli;o__Lactobacillales;f__Carnobacteriaceae;g__Atopostipes;s__uncultured_bacterium_g__Atopostipes;ASV6919	0	0	0.000240455	0	0	0	0	0	0	0	0	0	0.000133586	0	0	0	0.000106869	0	0	0.000507628	5.34345e-05	0	0	0	0	0	0	0	0	0	2.89437e-05
d__Bacteria;k__norank_d__Bacteria;p__Firmicutes;c__Clostridia;o__Clostridia_UCG-014;f__norank_o__Clostridia_UCG-014;g__norank_f__norank_o__Clostridia_UCG-014;s__uncultured_bacterium_g__norank_f__norank_o__Clostridia_UCG-014;ASV175	0	0.000347324	0	0	0	0	0.000240455	0	0	0	0	0	0	0	0	0	0	0	0	0	0	0	0	0	0	0.000561062	0	0	0	0	3.19123e-05
d__Bacteria;k__norank_d__Bacteria;p__Firmicutes;c__Bacilli;o__RF39;f__norank_o__RF39;g__norank_f__norank_o__RF39;s__unclassified_g__norank_f__norank_o__RF39;ASV7196	0	0	0	0	0	0	0	0	0	0	0	0	0	0	0	0	0	0	0	0	0	0	0	0	0	0	0	0	0	0	3.85916e-05
d__Bacteria;k__norank_d__Bacteria;p__Firmicutes;c__Bacilli;o__RF39;f__norank_o__RF39;g__norank_f__norank_o__RF39;s__unclassified_g__norank_f__norank_o__RF39;ASV4158	0	0	0	0	0	0	0	0	0	0	0	0	0	0	0	0	0	0	0	0	0	0	0.000240455	0	0	0	0.000748083	0	0	0	3.11701e-05
d__Bacteria;k__norank_d__Bacteria;p__Firmicutes;c__Clostridia;o__Lachnospirales;f__Lachnospiraceae;g__unclassified_f__Lachnospiraceae;s__unclassified_f__Lachnospiraceae;ASV7693	0	0	0	0	0	0	0.00029389	0	0	0	0.000240455	0	0	0	0	0	0	0	0	0	0	0	5.34345e-05	0	0.000400759	0	0	0	0	0	2.74594e-05
d__Bacteria;k__norank_d__Bacteria;p__Bacteroidota;c__Bacteroidia;o__Bacteroidales;f__Muribaculaceae;g__norank_f__Muribaculaceae;s__uncultured_bacterium_g__norank_f__Muribaculaceae;ASV1059	0	0	0	0	0	0	0.000801518	0	0	0	0	0	0	0	0	0	0	0	0	0	0	0	0	0.000160304	0	0	0	0.00029389	0	0	3.48809e-05
d__Bacteria;k__norank_d__Bacteria;p__Firmicutes;c__Clostridia;o__Lachnospirales;f__Lachnospiraceae;g__unclassified_f__Lachnospiraceae;s__unclassified_f__Lachnospiraceae;ASV2607	0	0	0	0	0	0	0	0	0.000988538	0	0	0	0	0	0	0	0	0	0	0	0	0	0	0	0	0	0	0	0.000240455	0	3.41387e-05
d__Bacteria;k__norank_d__Bacteria;p__Bacteroidota;c__Bacteroidia;o__Bacteroidales;f__Rikenellaceae;g__Alistipes;s__Alistipes_obesi;ASV546	0	0	0	0	0	0.000133586	0.000480911	0.000106869	0	0	0	0	0	0	0.000213738	0	0	0	0	0	0	0	0	0	0.000106869	5.34345e-05	0	0	0	0	3.0428e-05
d__Bacteria;k__norank_d__Bacteria;p__Firmicutes;c__Clostridia;o__Lachnospirales;f__Lachnospiraceae;g__unclassified_f__Lachnospiraceae;s__unclassified_f__Lachnospiraceae;ASV4177	0	0	0	0	0	0	0	0	0	0	0	0	0	0	0	0	0	0	0	0	0	0	0.000320607	0	0.000480911	0	0.000480911	0	0	0	3.5623e-05
d__Bacteria;k__norank_d__Bacteria;p__Actinobacteriota;c__Coriobacteriia;o__Coriobacteriales;f__Eggerthellaceae;g__Enterorhabdus;s__uncultured_bacterium_g__Enterorhabdus;ASV5004	0	0	0	0	0	0	0	0	0	0	0	0	0	0	0.00106869	0	0	0	0	0	0	0	0	0	0	0	0	0	0	0	2.96858e-05
d__Bacteria;k__norank_d__Bacteria;p__Firmicutes;c__Clostridia;o__Monoglobales;f__Monoglobaceae;g__Monoglobus;s__unclassified_g__Monoglobus;ASV2108	0	0	0	0	0	0	0	0	0.000187021	0	0.000534345	0	0	0	0	2.67173e-05	0	0	0	0	0	0	0	0	0.000187021	0	0	0	0	0	2.59751e-05
d__Bacteria;k__norank_d__Bacteria;p__Firmicutes;c__Clostridia;o__Lachnospirales;f__Lachnospiraceae;g__unclassified_f__Lachnospiraceae;s__unclassified_f__Lachnospiraceae;ASV5092	0	0	0	0	0	0	0	0	0.000507628	0	0	0	0	0	0.000320607	0	0	0	0	0	0	0	0	0	0.000133586	0	0	0	0	0	2.82015e-05
d__Bacteria;k__norank_d__Bacteria;p__Firmicutes;c__Clostridia;o__Lachnospirales;f__Lachnospiraceae;g__Lachnospiraceae_UCG-001;s__uncultured_bacterium_g__Lachnospiraceae_UCG-001;ASV1357	0	0	0	0.00141601	0	0	0	0	0	0	0	0	0	0	0	0	0	0	0	0	0	0	0	0	0	0	0	0	0	0	3.93337e-05
d__Bacteria;k__norank_d__Bacteria;p__Firmicutes;c__Clostridia;o__Lachnospirales;f__Lachnospiraceae;g__unclassified_f__Lachnospiraceae;s__unclassified_f__Lachnospiraceae;ASV5036	0	0	0	0	0	0	0.000320607	0	0	0	0	0	0	0	0.000641214	0	0	0	0	0	0	0	0	0	0	0	0	8.01518e-05	0	0	2.89437e-05
d__Bacteria;k__norank_d__Bacteria;p__Firmicutes;c__Clostridia;o__Oscillospirales;f__Ruminococcaceae;g__Negativibacillus;s__uncultured_bacterium_g__Negativibacillus;ASV8866	0	0	0	0	0	0	0	0	0	0	0.0007748	0	0	0	0	0	0	0	0	0	0	0	0	0	0	0	0	0.000133586	0	0	2.67173e-05
d__Bacteria;k__norank_d__Bacteria;p__Firmicutes;c__Bacilli;o__RF39;f__norank_o__RF39;g__norank_f__norank_o__RF39;s__unclassified_g__norank_f__norank_o__RF39;ASV1952	0	0.000641214	0	0	0	0	0	0	0	0	0	0	0	0	0	0.000106869	0	0	0	0.000133586	0	0	0	0	0	0	0.000213738	0	0	0	3.0428e-05
d__Bacteria;k__norank_d__Bacteria;p__Firmicutes;c__Bacilli;o__RF39;f__norank_o__RF39;g__norank_f__norank_o__RF39;s__unclassified_g__norank_f__norank_o__RF39;ASV1742	0	0.000400759	0	5.34345e-05	0	5.34345e-05	0	0	0	0	0	0.000133586	0	0	0	0	0	0	0	0	0	0	0.000133586	0	0	0	0	0	0	0.000106869	3.11701e-05
d__Bacteria;k__norank_d__Bacteria;p__Firmicutes;c__Bacilli;o__Bacillales;f__Bacillaceae;g__Bacillus;s__Lactobacillus_vaginalis_g__Bacillus;ASV2507	0	0	0	0	0	0	0	0	0	0	0	0	0	0	0	0	0	0	0	0	0	0	0	0	0	0	0	0	0.00112212	0	3.11701e-05
d__Bacteria;k__norank_d__Bacteria;p__Firmicutes;c__Clostridia;o__Clostridia_UCG-014;f__norank_o__Clostridia_UCG-014;g__norank_f__norank_o__Clostridia_UCG-014;s__unclassified_g__norank_f__norank_o__Clostridia_UCG-014;ASV15809	0	0	0	0	0	0	0	0	0.00106869	0	0	0	0	0	0	0	0	0	0	0	0	0	0	0	0	0	0	0	0	0	2.96858e-05
d__Bacteria;k__norank_d__Bacteria;p__Firmicutes;c__Clostridia;o__Clostridia_UCG-014;f__norank_o__Clostridia_UCG-014;g__norank_f__norank_o__Clostridia_UCG-014;s__unclassified_g__norank_f__norank_o__Clostridia_UCG-014;ASV7685	0	0	0	0	0	0	0	0	0	0	0	0	0	0	0	0	0	0	0	0.000240455	0	0	0	0	0.000854952	0	0	0	0	0	3.0428e-05
d__Bacteria;k__norank_d__Bacteria;p__Firmicutes;c__Clostridia;o__Oscillospirales;f__Oscillospiraceae;g__UCG-005;s__unclassified_g__UCG-005;ASV3567	0	0	0	0	0	0	0	0	0	0.000240455	0	0	0	0	0	0	0	0	0.000641214	0	0	0	0	0	0	0	0	0	0	0	3.33966e-05
d__Bacteria;k__norank_d__Bacteria;p__Firmicutes;c__Clostridia;o__Oscillospirales;f__Ruminococcaceae;g__norank_f__Ruminococcaceae;s__unclassified_g__norank_f__Ruminococcaceae;ASV5085	0	0	0	0	0	0	0.000721366	0	0	0	0	0	0	0	0.000267173	0	0	0	0	0	0	0	0	0	0	0	0	0	0	0	2.74594e-05
d__Bacteria;k__norank_d__Bacteria;p__Firmicutes;c__Clostridia;o__Oscillospirales;f__Oscillospiraceae;g__unclassified_f__Oscillospiraceae;s__unclassified_f__Oscillospiraceae;ASV5187	0	0	0	0	0	0	0.00029389	0	8.01518e-05	8.01518e-05	0	0	0	0	0.000160304	0	0	0	0	0	0	0	0	0	0.000561062	0	0	5.34345e-05	0	0	3.41387e-05
d__Bacteria;k__norank_d__Bacteria;p__Firmicutes;c__Clostridia;o__Lachnospirales;f__Lachnospiraceae;g__Eubacterium_xylanophilum_group;s__uncultured_bacterium_g__Eubacterium_xylanophilum_group;ASV9586	0	0	0	0	0	0	0.000988538	0	0	0	0	0	0	0	0	0	0	0	0	0	0	0	0	0	0	0	0	0	0	0	2.74594e-05
d__Bacteria;k__norank_d__Bacteria;p__Firmicutes;c__Clostridia;o__Lachnospirales;f__Lachnospiraceae;g__unclassified_f__Lachnospiraceae;s__unclassified_f__Lachnospiraceae;ASV5021	0	0	0	0	0	0	0.000187021	0	0	0	0	0	0	0	0.000748083	0	0	0	0	0	0	0	0	0	0	0	0	0	0	0	2.59751e-05
d__Bacteria;k__norank_d__Bacteria;p__Firmicutes;c__Clostridia;o__Lachnospirales;f__Lachnospiraceae;g__Lachnospiraceae_UCG-001;s__uncultured_bacterium_g__Lachnospiraceae_UCG-001;ASV4675	0	0	0	0	0	0	0	0	0	0	0	0	0	0	0	0	0	0	0	0	0	0	0	0	0	0	0	0	0	0	2.96858e-05
d__Bacteria;k__norank_d__Bacteria;p__Firmicutes;c__Clostridia;o__unclassified_c__Clostridia;f__unclassified_c__Clostridia;g__unclassified_c__Clostridia;s__unclassified_c__Clostridia;ASV1665	0	0.000133586	0	8.01518e-05	0	0	0.000347324	0	0	0	0	0	0	0	0.00029389	0	0	0	0	8.01518e-05	0	0	0	0	8.01518e-05	0	0	8.01518e-05	0	0	3.0428e-05
d__Bacteria;k__norank_d__Bacteria;p__Firmicutes;c__Clostridia;o__Lachnospirales;f__Lachnospiraceae;g__unclassified_f__Lachnospiraceae;s__unclassified_f__Lachnospiraceae;ASV2794	0	0	0	0	0	0	0	0	0	0	0.000187021	0	0	0	0	0	0	0	0	0	0	0	5.34345e-05	0	0	0	0	0.000400759	8.01518e-05	0	2.44908e-05
d__Bacteria;k__norank_d__Bacteria;p__Firmicutes;c__Clostridia;o__Lachnospirales;f__Lachnospiraceae;g__unclassified_f__Lachnospiraceae;s__unclassified_f__Lachnospiraceae;ASV15810	0	0	0	0	0	0	0	0	0.00122899	0	0	0	0	0	0	0	0	0	0	0	0	0	0	0	0	0	0	0	0	0	3.41387e-05
d__Bacteria;k__norank_d__Bacteria;p__Firmicutes;c__Clostridia;o__Lachnospirales;f__Lachnospiraceae;g__unclassified_f__Lachnospiraceae;s__unclassified_f__Lachnospiraceae;ASV7678	0	0	0	0	0	0	0	0	0	0	0	0	0	0	0	0	0	0	0	0	0	0	0	0	0.000961821	0	0	0	0	0	2.67173e-05
d__Bacteria;k__norank_d__Bacteria;p__Firmicutes;c__Clostridia;o__Lachnospirales;f__Lachnospiraceae;g__unclassified_f__Lachnospiraceae;s__unclassified_f__Lachnospiraceae;ASV2529	0	0	0	0	0	0	0	0	0	0	0	0	0	0	0.000480911	0	0	0	0	0	0	0	0	0	0	0	0	0	0.000667931	0	3.19123e-05
d__Bacteria;k__norank_d__Bacteria;p__Firmicutes;c__Bacilli;o__Lactobacillales;f__Lactobacillaceae;g__Lactobacillus;s__unclassified_g__Lactobacillus;ASV925	0	0	0	0	0	0	0	0.000534345	0	0	0	0	0	0	0	0	0	0	0	0	0	0	0	0.000614497	0	0	0	0	0	0	3.19123e-05
d__Bacteria;k__norank_d__Bacteria;p__Firmicutes;c__Clostridia;o__Lachnospirales;f__Lachnospiraceae;g__unclassified_f__Lachnospiraceae;s__unclassified_f__Lachnospiraceae;ASV2508	0	0	0	0	0	0	0	0	0	0	0	0	0	0	0	0	0	0	0	0	0	0	0	0	0	0	0	0	0.00120228	0	3.33966e-05
d__Bacteria;k__norank_d__Bacteria;p__Firmicutes;c__Clostridia;o__Oscillospirales;f__unclassified_o__Oscillospirales;g__unclassified_o__Oscillospirales;s__unclassified_o__Oscillospirales;ASV7766	0.000213738	0	0	0	0	0	2.67173e-05	0	0.000160304	0	0.000106869	0	0	0	0	0	0	0	0	0.000160304	0	0	5.34345e-05	0	0.000133586	0	0	0.000133586	0	0	2.74594e-05
d__Bacteria;k__norank_d__Bacteria;p__Firmicutes;c__Bacilli;o__Staphylococcales;f__Staphylococcaceae;g__Jeotgalicoccus;s__unclassified_g__Jeotgalicoccus;ASV2329	0	0	0	0	0	0	0	0	0	0	0	0	0	0.000267173	0	0	0	0	0	0	0	0	0.000374042	0	0	0	0	0.000320607	0	0	2.67173e-05
d__Bacteria;k__norank_d__Bacteria;p__Firmicutes;c__Clostridia;o__Lachnospirales;f__Lachnospiraceae;g__unclassified_f__Lachnospiraceae;s__unclassified_f__Lachnospiraceae;ASV3160	0.000561062	0	0	0	0	0	0	0.000480911	0	0	0	0	0	0	0	0	0	0	0	0	0	0	0	0	0	0	0	0	0	0	3.0428e-05
d__Bacteria;k__norank_d__Bacteria;p__Firmicutes;c__Clostridia;o__Christensenellales;f__Christensenellaceae;g__Christensenellaceae_R-7_group;s__unclassified_g__Christensenellaceae_R-7_group;ASV1903	0	0	0	0	0	0	0	0	0	0	0	0	0	0	0	0.00029389	0	0	0	0	0	0	0	0	0	0	0	0	0.000641214	0	2.96858e-05
d__Bacteria;k__norank_d__Bacteria;p__Firmicutes;c__Clostridia;o__Lachnospirales;f__Lachnospiraceae;g__Eubacterium_xylanophilum_group;s__uncultured_bacterium_g__Eubacterium_xylanophilum_group;ASV4181	0	0	0	0	0	0	0	0	0.000694649	0	0	0	0	0	0	0	0	0	0	0	0	0	0	0	0	0	0.000454193	0	0	0	3.19123e-05
d__Bacteria;k__norank_d__Bacteria;p__Firmicutes;c__Clostridia;o__Oscillospirales;f__Oscillospiraceae;g__NK4A214_group;s__unclassified_g__NK4A214_group;ASV9587	0	0	0	0	0	0	0.000988538	0	0	0	0	0	0	0	0	0	0	0	0	0	0	0	0	0	0	0	0	0	0	0	2.74594e-05
d__Bacteria;k__norank_d__Bacteria;p__Firmicutes;c__Clostridia;o__Peptostreptococcales-Tissierellales;f__Peptostreptococcaceae;g__Romboutsia;s__unclassified_g__Romboutsia;ASV3140	0	0	0	0	0	0	0	0.00120228	0	0	0	0	0	0	0	0	0	0	0	0	0	0	0	0	0	0	0	0	0	0	3.33966e-05
d__Bacteria;k__norank_d__Bacteria;p__Firmicutes;c__Clostridia;o__Lachnospirales;f__Lachnospiraceae;g__unclassified_f__Lachnospiraceae;s__unclassified_f__Lachnospiraceae;ASV10429	0	0	0	0	0	0	0	0	0	0	0	0	0.00109541	0	0	0	0	0	0	0	0	0	0	0	0	0	0	0	0	0	3.0428e-05
d__Bacteria;k__norank_d__Bacteria;p__Firmicutes;c__Clostridia;o__Lachnospirales;f__Lachnospiraceae;g__unclassified_f__Lachnospiraceae;s__unclassified_f__Lachnospiraceae;ASV697	0	0	0	0.000267173	0	0	0	0	0	0	0	0	0	0	0	0	0	0	0.000106869	0.000240455	0	5.34345e-05	0	0	0	8.01518e-05	0	0	0.000454193	5.34345e-05	3.48809e-05
d__Bacteria;k__norank_d__Bacteria;p__Firmicutes;c__Clostridia;o__Christensenellales;f__Christensenellaceae;g__Christensenellaceae_R-7_group;s__unclassified_g__Christensenellaceae_R-7_group;ASV1127	0	0	0	0	0	0	0	0	0	0	0	0	0	0	5.34345e-05	0	0	0	0	0	0	0	0	0.000106869	0.000480911	0	0	0	0	0.000347324	2.74594e-05
d__Bacteria;k__norank_d__Bacteria;p__Firmicutes;c__Clostridia;o__Peptostreptococcales-Tissierellales;f__Anaerovoracaceae;g__Family_XIII_AD3011_group;s__unclassified_g__Family_XIII_AD3011_group;ASV1916	0	0	0	0	0	0	0	0.000267173	0	0	0.000106869	0	0	0	0	0.000213738	0	0	0	0.000374042	0	0	0	0	0	0	0	0.000187021	0	0	3.19123e-05
d__Bacteria;k__norank_d__Bacteria;p__Firmicutes;c__Bacilli;o__RF39;f__norank_o__RF39;g__norank_f__norank_o__RF39;s__metagenome_g__norank_f__norank_o__RF39;ASV1173	0.000427476	0	0	0	0	0.000133586	0	0	0	0.000534345	0	0	0	0	0	0	0	0	0	0	0	0	0	5.34345e-05	0	0	0	0	0	0	3.19123e-05
d__Bacteria;k__norank_d__Bacteria;p__Firmicutes;c__Clostridia;o__Clostridia_UCG-014;f__norank_o__Clostridia_UCG-014;g__norank_f__norank_o__Clostridia_UCG-014;s__unclassified_g__norank_f__norank_o__Clostridia_UCG-014;ASV5008	0	0	0	0	0	0	0	0	0	0	0	0	0	0	0.000935104	0	0	0	0	0	0	0	0	0	0	0	0	0	0	0	2.59751e-05
d__Bacteria;k__norank_d__Bacteria;p__Firmicutes;c__Clostridia;o__Clostridia_UCG-014;f__norank_o__Clostridia_UCG-014;g__norank_f__norank_o__Clostridia_UCG-014;s__unclassified_g__norank_f__norank_o__Clostridia_UCG-014;ASV1130	0	0	0	0	0	0.000374042	0.000187021	0	0	0	0	0	0	0	0	0	0	0	0	0.000133586	0	0	0	0.000106869	0.00029389	0	0	0	0	0	3.0428e-05
d__Bacteria;k__norank_d__Bacteria;p__Firmicutes;c__Clostridia;o__Clostridia_UCG-014;f__norank_o__Clostridia_UCG-014;g__norank_f__norank_o__Clostridia_UCG-014;s__unclassified_g__norank_f__norank_o__Clostridia_UCG-014;ASV4676	0	0	0	0	0	0	0	0	0	0	0	0	0	0	0	0	0	0	0	0	0	0	0	0	0	0	0	0	0	0	2.74594e-05
d__Bacteria;k__norank_d__Bacteria;p__Firmicutes;c__Clostridia;o__Oscillospirales;f__Oscillospiraceae;g__unclassified_f__Oscillospiraceae;s__unclassified_f__Oscillospiraceae;ASV5056	0	0	0	0	0	0	0	0	0	0	0	0	0	0	0.000480911	0	0	0	0	0	0	0	0	0	0.000480911	0	0	0	0	0	2.67173e-05
d__Bacteria;k__norank_d__Bacteria;p__Firmicutes;c__Clostridia;o__Oscillospirales;f__Oscillospiraceae;g__unclassified_f__Oscillospiraceae;s__unclassified_f__Oscillospiraceae;ASV5024	0	0	0	0	0	0	0	0	0.000106869	0	0	0	0	0	0.0007748	0	0	0	0	0	0	0	0.000106869	0	0	0	0	0	0	0	2.74594e-05
d__Bacteria;k__norank_d__Bacteria;p__Firmicutes;c__Clostridia;o__Lachnospirales;f__Lachnospiraceae;g__unclassified_f__Lachnospiraceae;s__unclassified_f__Lachnospiraceae;ASV3180	0	0	0	0	0.000187021	0.000320607	0	0.000240455	0	0.000106869	0	0	0	0	0	0	0	0.000160304	5.34345e-05	0	0	0	0	0	0	0	0	0	0	0	2.96858e-05
d__Bacteria;k__norank_d__Bacteria;p__Firmicutes;c__Clostridia;o__Oscillospirales;f__UCG-010;g__norank_f__UCG-010;s__unclassified_g__norank_f__UCG-010;ASV5186	0	0.000667931	0	0	8.01518e-05	0	0	0	0	0	0	0	0	0	0.000133586	0	0	0	0	0	0	0	0	0	0	0	0	8.01518e-05	0	0	2.67173e-05
d__Bacteria;k__norank_d__Bacteria;p__Firmicutes;c__Clostridia;o__Oscillospirales;f__Ruminococcaceae;g__Ruminococcus;s__unclassified_g__Ruminococcus;ASV9590	0	0	0	0	0	0	0.0007748	0	0	5.34345e-05	0	0	0	0	0	0	0	0	0	0	0	0	0	0	0	0	0	0	0	0	2.30065e-05
d__Bacteria;k__norank_d__Bacteria;p__Firmicutes;c__Bacilli;o__RF39;f__norank_o__RF39;g__norank_f__norank_o__RF39;s__unclassified_g__norank_f__norank_o__RF39;ASV1047	0	0	0	0	0	0	0	0	0	0.000374042	0	0	0	0	0	0	0	0	0	0.000213738	5.34345e-05	8.01518e-05	0	0.000160304	0	0	2.67173e-05	0	0.000267173	0	3.26544e-05
d__Bacteria;k__norank_d__Bacteria;p__Firmicutes;c__Clostridia;o__Clostridia_UCG-014;f__norank_o__Clostridia_UCG-014;g__norank_f__norank_o__Clostridia_UCG-014;s__unclassified_g__norank_f__norank_o__Clostridia_UCG-014;ASV150	0	0	0	0	0	0	0	0	0	0	0	0	0	0	0	0	0	0	0	0	0	0	0	0	0	0.000694649	0	0	0	0.000320607	2.82015e-05
d__Bacteria;k__norank_d__Bacteria;p__Firmicutes;c__Clostridia;o__Lachnospirales;f__Lachnospiraceae;g__unclassified_f__Lachnospiraceae;s__unclassified_f__Lachnospiraceae;ASV5142	0	0	0	0	0	0	0.000534345	0	0	0	0	0	0	0	0.000240455	0	0	0	0	0	0	0	0	0	0	0	0	0	0	0	2.15222e-05
d__Bacteria;k__norank_d__Bacteria;p__Firmicutes;c__Clostridia;o__Clostridia_UCG-014;f__norank_o__Clostridia_UCG-014;g__norank_f__norank_o__Clostridia_UCG-014;s__unclassified_g__norank_f__norank_o__Clostridia_UCG-014;ASV11672	0	0	0	0	0	0.00122899	0	0	0	0	0	0	0	0	0	0	0	0	0	0	0	0	0	0	0	0	0	0	0	0	3.41387e-05
d__Bacteria;k__norank_d__Bacteria;p__Firmicutes;c__Clostridia;o__Lachnospirales;f__Lachnospiraceae;g__Eubacterium_xylanophilum_group;s__unclassified_g__Eubacterium_xylanophilum_group;ASV287	0.000106869	0	0	0	0	0	0	0	0	0	0	0	0	0	0	0	0	0	0	0	0	0.000160304	0	0.0007748	0	0.000160304	0	0	0	0	3.33966e-05
d__Bacteria;k__norank_d__Bacteria;p__Firmicutes;c__Bacilli;o__RF39;f__norank_o__RF39;g__norank_f__norank_o__RF39;s__unclassified_g__norank_f__norank_o__RF39;ASV170	0	0	0	0	0	0	0	0	0	0	0	0	0	0	0	0	0	0	0	0	0	0	0	0.000106869	0	0.000561062	0.000374042	0	0	0	2.89437e-05
d__Bacteria;k__norank_d__Bacteria;p__Bacteroidota;c__Bacteroidia;o__Bacteroidales;f__Bacteroidaceae;g__Bacteroides;s__unclassified_g__Bacteroides;ASV4269	0	0	0	0	0	0	0.000267173	0	0	0	0	0	0	0	0	0	0	0	0	0	0	8.01518e-05	0	0	0.000240455	0	0.000160304	2.67173e-05	0	8.01518e-05	2.37487e-05
d__Bacteria;k__norank_d__Bacteria;p__Firmicutes;c__Clostridia;o__Oscillospirales;f__Butyricicoccaceae;g__Butyricicoccus;s__uncultured_bacterium_g__Butyricicoccus;ASV985	0	0.000267173	0.000133586	0	0	0	0	0	0	0	0	0	0	0	5.34345e-05	0	0	0	0	0	0	0	0	0.000267173	0	0	0	0	0.000187021	0	2.5233e-05
d__Bacteria;k__norank_d__Bacteria;p__Firmicutes;c__Clostridia;o__Lachnospirales;f__Lachnospiraceae;g__unclassified_f__Lachnospiraceae;s__unclassified_f__Lachnospiraceae;ASV4677	0	0	0	0	0	0	0	0	0	0	0	0	0	0	0	0	0	0	0	0	0	0	0	0	0	0	0	0	0	0	2.59751e-05
d__Bacteria;k__norank_d__Bacteria;p__Firmicutes;c__Bacilli;o__Lactobacillales;f__Streptococcaceae;g__Lactococcus;s__unclassified_g__Lactococcus;ASV4733	0	5.34345e-05	0	0	0	0	0.000748083	0	0	0	0	0	0	0	0	0	0	0	0	0	0	0	0	0	0	0	0	0	0	0	2.5233e-05
d__Bacteria;k__norank_d__Bacteria;p__Firmicutes;c__Clostridia;o__Lachnospirales;f__Lachnospiraceae;g__Blautia;s__unclassified_g__Blautia;ASV3203	0	0	0	0	0	0	0	0.000213738	0	0	0	0.000160304	0	0	0	0	0	0	0	0.000267173	0	0	0	0	0	0	0	0	0	0.000561062	3.33966e-05
d__Bacteria;k__norank_d__Bacteria;p__Firmicutes;c__Clostridia;o__Clostridia_UCG-014;f__norank_o__Clostridia_UCG-014;g__norank_f__norank_o__Clostridia_UCG-014;s__unidentified_rumen_bacterium_JW32;ASV1360	0	0	0	0.00120228	0	0	0	0	0	0	0	0	0	0	0	0	0	0	0	0	0	0	0	0	0	0	0	0	0	0	3.33966e-05
d__Bacteria;k__norank_d__Bacteria;p__Firmicutes;c__Bacilli;o__RF39;f__norank_o__RF39;g__norank_f__norank_o__RF39;s__unclassified_g__norank_f__norank_o__RF39;ASV1417	0.000320607	0.000347324	0	0.00029389	0	0	0	0	0	0	0	0	0	0	0	0	0	0	0	0	0	0	0	0	0	0	0	0	0	0	2.67173e-05
d__Bacteria;k__norank_d__Bacteria;p__Firmicutes;c__Clostridia;o__Clostridia_UCG-014;f__norank_o__Clostridia_UCG-014;g__norank_f__norank_o__Clostridia_UCG-014;s__unclassified_g__norank_f__norank_o__Clostridia_UCG-014;ASV5009	0	0	0	0	0	0	0	0	0	0	0	0	0	0	0.000881669	0	0	0	0	0	0	0	0	0	0	0	0	0	0	0	2.44908e-05
d__Bacteria;k__norank_d__Bacteria;p__Firmicutes;c__Clostridia;o__Lachnospirales;f__Lachnospiraceae;g__unclassified_f__Lachnospiraceae;s__unclassified_f__Lachnospiraceae;ASV5082	0	0	0	0	0	0	0.00058778	0	0	0	0	0	0	0	0.00029389	0	0	0	0	0	0	0	0	0	0	0	0	0	0	0	2.44908e-05
d__Bacteria;k__norank_d__Bacteria;p__Firmicutes;c__Clostridia;o__Clostridia_UCG-014;f__norank_o__Clostridia_UCG-014;g__norank_f__norank_o__Clostridia_UCG-014;s__unclassified_g__norank_f__norank_o__Clostridia_UCG-014;ASV4182	0	0.000614497	0	0	0	0.000213738	0	0	0	0	0	0	0	0	0	0	0	0	0	0	0	0	0	0	0	0	0.000507628	0	0	0	3.71073e-05
d__Bacteria;k__norank_d__Bacteria;p__Firmicutes;c__Clostridia;o__Lachnospirales;f__Lachnospiraceae;g__unclassified_f__Lachnospiraceae;s__unclassified_f__Lachnospiraceae;ASV1731	0	0	0	8.01518e-05	0	0	0	0	0.000133586	5.34345e-05	0	2.67173e-05	0	0	0.000133586	0	0	0	0	0	0	0	0	0	8.01518e-05	0	0	0	0.000213738	0	2.00379e-05
d__Bacteria;k__norank_d__Bacteria;p__Firmicutes;c__Clostridia;o__Lachnospirales;f__Lachnospiraceae;g__unclassified_f__Lachnospiraceae;s__unclassified_f__Lachnospiraceae;ASV14314	0	0.000801518	0	0	0	0	0	0	0	0	0	0	0	0	0	0	0	0	0	0	0	0	0	0	0	0	0	0	0	0	2.22644e-05
d__Bacteria;k__norank_d__Bacteria;p__Firmicutes;c__Bacilli;o__Lactobacillales;f__Lactobacillaceae;g__Lactobacillus;s__Lactobacillus_intestinalis;ASV11673	0	0	0	0	0	0.00112212	0	0	0	0	0	0	0	0	0	0	0	0	0	0	0	0	0	0	0	0	0	0	0	0	3.11701e-05
d__Bacteria;k__norank_d__Bacteria;p__Firmicutes;c__Clostridia;o__Monoglobales;f__Monoglobaceae;g__Monoglobus;s__uncultured_Clostridiales_bacterium_g__Monoglobus;ASV4475	0.000106869	0.000454193	0	0	0	8.01518e-05	0	0	0	0	5.34345e-05	0	0	0	0	0	2.67173e-05	0	0	0	0	0.000160304	0	0	0	0	5.34345e-05	0.000240455	0	0	3.26544e-05
d__Bacteria;k__norank_d__Bacteria;p__Bacteroidota;c__Bacteroidia;o__Bacteroidales;f__Muribaculaceae;g__norank_f__Muribaculaceae;s__uncultured_bacterium_g__norank_f__Muribaculaceae;ASV1412	0	0	0	0.000347324	0	0	5.34345e-05	2.67173e-05	0	0	0	0	0	0	0.000240455	0	0	0	0	5.34345e-05	5.34345e-05	0	0.000133586	0	0	0	8.01518e-05	0	8.01518e-05	0	2.96858e-05
d__Bacteria;k__norank_d__Bacteria;p__Firmicutes;c__Bacilli;o__RF39;f__norank_o__RF39;g__norank_f__norank_o__RF39;s__unclassified_g__norank_f__norank_o__RF39;ASV3592	0	0	0	0	0	0	0	0	0	0	0	0	0	0	0	0	0	0	0.000347324	0.000561062	0	0	0	0	0	0	0.000267173	0	0	0	3.26544e-05
d__Bacteria;k__norank_d__Bacteria;p__Firmicutes;c__Clostridia;o__Oscillospirales;f__Ruminococcaceae;g__Ruminococcus;s__unclassified_g__Ruminococcus;ASV10605	0	0	0	0	0	0	0	0	0	0	0	0	0	0	0	0	0	0	0	0.000454193	0	0	0	0	0	0	0	0.000454193	0	0	2.5233e-05
d__Bacteria;k__norank_d__Bacteria;p__Firmicutes;c__Clostridia;o__Lachnospirales;f__Lachnospiraceae;g__Eubacterium_ventriosum_group;s__unclassified_g__Eubacterium_ventriosum_group;ASV2603	0	0	0	0	0	0.000187021	0	0	0	0	8.01518e-05	0	0	0	0	0	0	0	0	5.34345e-05	0	0	0	0	5.34345e-05	0	0.000213738	0	0.000267173	0.000160304	2.82015e-05
d__Bacteria;k__norank_d__Bacteria;p__Firmicutes;c__Clostridia;o__Oscillospirales;f__Oscillospiraceae;g__norank_f__Oscillospiraceae;s__unclassified_g__norank_f__Oscillospiraceae;ASV8869	0	0	0	0	0	0	0	0	0.000267173	0	0.000561062	0	0	0	0	0	0	0	0	0	0	0	0	0	0	0	0	0	0	0	2.30065e-05
d__Bacteria;k__norank_d__Bacteria;p__Firmicutes;c__Clostridia;o__Christensenellales;f__Christensenellaceae;g__Christensenellaceae_R-7_group;s__uncultured_prokaryote_g__Christensenellaceae_R-7_group;ASV7680	0	0	0	0	0	0	0	0	0	0	0	0	0	0	0	0	0	0	0	0	0	0	0	0	0.00101526	0	0	0	0	0	2.82015e-05
d__Bacteria;k__norank_d__Bacteria;p__Firmicutes;c__Clostridia;o__Clostridia_UCG-014;f__norank_o__Clostridia_UCG-014;g__norank_f__norank_o__Clostridia_UCG-014;s__unclassified_g__norank_f__norank_o__Clostridia_UCG-014;ASV6483	0	0	0	0	0.000187021	0	0	0	0	0	0	0	0	0	0	0	0	0.000881669	0	0	0	0	0	0	0	0	0	0	0	0	2.96858e-05
d__Bacteria;k__norank_d__Bacteria;p__Firmicutes;c__Clostridia;o__Lachnospirales;f__Lachnospiraceae;g__unclassified_f__Lachnospiraceae;s__unclassified_f__Lachnospiraceae;ASV15811	0	0	0	0	0	0	0	0	0.00114884	0	0	0	0	0	0	0	0	0	0	0	0	0	0	0	0	0	0	0	0	0	3.19123e-05
d__Bacteria;k__norank_d__Bacteria;p__Firmicutes;c__Clostridia;o__Clostridia_UCG-014;f__norank_o__Clostridia_UCG-014;g__norank_f__norank_o__Clostridia_UCG-014;s__unclassified_g__norank_f__norank_o__Clostridia_UCG-014;ASV10609	0	0	0	0	0	0.000534345	0	0	0	0	0	0	0	0	0	0	0	0	0	0	0	0	0	0	0	0	0	0.000454193	0	0	2.74594e-05
d__Bacteria;k__norank_d__Bacteria;p__Firmicutes;c__Clostridia;o__Clostridia_UCG-014;f__norank_o__Clostridia_UCG-014;g__norank_f__norank_o__Clostridia_UCG-014;s__unclassified_g__norank_f__norank_o__Clostridia_UCG-014;ASV7684	0	0	0	0	0	0	0	0	0	0	0	0	0	0	0	0	0	0	0	0	0	0	0	0	0.00058778	0	0	0.000133586	0	0	2.00379e-05
d__Bacteria;k__norank_d__Bacteria;p__Firmicutes;c__Bacilli;o__Erysipelotrichales;f__Erysipelatoclostridiaceae;g__unclassified_f__Erysipelatoclostridiaceae;s__unclassified_f__Erysipelatoclostridiaceae;ASV14315	0	0.0007748	0	0	0	0	0	0	0	0	0	0	0	0	0	0	0	0	0	0	0	0	0	0	0	0	0	0	0	0	2.15222e-05
d__Bacteria;k__norank_d__Bacteria;p__Firmicutes;c__Clostridia;o__Lachnospirales;f__Lachnospiraceae;g__unclassified_f__Lachnospiraceae;s__unclassified_f__Lachnospiraceae;ASV708	0.000374042	0.000133586	0	0	0	0	0.000133586	8.01518e-05	0	0	0	0	0	0	0	0	0	0	0	0	0	0.000106869	0	0.000106869	0	2.67173e-05	0	0	0.000106869	0	2.96858e-05
d__Bacteria;k__norank_d__Bacteria;p__Actinobacteriota;c__Actinobacteria;o__Corynebacteriales;f__Corynebacteriaceae;g__Corynebacterium;s__Corynebacterium_stationis;ASV7759	0.00029389	0	0	0	0	0	0	0	0.000106869	0	0	0	0	0	0	0	0	0	0	0	0	0.000400759	0	0	0.000187021	0	0	0	0	0	2.74594e-05
d__Bacteria;k__norank_d__Bacteria;p__Firmicutes;c__Bacilli;o__Lactobacillales;f__Lactobacillaceae;g__Lactobacillus;s__Lactobacillus_intestinalis;ASV14956	0	0	0	0	0	0	0	0	0	0.00120228	0	0	0	0	0	0	0	0	0	0	0	0	0	0	0	0	0	0	0	0	3.33966e-05
d__Bacteria;k__norank_d__Bacteria;p__Firmicutes;c__Clostridia;o__Oscillospirales;f__Oscillospiraceae;g__unclassified_f__Oscillospiraceae;s__unclassified_f__Oscillospiraceae;ASV4231	0	0	0	0	0	0	0	0	0	0	0	0	0	0	0.00058778	0	0	0	0	8.01518e-05	0	0	0	0	0	0	0.000240455	0	0	0	2.5233e-05
d__Bacteria;k__norank_d__Bacteria;p__Firmicutes;c__Clostridia;o__Oscillospirales;f__Ruminococcaceae;g__Ruminococcus;s__unclassified_g__Ruminococcus;ASV10641	0	0	0	0	0	0	0	0	0	0	0	0.000721366	0	0	0	0	0	0	0	0	0	0	0	0	0	0	0	0.000267173	0	0	2.74594e-05
d__Bacteria;k__norank_d__Bacteria;p__Firmicutes;c__Clostridia;o__Lachnospirales;f__Lachnospiraceae;g__unclassified_f__Lachnospiraceae;s__unclassified_f__Lachnospiraceae;ASV9588	0	0	0	0	0	0	0.000881669	0	0	0	0	0	0	0	0	0	0	0	0	0	0	0	0	0	0	0	0	0	0	0	2.44908e-05
d__Bacteria;k__norank_d__Bacteria;p__Firmicutes;c__Bacilli;o__RF39;f__norank_o__RF39;g__norank_f__norank_o__RF39;s__metagenome_g__norank_f__norank_o__RF39;ASV5089	0	0	0	0	0	0	0.000507628	0	0	0	0	0	0	0	0.000347324	0	0	0	0	0	0	0	0	0	0	0	0	0	0	0	2.37487e-05
d__Bacteria;k__norank_d__Bacteria;p__Firmicutes;c__Bacilli;o__Lactobacillales;f__Lactobacillaceae;g__Lactobacillus;s__unclassified_g__Lactobacillus;ASV9589	0	0	0	0	0	0	0.000828235	0	0	0	0	0	0	0	0	0	0	0	0	0	0	0	0	0	0	0	0	0	0	0	2.30065e-05
d__Bacteria;k__norank_d__Bacteria;p__Firmicutes;c__Clostridia;o__Oscillospirales;f__Ruminococcaceae;g__unclassified_f__Ruminococcaceae;s__unclassified_f__Ruminococcaceae;ASV8868	0	0	0	0	0	0	0	0	0	0	0.000854952	0	0	0	0	0	0	0	0	0	0	0	0	0	0	0	0	8.01518e-05	0	0	2.59751e-05
d__Bacteria;k__norank_d__Bacteria;p__Firmicutes;c__Clostridia;o__Oscillospirales;f__Ruminococcaceae;g__Eubacterium_siraeum_group;s__uncultured_bacterium_g__Eubacterium_siraeum_group;ASV15812	0	0	0	0	0	0	0	0	0.00112212	0	0	0	0	0	0	0	0	0	0	0	0	0	0	0	0	0	0	0	0	0	3.11701e-05
d__Bacteria;k__norank_d__Bacteria;p__Firmicutes;c__Bacilli;o__RF39;f__norank_o__RF39;g__norank_f__norank_o__RF39;s__unclassified_g__norank_f__norank_o__RF39;ASV1936	0.000507628	0	0	0	0	0	0	0	0	0	0	0	0	0	0	0.000106869	0	0.000347324	0	0	0	0	8.01518e-05	0	0	0	0	0	0	8.01518e-05	3.11701e-05
d__Bacteria;k__norank_d__Bacteria;p__Firmicutes;c__Bacilli;o__RF39;f__norank_o__RF39;g__norank_f__norank_o__RF39;s__uncultured_Paenibacillaceae_bacterium_g__norank;ASV233	0	0	0	0	0	0	0	0	0	0	0	5.34345e-05	0	0	0	0	0	0	0	0	0	0	0	0	0	0.000400759	0	0	0.000534345	0	2.74594e-05
d__Bacteria;k__norank_d__Bacteria;p__Firmicutes;c__Clostridia;o__Lachnospirales;f__Lachnospiraceae;g__unclassified_f__Lachnospiraceae;s__unclassified_f__Lachnospiraceae;ASV7701	0	0	0	0	0	0	0	0	0.000614497	0	0	0	0	0	0	0	0	0	0	0	0	0	0	0	0.000267173	0	0	0	0	0	2.44908e-05
d__Bacteria;k__norank_d__Bacteria;p__Firmicutes;c__Clostridia;o__Oscillospirales;f__Ruminococcaceae;g__Pygmaiobacter;s__uncultured_bacterium_g__Pygmaiobacter;ASV5012	0	0	0	0	0	0	0	0	0	0	0	0	0	0	0.000801518	0	0	0	0	0	0	0	0	0	0	0	0	0	0	0	2.22644e-05
d__Bacteria;k__norank_d__Bacteria;p__Firmicutes;c__Clostridia;o__Lachnospirales;f__Lachnospiraceae;g__unclassified_f__Lachnospiraceae;s__unclassified_f__Lachnospiraceae;ASV2574	0	0	0	0	0	0	0	0	0	0.000160304	0	0	0	0	0	0	0	0	0	0	0	0	0	0	0	0	0.000454193	0	0.000320607	0	2.59751e-05
d__Bacteria;k__norank_d__Bacteria;p__Firmicutes;c__Clostridia;o__Clostridia_UCG-014;f__norank_o__Clostridia_UCG-014;g__norank_f__norank_o__Clostridia_UCG-014;s__unclassified_g__norank_f__norank_o__Clostridia_UCG-014;ASV9591	0	0	0	0	0	0	0.000935104	0	0	0	0	0	0	0	0	0	0	0	0	0	0	0	0	0	0	0	0	0	0	0	2.59751e-05
d__Bacteria;k__norank_d__Bacteria;p__Firmicutes;c__Clostridia;o__Oscillospirales;f__Oscillospiraceae;g__unclassified_f__Oscillospiraceae;s__unclassified_f__Oscillospiraceae;ASV7799	0.000213738	0	0	0	0	0	0.000400759	0	0	0	0	0	0	0	0	0	0	0	0	0	0	0	0	0	0.000133586	0	0	0.000106869	0	0	2.37487e-05
d__Bacteria;k__norank_d__Bacteria;p__Firmicutes;c__Clostridia;o__Christensenellales;f__Christensenellaceae;g__norank_f__Christensenellaceae;s__Christensenella_sp._Marseille-P2437;ASV479	0	8.01518e-05	0	0	0	0	0.000213738	0	0	0	0	0	0	0	5.34345e-05	0	0	0	0	0	0	0	2.67173e-05	0	0.000374042	2.67173e-05	0	2.67173e-05	0	0	2.22644e-05
d__Bacteria;k__norank_d__Bacteria;p__Firmicutes;c__Clostridia;o__Oscillospirales;f__Oscillospiraceae;g__unclassified_f__Oscillospiraceae;s__unclassified_f__Oscillospiraceae;ASV5013	0	0	0	0	0	0	0	0	0	0	0	0	0	0	0.000721366	0	0	0	0	0	0	0	0	0	0	0	0	0	0	0	2.00379e-05
d__Bacteria;k__norank_d__Bacteria;p__Firmicutes;c__Clostridia;o__Lachnospirales;f__Lachnospiraceae;g__unclassified_f__Lachnospiraceae;s__unclassified_f__Lachnospiraceae;ASV5132	0	0	0	0	0	0	0	0	0.000721366	0	0	0	0	0	0.000187021	0	0	0	0	0	0	0	0	0	0	0	0	0	0	0	2.5233e-05
d__Bacteria;k__norank_d__Bacteria;p__Firmicutes;c__Clostridia;o__Clostridia_UCG-014;f__norank_o__Clostridia_UCG-014;g__norank_f__norank_o__Clostridia_UCG-014;s__unclassified_g__norank_f__norank_o__Clostridia_UCG-014;ASV5011	0	0	0	0	0	0	0	0	0	0	0	0	0	0	0.000801518	0	0	0	0	0	0	0	0	0	0	0	0	0	0	0	2.22644e-05
d__Bacteria;k__norank_d__Bacteria;p__Firmicutes;c__Clostridia;o__Oscillospirales;f__Ruminococcaceae;g__Ruminococcus;s__unclassified_g__Ruminococcus;ASV5014	0	0	0	0	0	0	0	0	0	0	0	0	0	0	0.000828235	0	0	0	0	0	0	0	0	0	0	0	0	0	0	0	2.30065e-05
d__Bacteria;k__norank_d__Bacteria;p__Firmicutes;c__Clostridia;o__Lachnospirales;f__Lachnospiraceae;g__Lachnospiraceae_NK4A136_group;s__unclassified_g__Lachnospiraceae_NK4A136_group;ASV4690	0	0	0	0	0	0	0	0	0	0	0	0	0	0	0.000374042	0	0	0	0	0	0	0	0	0	0	0	0	0	0	0	2.22644e-05
d__Bacteria;k__norank_d__Bacteria;p__Firmicutes;c__Clostridia;o__Clostridia_UCG-014;f__norank_o__Clostridia_UCG-014;g__norank_f__norank_o__Clostridia_UCG-014;s__unclassified_g__norank_f__norank_o__Clostridia_UCG-014;ASV119	0	0	0	0	0	0	0	0	0	0	0	0	0	0	0	0	0	0	0	0	0	0	0	0	0	0.000961821	0	0	0	0	2.67173e-05
d__Bacteria;k__norank_d__Bacteria;p__Firmicutes;c__Clostridia;o__Lachnospirales;f__Lachnospiraceae;g__unclassified_f__Lachnospiraceae;s__unclassified_f__Lachnospiraceae;ASV4165	0	0	0	0	0	0	0	0	0	0	0	0	0	0	0	0	0	0	0	0	0	0.000427476	0	0	0	0	0.000480911	0	0	0	2.89437e-05
d__Bacteria;k__norank_d__Bacteria;p__Firmicutes;c__Clostridia;o__Lachnospirales;f__Lachnospiraceae;g__Coprococcus;s__unclassified_g__Coprococcus;ASV8867	0	0	0	0	0	0	0	0	0	0	0.000801518	0	0	0	0	0	0	0	0	0	0	0	0	0	0	0	0	0	0	0	2.22644e-05
d__Bacteria;k__norank_d__Bacteria;p__Firmicutes;c__Bacilli;o__Erysipelotrichales;f__Erysipelatoclostridiaceae;g__unclassified_f__Erysipelatoclostridiaceae;s__unclassified_f__Erysipelatoclostridiaceae;ASV7691	0	0	0	0	0	0	5.34345e-05	0	0.000240455	0	0	0	0	0	0	0	0	0	0	0	0	0.000187021	0	0	0.00029389	0	0	0	0	0	2.15222e-05
d__Bacteria;k__norank_d__Bacteria;p__Firmicutes;c__Bacilli;o__RF39;f__norank_o__RF39;g__norank_f__norank_o__RF39;s__unclassified_g__norank_f__norank_o__RF39;ASV9592	0	0	0	0	0	0	0.000748083	0	0	0	0	0	0	0	0	0	0	0	0	0	0	0	0	0	0	0	0	0	0	0	2.07801e-05
d__Bacteria;k__norank_d__Bacteria;p__Bacteroidota;c__Bacteroidia;o__Bacteroidales;f__Rikenellaceae;g__Alistipes;s__unclassified_g__Alistipes;ASV2668	0	0	0	0	0	0	0.000400759	0	0	0	0	0	0	0	0	0	0	0	0	0	0	0	0	0	0.000400759	0	5.34345e-05	0	8.01518e-05	0	2.59751e-05
d__Bacteria;k__norank_d__Bacteria;p__Firmicutes;c__Clostridia;o__Clostridia_UCG-014;f__norank_o__Clostridia_UCG-014;g__norank_f__norank_o__Clostridia_UCG-014;s__unclassified_g__norank_f__norank_o__Clostridia_UCG-014;ASV3585	0.000213738	0	0	0	0	0	0	0	0	0	2.67173e-05	0	0	0	0	0	0	0	0.000374042	0	5.34345e-05	0	0	0	0	0	0	0	0	0.000187021	2.37487e-05
d__Bacteria;k__norank_d__Bacteria;p__Firmicutes;c__Clostridia;o__Christensenellales;f__Christensenellaceae;g__Christensenellaceae_R-7_group;s__unclassified_g__Christensenellaceae_R-7_group;ASV3845	0	0	0	0	0	0.000106869	0	0	0	0	0	0	0	0	0	0	0	8.01518e-05	5.34345e-05	0	0	0.000160304	0	0	0	0	0	0	0	0.000347324	2.5233e-05
d__Bacteria;k__norank_d__Bacteria;p__Firmicutes;c__Clostridia;o__Lachnospirales;f__Lachnospiraceae;g__unclassified_f__Lachnospiraceae;s__unclassified_f__Lachnospiraceae;ASV7682	0	0	0	0	0	0	0	0	0	0	0	0	0	0	0	0	0	0	0	0	0	0	0	0	0.000667931	0	0	0	0	0	1.85536e-05
d__Bacteria;k__norank_d__Bacteria;p__Firmicutes;c__Clostridia;o__Oscillospirales;f__Ruminococcaceae;g__Anaerotruncus;s__uncultured_bacterium_g__Anaerotruncus;ASV200	0	8.01518e-05	0	0	0	0	0.000374042	0	0	0	0	0	0	0	0	0	0	0	0	0	0	0	0	0	0	0.000454193	0	0	0	0	2.5233e-05
d__Bacteria;k__norank_d__Bacteria;p__Firmicutes;c__Bacilli;o__RF39;f__norank_o__RF39;g__norank_f__norank_o__RF39;s__unclassified_g__norank_f__norank_o__RF39;ASV14316	0	0.000854952	0	0	0	0	0	0	0	0	0	0	0	0	0	0	0	0	0	0	0	0	0	0	0	0	0	0	0	0	2.37487e-05
d__Bacteria;k__norank_d__Bacteria;p__Actinobacteriota;c__Actinobacteria;o__Corynebacteriales;f__Corynebacteriaceae;g__Corynebacterium;s__Corynebacterium_stationis;ASV6477	0	0	0	0	0.000240455	0	0	0	0	0	0	0	0	0	0	0	0	0	0	0	0	0.000614497	0	0	0	0	0	0	0	0	2.59751e-05
d__Bacteria;k__norank_d__Bacteria;p__Bacteroidota;c__Bacteroidia;o__Bacteroidales;f__Muribaculaceae;g__norank_f__Muribaculaceae;s__uncultured_bacterium_g__norank_f__Muribaculaceae;ASV7788	0	0	0	0	0	0	0	0	0	0	0.000614497	0	0	0	0	0	0	0	0	0	0	0	0	0	2.67173e-05	0	0	0.000213738	0	0	2.37487e-05
d__Bacteria;k__norank_d__Bacteria;p__Firmicutes;c__Clostridia;o__Clostridia_UCG-014;f__norank_o__Clostridia_UCG-014;g__norank_f__norank_o__Clostridia_UCG-014;s__unclassified_g__norank_f__norank_o__Clostridia_UCG-014;ASV15294	0	0	0	0	0	0	0	0	0	0	0	0	0	0	0	0	0	0	0	0	0	0	0	0	0	0	0	0	0	0	2.07801e-05
d__Bacteria;k__norank_d__Bacteria;p__Firmicutes;c__Bacilli;o__Erysipelotrichales;f__Erysipelotrichaceae;g__norank_f__Erysipelotrichaceae;s__uncultured_bacterium_g__norank_f__Erysipelotrichaceae;ASV7689	0	0	0	0	0	0	0.000213738	0	0	0	0	0	0	0	0	0	0	0	0	0	0	0	0	0	0.000534345	0	0	0	0	0	2.07801e-05
d__Bacteria;k__norank_d__Bacteria;p__Firmicutes;c__Clostridia;o__Oscillospirales;f__Ruminococcaceae;g__unclassified_f__Ruminococcaceae;s__unclassified_f__Ruminococcaceae;ASV6245	0	0.000427476	2.67173e-05	0	0	0	0	0	0	0	0.000160304	0	0	0	0	0	0	0	0	0	0	0	0.000133586	0	0	0	0	0	0	0.000106869	2.37487e-05
d__Bacteria;k__norank_d__Bacteria;p__Firmicutes;c__Clostridia;o__Lachnospirales;f__Lachnospiraceae;g__unclassified_f__Lachnospiraceae;s__unclassified_f__Lachnospiraceae;ASV6481	0	0	0	0	0.000213738	0	0	0	0	0	0.000427476	0	0	0	0	0	0	0	0	0	0.000106869	0	0	0	0	0	0	0	0	0	2.07801e-05
d__Bacteria;k__norank_d__Bacteria;p__Firmicutes;c__Clostridia;o__Oscillospirales;f__Ruminococcaceae;g__UBA1819;s__uncultured_bacterium_g__UBA1819;ASV5017	0	0	0	0	0	0	0	0	0	0	0	0	0	0	0.000694649	0	0	0	0	0	0	0	0	0	0	0	0	0	0	0	1.92958e-05
d__Bacteria;k__norank_d__Bacteria;p__Firmicutes;c__Clostridia;o__Lachnospirales;f__Lachnospiraceae;g__unclassified_f__Lachnospiraceae;s__unclassified_f__Lachnospiraceae;ASV1339	0	0	0	0	0	0	0	0.000187021	0	0	0.0007748	0	0	0	0	0	0	0	0	0	0	0	0	2.67173e-05	0	0	0	0	0	0	2.74594e-05
d__Bacteria;k__norank_d__Bacteria;p__Firmicutes;c__Bacilli;o__RF39;f__norank_o__RF39;g__norank_f__norank_o__RF39;s__unclassified_g__norank_f__norank_o__RF39;ASV4678	0	0	0	0	0	0	0	0	0	0	0	0	0	0	0	0	0	0	0	0	0	0	0	0	0	0	0	0	0	0	2.5233e-05
d__Bacteria;k__norank_d__Bacteria;p__Firmicutes;c__Clostridia;o__Oscillospirales;f__Butyricicoccaceae;g__Butyricicoccus;s__unclassified_g__Butyricicoccus;ASV2024	0	0	0	0	0	0	0.000187021	0	0.000160304	0	0	0	0	0	0.000133586	5.34345e-05	0	0	0	0	0	0	0	0	0	0	0	0	0.00029389	0	2.30065e-05
d__Bacteria;k__norank_d__Bacteria;p__Firmicutes;c__Clostridia;o__Lachnospirales;f__Lachnospiraceae;g__unclassified_f__Lachnospiraceae;s__unclassified_f__Lachnospiraceae;ASV9599	0	0.000187021	0	0	0	0	0.0007748	0	0	0	0	0	0	0	0	0	0	0	0	0	0	0	0	0	0	0	0	0	0	0	2.67173e-05
d__Bacteria;k__norank_d__Bacteria;p__Firmicutes;c__Clostridia;o__Caldicoprobacterales;f__Caldicoprobacteraceae;g__Caldicoprobacter;s__uncultured_bacterium_g__Caldicoprobacter;ASV1101	0	0.000106869	0	0	0	0	0.000534345	5.34345e-05	0	0	0	0	0	0	5.34345e-05	0	0	0	0	0	0	0	0	2.67173e-05	0	0	0	0	0	0	2.15222e-05
d__Bacteria;k__norank_d__Bacteria;p__Firmicutes;c__Clostridia;o__Clostridia_UCG-014;f__norank_o__Clostridia_UCG-014;g__norank_f__norank_o__Clostridia_UCG-014;s__unclassified_g__norank_f__norank_o__Clostridia_UCG-014;ASV8381	0	0	0	0	0	0	0.000454193	0	0	0	0	0	0	0	0	0	0	0	0	0	0	0.000400759	0	0	0	0	0	0	0	0	2.37487e-05
d__Bacteria;k__norank_d__Bacteria;p__Firmicutes;c__Clostridia;o__Clostridia_UCG-014;f__norank_o__Clostridia_UCG-014;g__norank_f__norank_o__Clostridia_UCG-014;s__unclassified_g__norank_f__norank_o__Clostridia_UCG-014;ASV8956	0	0	0	0	0	0	0.000641214	0	0	0	0.000187021	0	0	0	0	0	0	0	0	0	0	0	0	0	0	0	0	0	0	0	2.30065e-05
d__Bacteria;k__norank_d__Bacteria;p__Firmicutes;c__Clostridia;o__Peptostreptococcales-Tissierellales;f__Anaerovoracaceae;g__unclassified_f__Anaerovoracaceae;s__unclassified_f__Anaerovoracaceae;ASV4915	0	0	0	0	0	0	0.00058778	0	0	0	0	0	0	0	0.000320607	0	0	0	0	0	0	0	0	0	0	0	0	0	0	0	2.59751e-05
d__Bacteria;k__norank_d__Bacteria;p__Bacteroidota;c__Bacteroidia;o__Bacteroidales;f__Muribaculaceae;g__norank_f__Muribaculaceae;s__unclassified_g__norank_f__Muribaculaceae;ASV2920	0	0	0	0	0	0	0.000427476	0	0	0	0	0	0	0	0.000160304	0	0	0	0	0	0	2.67173e-05	0	0	0	0	0	0	8.01518e-05	0	1.92958e-05
d__Bacteria;k__norank_d__Bacteria;p__Firmicutes;c__Clostridia;o__Oscillospirales;f__Ruminococcaceae;g__Ruminococcus;s__unclassified_g__Ruminococcus;ASV2528	0	0	0	0	0	0	0	0	0.000347324	0	0	0	0	0	0	0	0	0	0	0	0	0	0	0	0	0	0	0	0.000534345	0	2.44908e-05
d__Bacteria;k__norank_d__Bacteria;p__Bacteroidota;c__Bacteroidia;o__Bacteroidales;f__Prevotellaceae;g__unclassified_f__Prevotellaceae;s__unclassified_f__Prevotellaceae;ASV5083	0	0.000160304	0	0	0	0	0.000240455	0	0	0	0	0	0	0	0.000427476	0	0	0	0	0	0	0	0	0	0	0	0	0	0	0	2.30065e-05
d__Bacteria;k__norank_d__Bacteria;p__Firmicutes;c__Clostridia;o__Clostridia_UCG-014;f__norank_o__Clostridia_UCG-014;g__norank_f__norank_o__Clostridia_UCG-014;s__unclassified_g__norank_f__norank_o__Clostridia_UCG-014;ASV5019	0	0	0	0	0	0	0	0	0	0	0	0	0	0	0.000961821	0	0	0	0	0	0	0	0	0	0	0	0	0	0	0	2.67173e-05
d__Bacteria;k__norank_d__Bacteria;p__Firmicutes;c__Clostridia;o__Lachnospirales;f__Lachnospiraceae;g__unclassified_f__Lachnospiraceae;s__unclassified_f__Lachnospiraceae;ASV5020	0	0	0	0	0	0	0	0	0	0	0	0	0	0	0.000828235	0	0	0	0	0	0	0	0	0	0	0	0	0	0	0	2.30065e-05
d__Bacteria;k__norank_d__Bacteria;p__Actinobacteriota;c__Actinobacteria;o__Corynebacteriales;f__Corynebacteriaceae;g__Corynebacterium;s__unclassified_g__Corynebacterium;ASV2688	8.01518e-05	0	0.000133586	0	0	0	0	0	0.000133586	0	0	0	0	0	0	0	0	0	0	0.000187021	0	0.000160304	0	0	0	0	0	0	0.000133586	0	2.82015e-05
d__Bacteria;k__norank_d__Bacteria;p__Firmicutes;c__Bacilli;o__RF39;f__norank_o__RF39;g__norank_f__norank_o__RF39;s__unclassified_g__norank_f__norank_o__RF39;ASV5099	0	0	0	0	0	0	0.000400759	0	0	0	0	8.01518e-05	0	0	0.000240455	0	0	0	0	0.000106869	0	0	0	0	0	0	0	0	0	0	2.30065e-05
d__Bacteria;k__norank_d__Bacteria;p__Firmicutes;c__Clostridia;o__Lachnospirales;f__Lachnospiraceae;g__unclassified_f__Lachnospiraceae;s__unclassified_f__Lachnospiraceae;ASV1090	0	0.000427476	0	0	0	0	0.000267173	0	0	0	0	0	0	0	0	0	0	0	0	0	0	0	0	0.000106869	0	0	0	0	0	0	2.22644e-05
d__Bacteria;k__norank_d__Bacteria;p__Firmicutes;c__Clostridia;o__Lachnospirales;f__Lachnospiraceae;g__Eubacterium_xylanophilum_group;s__uncultured_bacterium_g__Eubacterium_xylanophilum_group;ASV1378	0	0	0	0.000507628	0	0	0	0	0	0	0	0	0	0	0	0	0	0	0	0	0	0	0	0	0.000507628	0	0	0	0	0	2.82015e-05
d__Bacteria;k__norank_d__Bacteria;p__Firmicutes;c__Bacilli;o__RF39;f__norank_o__RF39;g__norank_f__norank_o__RF39;s__uncultured_bacterium_g__norank_f__norank_o__RF39;ASV4747	0	0	0	0	0	0	0.000561062	0	0	0	0	0	0	0	0	0	0	0	0	0	0	0	0	0	0	0	0	0	0	0	1.92958e-05
d__Bacteria;k__norank_d__Bacteria;p__Firmicutes;c__Clostridia;o__Clostridia_UCG-014;f__norank_o__Clostridia_UCG-014;g__norank_f__norank_o__Clostridia_UCG-014;s__unclassified_g__norank_f__norank_o__Clostridia_UCG-014;ASV124	0	0	0	0	0	0	0	0	0	0	0	0	0	0	0	0	0	0	0	0	0	0	0	0	0	0.000935104	0	0	0	0	2.59751e-05
d__Bacteria;k__norank_d__Bacteria;p__Firmicutes;c__Clostridia;o__Lachnospirales;f__Lachnospiraceae;g__Marvinbryantia;s__unclassified_g__Marvinbryantia;ASV3648	5.34345e-05	0	0	0	0	0	0	0	0	0	0	0	0	0	0	0	0	0	0.000160304	0	0	0	0	0	0	0	0.000160304	0.000187021	0	0	1.78115e-05
d__Bacteria;k__norank_d__Bacteria;p__Firmicutes;c__Bacilli;o__RF39;f__norank_o__RF39;g__norank_f__norank_o__RF39;s__unclassified_g__norank_f__norank_o__RF39;ASV191	0	0	0	0	0	0	0	0	0	0	0	0.000187021	0	0	0	0	0	0	0	0	0	0	0	0	0	0.000614497	0	0	0	0	3.0428e-05
d__Bacteria;k__norank_d__Bacteria;p__Firmicutes;c__Clostridia;o__Lachnospirales;f__Lachnospiraceae;g__unclassified_f__Lachnospiraceae;s__unclassified_f__Lachnospiraceae;ASV2217	0	0	0	0	0	0	0.000454193	0	0	0	0	0	0	0	0	0	0	0	0	0	0	0	0	0	0	0	0	0.000267173	0	0	2.30065e-05
d__Bacteria;k__norank_d__Bacteria;p__Bacteroidota;c__Bacteroidia;o__Bacteroidales;f__Muribaculaceae;g__norank_f__Muribaculaceae;s__unclassified_g__norank_f__Muribaculaceae;ASV9593	0	0	0	0	0	0	0.000828235	0	0	0	0	0	0	0	0	0	0	0	0	0	0	0	0	0	0	0	0	0	0	0	2.30065e-05
d__Bacteria;k__norank_d__Bacteria;p__Bacteroidota;c__Bacteroidia;o__Bacteroidales;f__Muribaculaceae;g__norank_f__Muribaculaceae;s__unclassified_g__norank_f__Muribaculaceae;ASV2589	0	0	0	0	0	0	0	0	0	0	0	0	2.67173e-05	0	0	0	0	0	0.000160304	0	0	0	0	0	0	0	0.000374042	0	0.000213738	0	2.15222e-05
d__Bacteria;k__norank_d__Bacteria;p__Firmicutes;c__Clostridia;o__Clostridia_UCG-014;f__norank_o__Clostridia_UCG-014;g__norank_f__norank_o__Clostridia_UCG-014;s__unclassified_g__norank_f__norank_o__Clostridia_UCG-014;ASV6115	0	0	0	0	0	0	0.000614497	0	0	0	0	0	0	0	0	0	0	0	0	0	0	0	0	0	0	0	0	0	0	0.000320607	2.59751e-05
d__Bacteria;k__norank_d__Bacteria;p__Firmicutes;c__Clostridia;o__Lachnospirales;f__Lachnospiraceae;g__Fusicatenibacter;s__unclassified_g__Fusicatenibacter;ASV8884	0.000240455	0.000160304	0	0	0	0	0	0	0	0	0.000400759	0	0	0	0	0	0	0	0	0	0	0	0	0	0	0	0	0	0	0	2.22644e-05
d__Bacteria;k__norank_d__Bacteria;p__Firmicutes;c__Clostridia;o__Clostridia_UCG-014;f__norank_o__Clostridia_UCG-014;g__norank_f__norank_o__Clostridia_UCG-014;s__unclassified_g__norank_f__norank_o__Clostridia_UCG-014;ASV7197	0	0	0	0	0	0	0	0	0	0	0	0	0	0	0	0	0	0	0	0	0	0	0	0	0	0	0	0	0	0	2.5233e-05
d__Bacteria;k__norank_d__Bacteria;p__Firmicutes;c__Clostridia;o__Lachnospirales;f__Lachnospiraceae;g__unclassified_f__Lachnospiraceae;s__unclassified_f__Lachnospiraceae;ASV2952	0	0	0	0	0	0	0.000267173	0	0	0.000106869	0	0	0	0	0.000427476	0	0	0	0	0	0	0	0	0	0	0	0	0	8.01518e-05	0	2.44908e-05
d__Bacteria;k__norank_d__Bacteria;p__Firmicutes;c__Clostridia;o__Lachnospirales;f__Lachnospiraceae;g__Blautia;s__unclassified_g__Blautia;ASV2335	0	0.000400759	0	0	0	0	0	0	0	0	0	0	0	0.000240455	2.67173e-05	0	0	0	0	0	0	0	0	0	0	0	0	0	0.000133586	0	2.22644e-05
d__Bacteria;k__norank_d__Bacteria;p__Bacteroidota;c__Bacteroidia;o__Bacteroidales;f__Rikenellaceae;g__Rikenella;s__uncultured_bacterium_g__Rikenella;ASV2844	0	0	0	0	0	2.67173e-05	0.000507628	0	0	0	0	0	0	0	0.000133586	0	0	0	0	0	0	0	0	0	0	0	8.01518e-05	0	8.01518e-05	0	2.30065e-05
d__Bacteria;k__norank_d__Bacteria;p__Firmicutes;c__Clostridia;o__Lachnospirales;f__Lachnospiraceae;g__Eubacterium_xylanophilum_group;s__uncultured_bacterium_g__Eubacterium_xylanophilum_group;ASV10749	8.01518e-05	0	0	0	0	0	0	0	0.000480911	0	0	0	0	0	0	0	0	0	0	0.000240455	0	0	0	0	0	0	0	0.000160304	0	0	2.67173e-05
d__Bacteria;k__norank_d__Bacteria;p__Firmicutes;c__Clostridia;o__Oscillospirales;f__Oscillospiraceae;g__Intestinimonas;s__unclassified_g__Intestinimonas;ASV5113	0	0	0	0	0	0	0.000400759	0	0	0	0	0	0	0	0.000267173	0	0	0	0	0	0	0	0	0	0	0	0	0	0	0	1.85536e-05
d__Bacteria;k__norank_d__Bacteria;p__Firmicutes;c__Clostridia;o__Oscillospirales;f__Ruminococcaceae;g__Candidatus_Soleaferrea;s__Ruminococcaceae_bacterium_GD6;ASV6918	0.000347324	0	0	0	0	0	0	0	0	0	0	0	0	0	0	0	0.000187021	0	0	0	0	0.000160304	0	0	0	0	0	0	0	0	2.82015e-05
d__Bacteria;k__norank_d__Bacteria;p__Firmicutes;c__Bacilli;o__RF39;f__norank_o__RF39;g__norank_f__norank_o__RF39;s__unclassified_g__norank_f__norank_o__RF39;ASV1430	0	0	0	0.000240455	0	0	0	0	0	0	0	0	0	0	0	0	0	0	0	0	0	0.00029389	0	0	0	0	0	0.000267173	0	0	2.22644e-05
d__Bacteria;k__norank_d__Bacteria;p__Firmicutes;c__Bacilli;o__RF39;f__norank_o__RF39;g__norank_f__norank_o__RF39;s__unclassified_g__norank_f__norank_o__RF39;ASV14318	0	0.000908387	0	0	0	0	0	0	0	0	0	0	0	0	0	0	0	0	0	0	0	0	0	0	0	0	0	0	0	0	2.5233e-05
d__Bacteria;k__norank_d__Bacteria;p__Firmicutes;c__Bacilli;o__Lactobacillales;f__Lactobacillaceae;g__Lactobacillus;s__unclassified_g__Lactobacillus;ASV11231	0	0	0.000881669	0	0	0	0	0	0	0	0	0	0	0	0	0	0	0	0	0	0	0	0	0	0	0	0	0	0	0	2.44908e-05
d__Bacteria;k__norank_d__Bacteria;p__Firmicutes;c__Clostridia;o__Oscillospirales;f__Oscillospiraceae;g__unclassified_f__Oscillospiraceae;s__unclassified_f__Oscillospiraceae;ASV4496	0	0	0	0	0	0	0.000454193	0	0	0	0	0	0	0	0.000267173	0	0	0	0	0	0	0	0	0	0	0	5.34345e-05	0	0	0	2.15222e-05
d__Bacteria;k__norank_d__Bacteria;p__Actinobacteriota;c__Actinobacteria;o__Corynebacteriales;f__Corynebacteriaceae;g__Corynebacterium;s__unclassified_g__Corynebacterium;ASV501	0	5.34345e-05	0	0	0	0	2.67173e-05	0	0.000133586	0	0	0	0	0	0	0	0	0	0	0	0.000400759	0	0	0	0.000160304	8.01518e-05	0	0	0	0	2.37487e-05
d__Bacteria;k__norank_d__Bacteria;p__Firmicutes;c__Clostridia;o__Lachnospirales;f__Lachnospiraceae;g__unclassified_f__Lachnospiraceae;s__unclassified_f__Lachnospiraceae;ASV4191	0	0	0	0	0	0	0	0	0	0	0	0.000187021	0	0	0	0	0	0	0	0	0	0	0	0	0.000480911	0	0.000267173	0	0	0	2.59751e-05
d__Bacteria;k__norank_d__Bacteria;p__Firmicutes;c__Clostridia;o__Clostridia_UCG-014;f__norank_o__Clostridia_UCG-014;g__norank_f__norank_o__Clostridia_UCG-014;s__unclassified_g__norank_f__norank_o__Clostridia_UCG-014;ASV9594	0	0	0	0	0	0	0.000667931	0	0	0	0	0	0	0	0	0	0	0	0	0	0	0	0	0	0	0	0	0	0	0	1.85536e-05
[truncated: 14,492 more rows]
