# Supplementary material for: Metabolomics and gut microbiota analysis reveal the differential efficacy of areca nut and charred areca nut in treating constipation
Source: Front Nutr. 2024 Sep 13;11:1455824. doi: 10.3389/fnut.2024.1455824 (PMC11427381; doi:10.3389/fnut.2024.1455824)
Supplement: Supplementary file 9 [file Table_3.XLSX]

## Sheet: 12 29-peaklist(-)
Primary ID	Class ID	50.0009_18.16	50.0019_16.89	50.0023_17.46	50.0025_14.77	50.0027_13.36	50.0028_18.63	50.0029_19.12	50.0031_15.87	50.0034_16.19	50.0040_14.33	50.0040_18.96	50.0043_19.49	50.0049_19.34	50.0054_14.84	57.9742_1.14	59.0083_5.12	59.0091_7.91	59.0091_7.19	59.0098_14.34	59.0099_10.91	59.0100_7.10	59.0101_5.40	59.0104_19.84	59.0106_17.72	59.0107_13.99	59.0107_13.08	59.0108_8.90	59.0110_2.46	59.0111_1.48	59.0115_11.75	59.0115_8.63	59.0115_15.23	59.0116_12.85	59.0116_12.10	59.0118_9.39	59.0119_5.34	59.0119_15.44	59.0122_15.97	59.0123_10.19	59.0124_1.37	59.0125_12.18	59.0126_1.17	59.0126_1.90	59.0127_19.44	59.0129_13.49	59.0131_15.95	59.0133_18.90	59.0136_9.26
an1	an	1364.2	1389.8	1496.8	1735.3	804.64	1175.3	961.57	939.2	716.75	1107.4	219.97	621.96	94.085	140.17	670.68	33.466	412.99	240.26	776.14	293.91	150.35	160.58	153.29	1598.7	1316.2	204.92	208.28	462.32	239.22	780.24	93.46	474.14	755.45	61.594	602.65	677.62	850.9	2462.4	1010.9	1136.7	441.23	278.92	418.62	2336.9	1386.2	367.66	1329.2	329.21
an2	an	1557.9	1381.8	1479.7	1796.6	906.56	1453.2	1215.9	1074.7	756.8	1047.7	264.94	849.07	124.27	185.86	499.03	47.938	401.67	272.49	650.08	286.42	202.1	153.3	182.22	1355.5	1144.2	217.44	180.17	577.69	210.25	785.35	98.985	411.83	732	33.782	640.3	675.28	747.83	2290.7	1020.8	2255.8	417.96	362.52	445.27	2333.2	1272.8	387.17	1331.3	289.81
an3	an	1487	1407.9	1694.6	1862.4	1041.9	1271.6	1111.9	1112	864.37	1040.4	256.8	683.49	104.53	228.59	558.78	40.649	343.61	206.67	619.86	274.77	167.05	135.61	181.99	1124.8	1137.1	213.15	179.32	442.22	199.38	720.6	73.797	398.94	702.27	48.992	590.13	562.95	684.84	1960.3	995.56	1843.8	403.36	318.91	374	1959.7	1347	306.27	1112.2	284.15
an4	an	1440.4	1184.1	1393.9	1504	730.64	990.63	886.66	928.74	725.33	795.97	186.56	748.84	95.871	123.1	358.91	34.273	357.98	175.14	605.23	208.96	126.23	110.12	151.88	1134.6	1103.8	177.08	111.65	340.45	151.07	647.3	86.662	428.43	629.63	38.067	476.89	497.02	717.92	1917.9	742.65	1246.1	342.77	161.05	260.41	2030	1204.7	306.81	1177.4	218.56
an5	an	1476.6	1360.6	1283.3	1671.6	845.68	1335.1	1071.7	958.71	747.53	941.39	242.97	708.39	85.561	181.51	496.05	23.844	296.29	181.34	577.66	233.18	129.45	93.081	133.43	1189.4	1108.8	166.02	146.15	365.65	150.97	659.74	57.268	406.96	593.03	38.595	484.6	447.96	659.69	1880.8	826.78	1214.6	331.98	264.59	289.07	1946.9	1207	269.45	1123	270.18
an6	an	1294.3	1273.5	1048.8	1478.7	835.57	1019	829.88	997.95	770.96	850.23	199.27	549.3	72.528	184.78	484	43.781	296	170.71	628.47	227.94	136.14	93.121	162.87	1176.2	1065.8	190.66	123.95	349.35	133.47	668.16	57.448	349.8	634.6	43.168	412.87	408.22	608.48	1852.7	697.21	1373.8	332.49	225.52	273.91	1836.7	1189.7	282.01	1026.9	209.68
con1	con	1556.9	1492.6	1541.2	2006.8	956.83	1063.9	1040.5	1162.3	865.04	1145.7	234.61	947.61	137.22	250.55	1125.1	150.96	955.33	522.11	1002.5	487.08	442.46	345.65	288.31	1977.1	1879.9	365.62	377.01	1241.5	604.04	1372.5	262.99	653.76	1286.2	80.824	1218.5	1565.8	1108.1	3052.4	2058.7	6194.2	839.3	1222.5	1036.1	3344.6	2382.3	436.81	1952.1	721.08
con2	con	1610.2	1310.1	1535.6	1848.8	931.31	1194.2	1003.2	1164.8	840.53	1149.9	196.41	745.18	106.63	148.19	839.6	113.17	874.01	448.48	1145.1	551.48	363.48	302.62	244.61	2089.9	2081.8	398.3	385.04	1115.6	383.81	1414	219.86	686.28	1295.6	71.508	1270.1	1342.8	1211.2	3482.7	2040.6	3267.6	787.71	738.35	864.58	3165.9	2404.4	560.66	1880.3	653.26
con3	con	1781.8	1465.6	1608.2	1736.3	1070.5	1259.6	969.26	1236.6	947	971.93	212.96	689.01	103.7	117.93	844.54	103.89	801.98	424.63	1058.2	431.59	295.71	285.18	201.71	1977.8	1795.3	366.72	294.93	1035.9	376.8	1314.6	182.09	672.14	1210.3	94.208	1059.8	1225.2	1136.1	3278	1740.7	3537.8	768.17	810.34	805.3	3203.4	2079.1	535.54	1884.2	591.18
con4	con	1664.8	1497.8	1520.8	1939.4	1093.7	1359	1046.4	1009.8	896.08	1130.1	213.17	861.97	134.57	205.94	878.15	113.39	778.2	452.41	1051.9	503.51	330.07	274.05	258.42	1980.8	1850.2	308.93	362.69	971.87	380.47	1428.8	150.72	740.27	1145.6	71.777	1110.1	1203.2	1102.9	3061.3	1827.6	4297.2	761.65	664.8	767.64	3317.1	2041.1	459.54	1900.1	559.44
con5	con	1638.1	1458.7	1417.5	1964.2	1090.7	1100.3	882.1	1134.6	886.84	1186.6	229.51	628.48	88.803	181.59	686.88	69.514	779.4	467.19	930.13	523.9	317.57	222.63	197.78	1836.9	1721.4	314.46	327.97	878.72	390.06	1302.8	187.52	632.67	1139.7	60.762	1132.8	1127	1071.2	3124.9	1849.7	3977.4	643	846.48	683.46	2870.3	2070.9	478.23	1707.3	615.17
con6	con	1448.8	1644.9	1650.6	2051.3	1246.8	1077.5	1011.2	1264.2	1053.1	1118.9	178.73	806.97	102.24	167.48	763.08	83.531	678.52	402.34	1003.3	495.6	291.76	232.96	239.15	1799.9	1795.5	353.62	305.2	873.32	396.39	1273.6	161.93	695.53	1131.5	68.865	1121.7	1082.6	1190.7	3101	1825.5	4531.6	686.99	718.46	713.72	2967.2	2109.9	534.93	1690.4	653.94
mod1	mod	1424.8	1320.6	1483.3	1821.8	857.05	1079.6	923.79	1160.3	935.58	928.83	214.23	684.38	98.791	201.33	1196.5	67.288	709.15	356.19	912.42	440.92	302.09	168.77	260.84	1777.3	1729.9	317.18	288.24	869.59	510.42	1270.5	146.73	669.58	1207	84.357	1204.1	958.27	1119.1	3104.5	1920.7	3997.5	787.09	772.05	725.18	3088.9	2102.2	505.44	1727.1	589.27
mod2	mod	1658.8	1486.4	1433.1	1808.4	948.59	1120.3	959.77	1314.6	883.79	958.76	200.19	734.93	59.087	230.72	904.54	68.346	661.33	467.9	1024.4	450.65	306.2	237.59	258.99	1941.8	1774.6	335.71	363.66	1035.2	602.14	1282.9	139.41	641.14	1206.3	102.02	1056.1	1034.2	1034.6	3029	1739.9	7082.7	706.92	2165.9	901.96	3046	2019	523.98	1745.4	621.58
mod3	mod	1597.2	1636.6	1455.8	1856.8	1001.3	1211.2	981.84	1122.8	868.43	1001.4	253.53	781.68	87.89	226.71	696.45	68.621	687.88	348.34	1078.6	473.15	229.21	179.42	262.95	1798.1	1966.4	377.77	319.93	740.95	363.86	1290.9	163	694.85	1234.6	66.029	1066.4	917.99	1062.3	2911.7	1686.2	2432.8	711.58	403.42	603.14	2937.4	2318.9	401.57	1655.5	534.35
mod4	mod	1471.1	1386.3	1288.9	1898.7	971.21	1032.2	933.2	1132.8	839.28	993.2	206.9	726.82	103.96	253.68	896.28	86.525	765.12	415.01	915.83	553.57	281.99	230.11	194.14	1922.4	1712.4	368.97	335.61	927.75	360.62	1303.9	154.95	642.25	1268	69.734	1046.1	1035.4	1051.3	3087.3	1704.7	3131.6	652.72	637.28	708.08	2993.5	2088.9	410.25	1721.1	569.98
mod5	mod	1698.4	1480.4	1445.7	1817.8	835.69	1141.4	845.82	1074.1	844.75	1116	197.24	677.59	57.64	175.52	489.82	51.416	555.6	389.93	964.11	445.17	279.79	189.95	251.18	1840.6	1749.8	304.62	315.21	755.83	334.22	1266.5	159.96	656.99	1099.5	67.872	1000.1	893.23	1161.8	3193.8	1657	2788.3	657.25	514.8	628.02	3074.1	2008	552.16	1820.4	540.74
mod6	mod	1510	1214.4	1437.8	1740.7	937.56	1027.1	830.54	1107.4	913.42	1032.3	184.48	611.84	83.228	170.17	700.89	80.459	582.36	344.59	883.17	431.7	265.01	210.15	233.3	1907.5	1640.7	319.43	303.47	747.51	327.83	1195.5	135.53	733.63	1151.3	65.06	945.98	942.71	1084	3016.5	1515.9	2479.6	737.05	517.27	649.98	3107.7	2011.9	469.18	1714.9	525.71
sa1	sa	792.01	655.69	646.23	579.8	284.76	653.26	546.39	466.97	369.49	282.15	123.19	474.92	51.505	81.027	462.33	8.5076	98.114	64.64	662.41	90.104	43.656	29.198	265.29	2050.9	1133.4	145.87	53.328	93.814	49.067	374.33	22.021	496.98	522.13	35.995	175.77	122.15	875.16	2975.8	290.25	263.51	258.45	79.708	85.18	3829.5	1094.1	406.38	2148	94.085
sa2	sa	946.49	537.25	619.76	573.04	246.52	623.51	530.6	421.6	312.35	342.77	144.93	329.48	44.448	73.772	494.83	6.4638	100.86	53.211	677.44	128.66	41.461	25.515	245.36	2071.4	1205.2	134.54	53.273	121.7	55.595	342.56	22.88	524.45	441.08	18.428	223.33	128.97	915.79	3117.1	362.85	351.71	222.17	112.47	85.844	3564.7	1048.3	418.1	2057.3	106.9
sa3	sa	708.75	613.69	745.44	563.24	222.67	612.17	474.24	460.49	358.09	304.57	125.3	392.04	63.093	69.613	533.2	12.59	106.69	50.363	647.72	113.19	45.356	34.746	280.46	1931.8	1087.3	101.28	29.857	129.19	68.985	306.58	23.841	473.14	466.21	26.534	206.76	154.81	831.36	2878.3	314.04	465.63	275.29	144.33	122.64	3359.1	978	395.54	1951.5	62.841
sa4	sa	801.25	527.74	534.06	645.55	204.64	573.53	475.31	464.58	402.97	337.94	86.657	438.17	73.22	69.267	464.21	7.2903	91.801	44.028	613.01	106.57	44.875	18.66	233.1	1942.5	1015.4	92.512	54.69	103.78	60.709	355.6	29.811	466.79	360.78	22.529	199.64	98.71	837.19	2875.8	356.97	500.74	201.39	115.02	87.871	3546.7	913.94	426.85	2064.2	93.908
sa5	sa	741.86	553.12	650.61	523.87	184.04	529.47	452.23	396.65	351.55	288.41	83.872	378.25	55.672	39.948	650.75	6.0242	111.92	40.223	673.76	78.527	34.363	37.047	259.19	2029.4	1085.3	153.75	41.869	69.941	56.5	338.73	12.235	474.2	469.21	17.623	190.14	125.74	951.31	3019.8	339.34	182.46	265.13	71.72	69.53	3519.3	1027.4	461.52	1996.3	72.991
sa6	sa	742.39	668.3	676.93	582.41	236.91	519.71	447.84	360.51	290.86	330.51	99.522	320.76	40.645	57.899	607.33	5.4262	100.66	38.726	638.34	90.879	26.471	34.068	188.6	1938.6	1109	129.39	48.726	78.151	44.368	252.81	21.351	447.1	396.03	20.37	159.31	114.98	835.64	2892.4	282.07	329.9	171.68	84.61	76.713	2907.3	996.83	461.7	1691.7	77.592
[truncated: 5,000 more columns]
