# Supplementary material for: Metabolomics and gut microbiota analysis reveal the differential efficacy of areca nut and charred areca nut in treating constipation
Source: Front Nutr. 2024 Sep 13;11:1455824. doi: 10.3389/fnut.2024.1455824 (PMC11427381; doi:10.3389/fnut.2024.1455824)
Supplement: Supplementary file 10 [file Table_4.XLSX]

## Sheet: peak list
Primary ID	Class ID	56.0481_0.93	56.9645_0.83	60.9943_0.81	70.0650_0.93	71.9516_0.83	75.9818_0.78	80.0499_1.33	84.0443_0.91	84.0798_0.84	84.9591_0.83	89.0594_5.01	89.9616_0.82	91.0534_7.96	98.9824_10.84	98.9824_15.74	98.9827_13.37	98.9828_14.86	98.9833_8.14	98.9837_13.12	98.9841_8.44	98.9845_9.30	102.9692_0.83	103.0536_1.14	107.0477_9.77	107.0479_9.08	109.1009_9.88	110.0352_1.33	111.0085_0.73	112.0494_0.94	112.1108_0.78	113.0329_1.33	113.9636_0.64	114.0653_0.92	114.0906_7.16	114.0910_4.70	116.0708_0.94	117.0913_9.00	119.0478_1.40	119.0843_12.78	121.0395_0.95	121.0638_6.92	121.0998_6.53	122.0944_19.23	122.0946_18.35	122.9243_0.86	123.0425_1.40	123.0431_9.09	123.1175_9.89
an1	an	774.59	3438.4	468.09	2227.5	2035.1	716.1	755.52	742.25	1108.9	1418.1	690.44	544.77	325.65	13897	31843	11040	1830.5	13340	11873	7459.8	8694.8	707.17	78.003	809.39	171.88	232.79	1271.9	1368.8	924.68	620.91	909.29	1228.8	256.46	602.48	610.37	2691.3	262.59	1071.8	567.5	221.07	97.093	772.06	9857.2	6720.3	120.38	1816.8	52.511	167.1
an2	an	755.38	3589.9	489.75	2363.8	2061.4	751.07	757.58	765.01	1124.3	1428.7	636.04	589.87	307.53	13996	31345	11458	1768.9	13968	12264	7470.2	8640.9	782.14	96.403	797.56	180.34	209.01	951.9	1492.7	1060.5	603.46	1403.6	838.18	293.57	728.72	527.06	2777	292.38	1512.2	587.43	259.04	100.92	763.93	9801.9	6722.4	143.39	2564.3	52.197	162.27
an3	an	659.85	4656.9	518.28	1781.8	2666	757.21	631.62	512.91	809.19	1844.2	528.58	756.04	204.09	13117	31148	10819	1959.5	13613	11529	7094.3	8111.6	1027.8	76.228	859.74	218.35	251.17	701.09	1436.5	1837.3	444.42	1112.1	958.87	189.04	727.08	686.06	2181.1	193.13	1195.8	454.52	236.29	383.65	877.99	9916.5	6633.9	97.448	1691.5	46.884	210.38
an4	an	778.31	3504.1	441.37	2018.6	1984.2	719.39	625.98	712.27	1105.3	1379.3	338.59	520.49	275.97	13828	30311	11286	1869.4	14134	12084	7599.8	8672	719.9	94.282	645.88	166.49	131.76	879.22	1374.6	785.44	587.82	1069.9	964.09	260.95	980.19	855.26	2398.6	109.45	1136.1	552.67	474.3	162.07	535.8	9529.7	6474.5	37.717	3029.1	29.714	87.79
an5	an	663.05	4123.3	442.86	1870.1	2445.8	691.34	661.69	618.68	924.09	1784.9	782.19	611.57	278.62	13652	29697	11446	1972.5	13086	12194	7185.1	8335	790.56	62.898	754.56	179.92	256.23	938.72	1433.7	697.52	560.79	794.78	1237.7	229.55	798.15	711.6	2038.7	344.71	924.96	759.38	196.37	263.86	955.11	9242.8	6224	96.436	1488.1	47.154	235.44
an6	an	668.65	3920.1	420.51	1696.3	2324.8	691.08	629.02	574.7	843.98	1647.2	763.61	565.25	208.02	13454	29786	11357	1970.5	13069	12096	7178.3	8293	822.89	77.191	778.71	199.36	285.69	919.64	1398.5	684.67	563.34	803.09	1314.3	196.94	754.17	707.31	1961.4	358.73	887.19	757.74	195.91	221.86	918.78	9363.1	6204.8	85.9	1473.9	58.532	232.41
con1	con	806.59	3741.1	545.09	2164.7	2253.4	855.61	902.29	911.39	1223.4	1421.5	1005.4	504.21	133.01	15151	31860	11812	1970	14518	12862	8154.8	9500.3	652.72	113.16	898.49	156.98	198.5	1219.1	1546.3	390.3	774.08	1202.7	1413.2	153.48	707.91	821.05	2370	217.89	1165.3	657.38	289.57	188.23	909.9	9619.2	6593.8	134.86	1898.2	60.692	105.86
con2	con	781.86	3852.5	528.88	2747	2278.3	859.56	822.27	902.98	1279.2	1393.2	769.62	576.34	166.58	15282	31469	12079	1936.4	15231	13119	8188.7	9495.2	699.34	124.69	900.75	156.94	207.21	1108.5	1774.7	439.76	723.63	1488	980.57	198.26	793.52	736.72	2811.2	264.74	1387.9	648.62	372.39	184.37	952.28	9748.3	6690.3	149.84	2695.5	65.306	121.44
con3	con	822.72	2526.7	478.45	2892.6	1482.3	763.61	1267.4	1123.5	1240.6	852.46	445.45	327.08	271.59	14964	30922	11891	1915.6	14385	12944	7923.7	9423.6	377.13	77.519	634.96	127.21	189.78	1483.4	1445.7	373.8	697.27	1393.6	1373.8	198.7	679.03	944.96	2684.8	268.09	1218.2	562.08	278.13	65.658	1101.4	9564.4	6538.1	278.36	2468.9	46.418	61.665
con4	con	775.45	2282.8	427.06	2728.1	1392.3	701.14	1078.6	1075.5	1170.1	786.75	409.73	278.16	275.08	14842	30679	11598	1869.8	14468	12737	7933.8	9430.8	322.32	73.475	660.65	149.46	179.96	1367.7	1580.1	338.53	679.35	1322.9	1382.7	193.4	599.19	948.92	2549.3	278.32	1243.7	550.86	271.29	61.998	1109.2	9520	6569	266.57	2417.8	42.432	72.651
con5	con	918.81	4685.7	545.54	2555.6	2952.3	816.95	862.06	832.63	1418.8	1988.3	983.33	786.59	141.67	14501	32409	12456	2123.2	13677	13279	7724.1	9014.6	1038.5	84.665	640.38	161.65	164.08	1006.2	1528.2	478.6	762.54	713.83	1633.6	205.9	606.21	603.93	3372.1	279.6	1188.8	523.4	438.11	158.37	611.6	10073	6882.9	77.324	2168.3	44.835	46.687
con6	con	812.69	4082.1	508.34	2196.9	2505.9	821.88	922.68	867.7	1162.7	1548.8	979.53	649.92	169.83	15545	33668	12434	2085.7	15291	13413	8483.7	9807.2	766.5	110.09	924.04	169.62	223.5	1043.5	1592.7	396.59	721.94	1040.8	1731.1	139.52	635.05	921.65	2359.1	251.96	1155.1	611.86	320.45	239.28	926.18	10076	7028.2	160.08	1768.7	59.251	142.61
mod1	mod	934.29	4475.5	545.72	2599.4	2644.6	887.42	759.61	653.39	1028.5	1635.2	341.32	757.11	207.81	13147	30925	11075	2117.4	13666	11603	7146.3	7971.9	904.81	81.642	619.57	181.21	235.7	661.97	1574.6	790.33	708.44	1067.7	1162.8	171.81	810.8	716.7	2964.4	97.743	1336.1	1044.2	247.69	309.35	800.97	9587.6	6485.3	80.564	2401	29.039	192.83
mod2	mod	927.85	4249.8	473.96	2613.7	2518.1	812.02	793.93	679.4	1041.6	1543.5	395.94	638.5	173.34	13300	31092	11044	2048.8	12982	11647	7268.8	8093.6	819.52	80.743	665.79	192.4	232.23	722.85	1582	736.85	682.88	825.96	1578.5	177.05	711.18	794.15	2848.4	114.07	1057.1	1074.3	210.64	277.36	790.16	9540.5	6527.1	75.091	1936.7	18.526	182.48
mod3	mod	897.88	6892	484.06	2624.7	4144.4	748.76	647.06	648.99	1201.6	2889.5	554.33	1168.3	262.77	14129	31787	12031	2108.8	13521	12734	7582.4	8666.6	1464.7	95.536	915.09	200.93	430.84	909.39	1350.4	635.83	732.4	795.72	1618.4	259.03	603.17	749.65	3571.5	354.09	944.6	607.7	361.96	212.53	925.57	9439.8	6481.6	41.966	2024.3	43.258	424.9
mod4	mod	948.4	7422.2	522.42	2696.7	4307.4	793.84	664.03	631.46	1221.6	3056.2	671.04	1349.1	264.8	14072	31334	12161	2020.6	14270	12847	7443.5	8521.7	1677.5	101.87	869.25	210.43	408.22	789.28	1477.8	763.84	782.35	1108.6	1111.3	276.2	639.78	617.27	3755	369.25	1121.9	580.5	420.66	238.57	901.84	9331.6	6444.3	51.509	2812.7	47.445	428.31
mod5	mod	844.81	7087.5	437.58	2629.3	4307.4	710.83	760.21	629.47	1135.4	3165.7	899.79	1105	319.29	14791	32437	12252	2158.3	14320	13009	8042.2	8972.2	1408.9	85.928	728.84	170.72	383.22	1264.6	1367.5	582.55	970.42	975.27	1500.9	146.91	631.87	740.58	2960.2	163.77	1107.7	726.54	294.09	301.18	862.96	10064	6921.5	52.642	1864.7	34.554	372.62
mod6	mod	890.76	7427.4	540.96	2799.5	4393.9	713.65	733.35	704.63	1160.6	3025.4	775.63	1336.8	287.88	14776	32310	12451	1978.6	14985	13164	7861.2	8808.4	1660.6	94.413	713.77	172.79	371.64	881.67	1436.1	667.87	996.43	1314	1059.7	174.9	616.77	686.7	3103.9	144.69	1329.5	778.21	286.58	309.12	871.1	10139	6956.2	44.447	2515.4	46.93	381.6
sa1	sa	521.51	4617.2	483.99	1343.3	2654.3	750.48	776.04	441.02	786.82	1884.4	550.85	758.77	142.91	11957	27543	9724.8	1758.3	12333	10305	6557.3	7411.2	990.18	72.4	712.29	197.13	155.81	535.02	1581.8	537.55	578.4	836.89	782.88	187.54	702.46	583.44	1330.4	124.68	832.45	805.74	190.79	161.2	818.17	8686.7	5777.7	27.21	1178.5	38.302	41.149
sa2	sa	503.6	4490.2	503.57	1274.9	2602	773.07	826.43	417.72	742.63	1839.9	616.22	641.1	136.64	11692	27895	9749.2	1858.9	11689	10343	6383.8	7241.3	915.62	53.717	679.61	216.84	130.69	499.65	1430.9	422.21	542.38	650.49	1176.9	155.88	677.45	796.15	1261.4	144.99	688.3	839.23	141.07	159.55	837.72	8795.3	5832.4	29.613	841.24	35.618	45.432
sa3	sa	673.03	3573.1	436.54	1775.6	1955.8	667.41	826.68	483.84	899.1	1431.9	431.81	621.51	141.25	12449	27817	9984	1616.1	16256	10603	6993.7	7824.8	848.57	72.602	670.4	170.36	140.44	623.8	1331.5	718.92	701.32	898.09	673.03	198.77	1039.6	856.79	1711.6	241.98	1006.4	554	242.88	156.73	623.08	9176.6	6026.8	127.92	1889.4	31.167	51.828
sa4	sa	696.82	3925.1	462.79	1620.8	2142.7	722.35	800.32	449.94	845.56	1457.6	409.11	663.89	166.21	11903	28386	9962.9	1684.2	12198	10454	6688.5	7525.3	907.53	69.853	673.39	161.76	111.36	576.81	1433.4	705.68	673.12	873	789.28	191.01	1036.9	861.04	1627.5	256.32	830.41	555.64	237	153.23	633.23	8980.1	5901.5	119	1833.4	24.238	50.723
sa5	sa	680.9	3925.7	494.39	1596.4	2269	736.21	773.43	445.11	879.6	1611.6	505.02	594.87	127.81	12333	29363	10335	1683.6	12151	10912	6802.7	7725	802.37	48.673	618.62	153.76	152.42	525.97	1284.3	568.78	657.02	637.45	1146.4	180.13	727.4	738.91	1569.8	220.78	657.86	502.06	188.73	154.88	685.38	9324.6	6244.3	103.82	1264.4	25.382	53.774
sa6	sa	695.22	3846.4	446.61	1550.6	2180.7	695.21	760.13	426.1	883.15	1510.9	452.56	586.27	143.92	12226	29377	10180	1742.5	11943	10837	6705.4	7598.6	807.57	52.897	654.39	161.78	138.32	580.47	1269.7	563.98	625.53	681.05	1241.2	177.6	725.47	714.07	1529.9	233.16	777.03	449.34	183.23	145.19	655.52	9436.7	6297.5	104.38	1322	17.798	43.606
[truncated: 3,730 more columns]
